# Supplementary material for: Structure of the Methanosarcina mazei Mtr complex bound to the oxygen-stress responsive small protein MtrI
Source: Nat Commun. 2025 Dec 23;17:133. doi: 10.1038/s41467-025-67705-5 (PMC12774963; doi:10.1038/s41467-025-67705-5)
Supplement: Supplementary file 4 — Supplementary Dataset 1 [file 41467_2025_67705_MOESM4_ESM.txt]

# Job: 
# Query: s001O
# No:  Chain   Z    rmsd lali nres  %id PDB  Description
   1:  8q3v-e 41.7  1.1  290   294   57   MOLECULE: TETRAHYDROMETHANOPTERIN S-METHYLTRANSFERASE SUBUN          
   2:  8q3v-d 13.0  3.1  184   233   11   MOLECULE: TETRAHYDROMETHANOPTERIN S-METHYLTRANSFERASE SUBUN          
   3:  8q3v-C  9.5  4.3  181   254   10   MOLECULE: TETRAHYDROMETHANOPTERIN S-METHYLTRANSFERASE SUBUN          
   4:  6thh-C  7.1  3.7  124   816    3   MOLECULE: SIRV2 ACRID1 (GP02) ANTI-CRISPR PROTEIN;                   
   5:  7kyp-F  7.1  5.5  172   290    9   MOLECULE: MANGANESE ABC TRANSPORTER, ATP-BINDING PROTEIN;            
   6:  7sbb-I  6.4  4.5  137   680    4   MOLECULE: CAS7D;                                                     
   7:  5b58-A  6.4  5.8  164   331   13   MOLECULE: PUTATIVE HEMIN ABC TRANSPORT SYSTEM, MEMBRANE PRO          
   8:  7sba-I  6.0  4.9  138   899    4   MOLECULE: CAS7D;                                                     
   9:  3bm3-A  4.4 11.4  130   259    8   MOLECULE: DNA (5'-D(*CP*AP*TP*CP*CP*AP*GP*GP*TP*AP*C)-3');           
  10:  2yvx-A  4.1  3.7  115   442    8   MOLECULE: MG2+ TRANSPORTER MGTE;                                     
  11:  4xig-N  4.1  5.3  142   290    8   MOLECULE: ALGM1;                                                     
  12:  5x5y-F  4.1  5.5  134   351    5   MOLECULE: PROBABLE ATP-BINDING COMPONENT OF ABC TRANSPORTER          
  13:  9e02-A  3.9  5.6  119   239   13   MOLECULE: SEC-INDEPENDENT PROTEIN TRANSLOCASE PROTEIN TATC;          
  14:  9ex7-C  3.7  6.5   89   117    9   MOLECULE: ADENINE-SPECIFIC METHYLTRANSFERASE BRXX;                   
  15:  3ez0-A  3.7  6.1  116   216    9   MOLECULE: UNCHARACTERIZED PROTEIN WITH FERRITIN-LIKE FOLD;           
  16:  6wtw-A  3.7  3.1  107   489   11   MOLECULE: DASS FAMILY SODIUM-COUPLED ANION SYMPORTER;                
  17:  7xk3-E  3.5  4.1  119   198    7   MOLECULE: NA(+)-TRANSLOCATING NADH-QUINONE REDUCTASE SUBUNI          
  18:  3lwj-A  3.3  3.8   97   193    7   MOLECULE: PUTATIVE TETR-FAMILY TRANSCRIPTIONAL REGULATOR;            
  19:  9lgh-V  3.2  3.8   88   125    7   MOLECULE: SPORE COAT PROTEIN V;                                      
  20:  8j98-A  2.9  3.6   89   184    6   MOLECULE: NEAR-INFRARED FLUORESCENT PROTEIN;                         
  21:  3dza-A  2.9  5.0   69   180    7   MOLECULE: UNCHARACTERIZED PUTATIVE MEMBRANE PROTEIN;                 
  22:  7roq-A  2.9  6.3  153  1831   10   MOLECULE: PHOSPHOLIPID-TRANSPORTING ATPASE ABCA1;                    
  23:  7aah-A  2.9  5.7  100   147    3   MOLECULE: MARGINAL ZONE B- AND B1-CELL-SPECIFIC PROTEIN;             
  24:  2fm8-C  2.9  4.3   96   220    1   MOLECULE: SURFACE PRESENTATION OF ANTIGENS PROTEIN SPAK;             
  25:  7f86-A  2.8  4.3   85   164    5   MOLECULE: PHYCOERYTHRIN BETA SUBUNIT;                                
  26:  6ypq-A  2.8  4.3   84   164   10   MOLECULE: C-PHYCOCYANIN ALPHA CHAIN;                                 
  27:  8u0f-B  2.8  4.3   85   164    2   MOLECULE: BACTERIAL FLUORESCENT PROTEIN ALPHA;                       
  28:  3dew-A  2.7  4.5   91   192    3   MOLECULE: TRANSCRIPTIONAL REGULATOR, TETR FAMILY;                    
  29:  7y58-A  2.6 10.8   86   510    5   MOLECULE: ANTISEPTIC RESISTANCE PROTEIN;                             
  30:  6v3f-A  2.6  4.5  142  1234   10   MOLECULE: NPC1-LIKE INTRACELLULAR CHOLESTEROL TRANSPORTER 1          
  31:  6wgm-A  2.5 11.2   80   305    9   MOLECULE: TRAP-TYPE C4-DICARBOXYLATE TRANSPORT SYSTEM, PERI          
  32:  1a8r-A  2.5  9.1   81   221    9   MOLECULE: GTP CYCLOHYDROLASE I;                                      
  33:  8qn8-H  2.4 12.6  115   710    7   MOLECULE: DNA-DIRECTED RNA POLYMERASE SUBUNIT ALPHA;                 
  34:  8slm-A  2.4  5.4   92   248   11   MOLECULE: ZN DEPENDENT HYDROLASE FUSED TO HTH DOMAIN, IRRE           
  35:  7nhr-A  2.3  6.9   78   663    8   MOLECULE: PUTATIVE TRANSMEMBRANE PROTEIN WZC;                        
  36:  8pda-A  2.3 14.7   89   973    4   MOLECULE: ERAD-ASSOCIATED E3 UBIQUITIN-PROTEIN LIGASE DOA10          
  37:  8soj-B  2.1  4.1   82   428   13   MOLECULE: CST COMPLEX SUBUNIT CTC1;                                  

# Structural equivalences
   1: s001-O 8q3v-e     1 - 156 <=>    2 - 157   (MET    1  - VAL  156  <=> ASP    2  - PRO  157 )                          
   1: s001-O 8q3v-e   157 - 255 <=>  161 - 259   (LEU  157  - PRO  255  <=> PHE  161  - ILE  259 )                          
   1: s001-O 8q3v-e   263 - 297 <=>  260 - 294   (TRP  263  - ASP  297  <=> THR  260  - GLU  294 )                          
   2: s001-O 8q3v-d     9 -  32 <=>    2 -  25   (VAL    9  - SER   32  <=> ASP    2  - PRO   25 )                          
   2: s001-O 8q3v-d    37 -  44 <=>   27 -  34   (ASN   37  - PRO   44  <=> GLY   27  - ALA   34 )                          
   2: s001-O 8q3v-d    49 -  53 <=>   35 -  39   (PRO   49  - PHE   53  <=> THR   35  - VAL   39 )                          
   2: s001-O 8q3v-d    58 -  76 <=>   45 -  63   (SER   58  - THR   76  <=> MET   45  - GLY   63 )                          
   2: s001-O 8q3v-d    88 - 117 <=>   64 -  93   (PHE   88  - SER  117  <=> GLN   64  - VAL   93 )                          
   2: s001-O 8q3v-d   118 - 123 <=>   96 - 101   (ARG  118  - ILE  123  <=> VAL   96  - VAL  101 )                          
   2: s001-O 8q3v-d   124 - 153 <=>  129 - 158   (TYR  124  - MET  153  <=> PRO  129  - LEU  158 )                          
   2: s001-O 8q3v-d   155 - 160 <=>  159 - 164   (VAL  155  - PRO  160  <=> LYS  159  - GLY  164 )                          
   2: s001-O 8q3v-d   161 - 187 <=>  166 - 192   (PHE  161  - GLY  187  <=> MET  166  - GLY  192 )                          
   2: s001-O 8q3v-d   219 - 223 <=>  196 - 200   (ASN  219  - ASN  223  <=> GLU  196  - ASP  200 )                          
   2: s001-O 8q3v-d   225 - 248 <=>  203 - 226   (TRP  225  - TRP  248  <=> PHE  203  - LEU  226 )                          
   3: s001-O 8q3v-C     1 -  29 <=>   26 -  54   (MET    1  - ASP   29  <=> ASN   36  - SER   64 )                          
   3: s001-O 8q3v-C    31 -  34 <=>   55 -  58   (GLY   31  - SER   34  <=> TYR   65  - GLY   68 )                          
   3: s001-O 8q3v-C    58 -  82 <=>   59 -  83   (SER   58  - PHE   82  <=> THR   69  - VAL   93 )                          
   3: s001-O 8q3v-C    83 - 110 <=>   88 - 115   (THR   83  - MET  110  <=> ALA   98  - LYS  125 )                          
   3: s001-O 8q3v-C   131 - 158 <=>  117 - 144   (HIS  131  - GLY  158  <=> LYS  127  - ALA  154 )                          
   3: s001-O 8q3v-C   160 - 163 <=>  160 - 163   (PRO  160  - LEU  163  <=> GLY  170  - GLY  173 )                          
   3: s001-O 8q3v-C   165 - 180 <=>  164 - 179   (MET  165  - SER  180  <=> LEU  174  - ALA  189 )                          
   3: s001-O 8q3v-C   182 - 185 <=>  180 - 183   (GLY  182  - HIS  185  <=> CYS  190  - PRO  193 )                          
   3: s001-O 8q3v-C   230 - 248 <=>  185 - 203   (PHE  230  - TRP  248  <=> GLU  195  - ALA  213 )                          
   3: s001-O 8q3v-C   250 - 253 <=>  218 - 221   (THR  250  - PHE  253  <=> LEU  228  - LEU  231 )                          
   3: s001-O 8q3v-C   276 - 287 <=>  235 - 246   (LEU  276  - ALA  287  <=> VAL  245  - LYS  256 )                          
   3: s001-O 8q3v-C   289 - 296 <=>  247 - 254   (LYS  289  - GLU  296  <=> TRP  257  - GLU  264 )                          
   4: s001-O 6thh-C     2 -   5 <=>  596 - 599   (GLU    2  - ILE    5  <=> ASN  624  - PHE  627 )                          
   4: s001-O 6thh-C     8 -  14 <=>  647 - 653   (GLY    8  - GLY   14  <=> SER  675  - LEU  681 )                          
   4: s001-O 6thh-C    15 -  32 <=>  692 - 709   (VAL   15  - SER   32  <=> LYS  720  - LYS  737 )                          
   4: s001-O 6thh-C    37 -  41 <=>  712 - 716   (ASN   37  - GLN   41  <=> ILE  740  - LYS  744 )                          
   4: s001-O 6thh-C    57 -  60 <=>  720 - 723   (ILE   57  - GLU   60  <=> TYR  748  - THR  751 )                          
   4: s001-O 6thh-C    62 -  73 <=>  724 - 735   (PRO   62  - ALA   73  <=> GLY  752  - LYS  763 )                          
   4: s001-O 6thh-C    75 -  78 <=>  738 - 741   (ALA   75  - LEU   78  <=> SER  766  - LYS  769 )                          
   4: s001-O 6thh-C    89 - 110 <=>  742 - 763   (ALA   89  - MET  110  <=> ASP  770  - ALA  791 )                          
   4: s001-O 6thh-C   128 - 154 <=>  765 - 791   (ILE  128  - THR  154  <=> ASP  793  - ASP  819 )                          
   4: s001-O 6thh-C   168 - 180 <=>  796 - 808   (PHE  168  - SER  180  <=> ILE  824  - ILE  836 )                          
   4: s001-O 6thh-C   182 - 189 <=>  809 - 816   (GLY  182  - GLU  189  <=> ALA  837  - GLY  844 )                          
   5: s001-O 7kyp-F     1 -  30 <=>   10 -  39   (MET    1  - ILE   30  <=> GLN   10  - ARG   39 )                          
   5: s001-O 7kyp-F    59 -  79 <=>   40 -  60   (GLY   59  - ILE   79  <=> GLY   40  - PHE   60 )                          
   5: s001-O 7kyp-F    81 -  84 <=>   61 -  64   (GLU   81  - VAL   84  <=> ILE   61  - LEU   64 )                          
   5: s001-O 7kyp-F    88 - 104 <=>   65 -  81   (PHE   88  - PHE  104  <=> ASP   65  - ILE   81 )                          
   5: s001-O 7kyp-F   106 - 113 <=>   82 -  89   (VAL  106  - CYS  113  <=> THR   82  - ILE   89 )                          
   5: s001-O 7kyp-F   124 - 127 <=>  169 - 172   (TYR  124  - MET  127  <=> ALA  169  - MET  172 )                          
   5: s001-O 7kyp-F   130 - 148 <=>  173 - 191   (SER  130  - ILE  148  <=> PRO  173  - THR  191 )                          
   5: s001-O 7kyp-F   150 - 153 <=>  192 - 195   (SER  150  - MET  153  <=> ALA  192  - SER  195 )                          
   5: s001-O 7kyp-F   166 - 170 <=>  197 - 201   (LEU  166  - TRP  170  <=> GLY  197  - ILE  201 )                          
   5: s001-O 7kyp-F   172 - 178 <=>  202 - 208   (ILE  172  - GLY  178  <=> VAL  202  - PRO  208 )                          
   5: s001-O 7kyp-F   180 - 185 <=>  210 - 215   (SER  180  - HIS  185  <=> ALA  210  - TYR  215 )                          
   5: s001-O 7kyp-F   227 - 255 <=>  218 - 246   (CYS  227  - PRO  255  <=> SER  218  - VAL  246 )                          
   5: s001-O 7kyp-F   278 - 281 <=>  265 - 268   (ILE  278  - TRP  281  <=> PHE  265  - PRO  268 )                          
   5: s001-O 7kyp-F   283 - 286 <=>  271 - 274   (ILE  283  - GLN  286  <=> ARG  271  - LYS  274 )                          
   5: s001-O 7kyp-F   288 - 291 <=>  275 - 278   (ARG  288  - TYR  291  <=> LEU  275  - LYS  278 )                          
   5: s001-O 7kyp-F   292 - 297 <=>  280 - 285   (GLY  292  - ASP  297  <=> LEU  280  - GLU  285 )                          
   6: s001-O 7sbb-I     1 -   4 <=>  442 - 445   (MET    1  - LEU    4  <=> LEU  737  - ILE  740 )                          
   6: s001-O 7sbb-I    11 -  34 <=>  532 - 555   (ALA   11  - SER   34  <=> ASN  827  - VAL  850 )                          
   6: s001-O 7sbb-I    37 -  40 <=>  556 - 559   (ASN   37  - VAL   40  <=> GLU  851  - LYS  854 )                          
   6: s001-O 7sbb-I    57 -  60 <=>  564 - 567   (ILE   57  - GLU   60  <=> HIS  859  - LEU  862 )                          
   6: s001-O 7sbb-I    62 -  73 <=>  568 - 579   (PRO   62  - ALA   73  <=> LEU  863  - SER  874 )                          
   6: s001-O 7sbb-I    76 -  79 <=>  580 - 583   (THR   76  - ILE   79  <=> VAL  875  - ASP  878 )                          
   6: s001-O 7sbb-I    88 - 107 <=>  584 - 603   (PHE   88  - THR  107  <=> TRP  879  - ARG  898 )                          
   6: s001-O 7sbb-I   109 - 112 <=>  604 - 607   (THR  109  - ARG  112  <=> GLN  899  - TYR  902 )                          
   6: s001-O 7sbb-I   121 - 147 <=>  616 - 642   (GLN  121  - LEU  147  <=> SER  911  - PHE  937 )                          
   6: s001-O 7sbb-I   148 - 151 <=>  644 - 647   (ILE  148  - TYR  151  <=> GLU  939  - LYS  942 )                          
   6: s001-O 7sbb-I   162 - 186 <=>  651 - 675   (PRO  162  - TYR  186  <=> ALA  946  - ALA  970 )                          
   6: s001-O 7sbb-I   188 - 192 <=>  676 - 680   (ALA  188  - PHE  192  <=> GLN  971  - ASN  975 )                          
   7: s001-O 5b58-A     1 -  34 <=>   55 -  88   (MET    1  - SER   34  <=> VAL   76  - PRO  109 )                          
   7: s001-O 5b58-A    62 -  65 <=>   90 -  93   (PRO   62  - ALA   65  <=> ALA  111  - GLY  114 )                          
   7: s001-O 5b58-A    66 -  84 <=>   96 - 114   (LEU   66  - VAL   84  <=> GLY  117  - SER  142 )                          
   7: s001-O 5b58-A    85 - 102 <=>  117 - 134   (SER   85  - ALA  102  <=> ALA  145  - TYR  162 )                          
   7: s001-O 5b58-A   106 - 110 <=>  143 - 147   (VAL  106  - MET  110  <=> LEU  171  - LEU  175 )                          
   7: s001-O 5b58-A   121 - 124 <=>  223 - 226   (GLN  121  - TYR  124  <=> THR  251  - LEU  254 )                          
   7: s001-O 5b58-A   125 - 149 <=>  230 - 254   (LEU  125  - VAL  149  <=> VAL  258  - ALA  282 )                          
   7: s001-O 5b58-A   167 - 170 <=>  255 - 258   (ALA  167  - TRP  170  <=> GLY  283  - GLY  286 )                          
   7: s001-O 5b58-A   173 - 177 <=>  259 - 263   (THR  173  - ILE  177  <=> PHE  287  - VAL  291 )                          
   7: s001-O 5b58-A   178 - 182 <=>  265 - 269   (GLY  178  - GLY  182  <=> PRO  293  - ARG  297 )                          
   7: s001-O 5b58-A   184 - 187 <=>  272 - 275   (VAL  184  - GLY  187  <=> CYS  300  - ASP  303 )                          
   7: s001-O 5b58-A   228 - 256 <=>  276 - 304   (SER  228  - ALA  256  <=> GLN  304  - PRO  332 )                          
   7: s001-O 5b58-A   280 - 287 <=>  324 - 331   (ASN  280  - ALA  287  <=> LEU  352  - ALA  359 )                          
   8: s001-O 7sba-I     1 -   5 <=>  659 - 663   (MET    1  - ILE    5  <=> TRP  735  - GLY  739 )                          
   8: s001-O 7sba-I    11 -  34 <=>  751 - 774   (ALA   11  - SER   34  <=> ASN  827  - VAL  850 )                          
   8: s001-O 7sba-I    37 -  40 <=>  775 - 778   (ASN   37  - VAL   40  <=> GLU  851  - LYS  854 )                          
   8: s001-O 7sba-I    57 -  60 <=>  783 - 786   (ILE   57  - GLU   60  <=> HIS  859  - LEU  862 )                          
   8: s001-O 7sba-I    62 -  74 <=>  787 - 799   (PRO   62  - ILE   74  <=> LEU  863  - VAL  875 )                          
   8: s001-O 7sba-I    77 -  80 <=>  800 - 803   (VAL   77  - SER   80  <=> PRO  876  - TRP  879 )                          
   8: s001-O 7sba-I    89 - 107 <=>  804 - 822   (ALA   89  - THR  107  <=> ASP  880  - ARG  898 )                          
   8: s001-O 7sba-I   109 - 112 <=>  823 - 826   (THR  109  - ARG  112  <=> GLN  899  - TYR  902 )                          
   8: s001-O 7sba-I   121 - 147 <=>  835 - 861   (GLN  121  - LEU  147  <=> SER  911  - PHE  937 )                          
   8: s001-O 7sba-I   148 - 151 <=>  863 - 866   (ILE  148  - TYR  151  <=> GLU  939  - LYS  942 )                          
   8: s001-O 7sba-I   162 - 186 <=>  870 - 894   (PRO  162  - TYR  186  <=> ALA  946  - ALA  970 )                          
   8: s001-O 7sba-I   188 - 192 <=>  895 - 899   (ALA  188  - PHE  192  <=> GLN  971  - ASN  975 )                          
   9: s001-O 3bm3-A    37 -  40 <=>    7 -  10   (ASN   37  - VAL   40  <=> ASP    8  - LYS   11 )                          
   9: s001-O 3bm3-A    52 -  57 <=>   11 -  16   (ILE   52  - ILE   57  <=> LYS   12  - ILE   17 )                          
   9: s001-O 3bm3-A    63 -  72 <=>   18 -  27   (SER   63  - ALA   72  <=> PRO   19  - ILE   28 )                          
   9: s001-O 3bm3-A    73 -  83 <=>   30 -  40   (ALA   73  - THR   83  <=> LEU   31  - PHE   41 )                          
   9: s001-O 3bm3-A    84 - 115 <=>   49 -  80   (VAL   84  - SER  115  <=> ILE   50  - ALA   81 )                          
   9: s001-O 3bm3-A   122 - 157 <=>   81 - 116   (PRO  122  - LEU  157  <=> GLY   82  - ILE  117 )                          
   9: s001-O 3bm3-A   238 - 241 <=>  119 - 122   (ALA  238  - MET  241  <=> GLU  120  - ARG  123 )                          
   9: s001-O 3bm3-A   243 - 253 <=>  138 - 148   (VAL  243  - PHE  253  <=> PHE  139  - ASN  149 )                          
   9: s001-O 3bm3-A   265 - 268 <=>  149 - 152   (SER  265  - ALA  268  <=> ASP  150  - SER  153 )                          
   9: s001-O 3bm3-A   273 - 279 <=>  173 - 179   (VAL  273  - TRP  279  <=> ALA  174  - LYS  180 )                          
   9: s001-O 3bm3-A   291 - 295 <=>  228 - 232   (TYR  291  - LYS  295  <=> ILE  229  - ASN  233 )                          
  10: s001-O 2yvx-A    38 -  41 <=>  307 - 310   (SER   38  - GLN   41  <=> VAL  313  - LEU  316 )                          
  10: s001-O 2yvx-A    58 -  84 <=>  315 - 341   (SER   58  - VAL   84  <=> PRO  321  - LEU  347 )                          
  10: s001-O 2yvx-A    85 - 116 <=>  345 - 376   (SER   85  - GLN  116  <=> ASP  351  - GLY  382 )                          
  10: s001-O 2yvx-A   136 - 152 <=>  389 - 405   (MET  136  - LEU  152  <=> VAL  395  - LEU  411 )                          
  10: s001-O 2yvx-A   154 - 160 <=>  406 - 412   (THR  154  - PRO  160  <=> LEU  412  - ASP  418 )                          
  10: s001-O 2yvx-A   161 - 179 <=>  415 - 433   (PHE  161  - SER  179  <=> LEU  421  - TYR  439 )                          
  10: s001-O 2yvx-A   181 - 189 <=>  434 - 442   (THR  181  - GLU  189  <=> LEU  440  - GLU  448 )                          
  11: s001-O 4xig-N     1 -  29 <=>   70 -  98   (MET    1  - ASP   29  <=> LYS   71  - ALA   99 )                          
  11: s001-O 4xig-N    34 -  37 <=>  100 - 103   (SER   34  - ASN   37  <=> ALA  101  - LYS  104 )                          
  11: s001-O 4xig-N    39 -  42 <=>  104 - 107   (GLN   39  - LEU   42  <=> PRO  105  - ARG  108 )                          
  11: s001-O 4xig-N    55 -  59 <=>  112 - 116   (LYS   55  - GLY   59  <=> PHE  113  - ILE  117 )                          
  11: s001-O 4xig-N    70 -  76 <=>  131 - 137   (ILE   70  - THR   76  <=> LEU  132  - GLY  138 )                          
  11: s001-O 4xig-N   146 - 149 <=>  143 - 146   (VAL  146  - VAL  149  <=> PHE  144  - LEU  147 )                          
  11: s001-O 4xig-N   168 - 171 <=>  147 - 150   (PHE  168  - GLY  171  <=> ILE  148  - ALA  151 )                          
  11: s001-O 4xig-N   174 - 188 <=>  151 - 165   (ILE  174  - ALA  188  <=> CYS  152  - SER  166 )                          
  11: s001-O 4xig-N   191 - 194 <=>  166 - 169   (GLU  191  - GLN  194  <=> ILE  167  - SER  170 )                          
  11: s001-O 4xig-N   210 - 213 <=>  171 - 174   (VAL  210  - ALA  213  <=> GLU  172  - ALA  175 )                          
  11: s001-O 4xig-N   214 - 220 <=>  176 - 182   (GLU  214  - GLY  220  <=> MET  177  - LEU  183 )                          
  11: s001-O 4xig-N   221 - 227 <=>  187 - 193   (PHE  221  - CYS  227  <=> LYS  188  - ALA  194 )                          
  11: s001-O 4xig-N   229 - 247 <=>  194 - 212   (LYS  229  - SER  247  <=> LYS  195  - TYR  213 )                          
  11: s001-O 4xig-N   250 - 254 <=>  228 - 232   (THR  250  - ASP  254  <=> GLN  229  - LYS  233 )                          
  11: s001-O 4xig-N   255 - 259 <=>  235 - 239   (PRO  255  - LEU  259  <=> ILE  236  - ASN  240 )                          
  11: s001-O 4xig-N   265 - 268 <=>  262 - 265   (SER  265  - ALA  268  <=> ILE  263  - MET  266 )                          
  11: s001-O 4xig-N   270 - 279 <=>  267 - 276   (VAL  270  - TRP  279  <=> ILE  268  - VAL  277 )                          
  11: s001-O 4xig-N   286 - 290 <=>  282 - 286   (GLN  286  - ALA  290  <=> THR  283  - MET  287 )                          
  12: s001-O 5x5y-F    81 -  84 <=>    1 -   4   (GLU   81  - VAL   84  <=> MET    1  - PHE    4 )                          
  12: s001-O 5x5y-F    85 - 117 <=>    6 -  38   (SER   85  - SER  117  <=> TYR    6  - ALA   38 )                          
  12: s001-O 5x5y-F   118 - 121 <=>   42 -  45   (ARG  118  - GLN  121  <=> LEU   42  - PRO   45 )                          
  12: s001-O 5x5y-F   122 - 125 <=>   48 -  51   (PRO  122  - LEU  125  <=> LEU   48  - ILE   51 )                          
  12: s001-O 5x5y-F   126 - 151 <=>   53 -  78   (ASP  126  - TYR  151  <=> ALA   53  - ARG   78 )                          
  12: s001-O 5x5y-F   159 - 162 <=>  284 - 287   (HIS  159  - PRO  162  <=> ASN  295  - GLN  298 )                          
  12: s001-O 5x5y-F   165 - 168 <=>  288 - 291   (MET  165  - PHE  168  <=> GLY  299  - LEU  302 )                          
  12: s001-O 5x5y-F   170 - 187 <=>  292 - 309   (TRP  170  - GLY  187  <=> LYS  303  - ALA  320 )                          
  12: s001-O 5x5y-F   189 - 192 <=>  310 - 313   (GLU  189  - PHE  192  <=> VAL  321  - GLN  324 )                          
  12: s001-O 5x5y-F   193 - 199 <=>  315 - 321   (GLN  193  - SER  199  <=> ASP  326  - MET  332 )                          
  12: s001-O 5x5y-F   229 - 238 <=>  326 - 335   (LYS  229  - ALA  238  <=> TRP  337  - ILE  346 )                          
  12: s001-O 5x5y-F   240 - 246 <=>  336 - 342   (GLY  240  - GLY  246  <=> GLY  347  - TRP  353 )                          
  12: s001-O 5x5y-F   248 - 256 <=>  343 - 351   (TRP  248  - ALA  256  <=> GLU  354  - SER  362 )                          
  13: s001-O 9e02-A     1 -  28 <=>    3 -  30   (MET    1  - SER   28  <=> LYS    6  - PHE   33 )                          
  13: s001-O 9e02-A   182 - 189 <=>   31 -  38   (GLY  182  - GLU  189  <=> HIS   34  - ILE   41 )                          
  13: s001-O 9e02-A   198 - 202 <=>   40 -  44   (GLY  198  - ASN  202  <=> LYS   43  - ASN   47 )                          
  13: s001-O 9e02-A   207 - 210 <=>   60 -  63   (GLY  207  - VAL  210  <=> GLY  157  - THR  160 )                          
  13: s001-O 9e02-A   218 - 228 <=>   65 -  75   (ARG  218  - SER  228  <=> HIS  162  - LEU  172 )                          
  13: s001-O 9e02-A   230 - 254 <=>   76 - 100   (PHE  230  - ASP  254  <=> LYS  173  - PRO  197 )                          
  13: s001-O 9e02-A   257 - 260 <=>  101 - 104   (GLN  257  - SER  260  <=> GLY  198  - ASP  201 )                          
  13: s001-O 9e02-A   263 - 286 <=>  105 - 128   (TRP  263  - GLN  286  <=> ASN  202  - ALA  225 )                          
  13: s001-O 9e02-A   287 - 292 <=>  130 - 135   (ALA  287  - GLY  292  <=> TYR  227  - PHE  232 )                          
  13: s001-O 9e02-A   293 - 296 <=>  139 - 142   (PRO  293  - GLU  296  <=> PHE  236  - THR  239 )                          
  14: s001-O 9ex7-C    38 -  41 <=>    1 -   4   (SER   38  - GLN   41  <=> MET    1  - SER    4 )                          
  14: s001-O 9ex7-C    58 -  79 <=>    6 -  27   (SER   58  - ILE   79  <=> MET    6  - ASP   27 )                          
  14: s001-O 9ex7-C    84 -  88 <=>   29 -  33   (VAL   84  - PHE   88  <=> ARG   29  - ASP   33 )                          
  14: s001-O 9ex7-C    90 - 102 <=>   34 -  46   (LEU   90  - ALA  102  <=> LEU   34  - VAL   46 )                          
  14: s001-O 9ex7-C   105 - 109 <=>   47 -  51   (ALA  105  - THR  109  <=> PRO   47  - ALA   51 )                          
  14: s001-O 9ex7-C   124 - 155 <=>   75 - 106   (TYR  124  - VAL  155  <=> THR   75  - LEU  106 )                          
  14: s001-O 9ex7-C   157 - 160 <=>  107 - 110   (LEU  157  - PRO  160  <=> GLU  107  - GLU  110 )                          
  14: s001-O 9ex7-C   254 - 257 <=>  114 - 117   (ASP  254  - GLN  257  <=> GLU  114  - GLU  117 )                          
  15: s001-O 3ez0-A     1 -  32 <=>    2 -  33   (MET    1  - SER   32  <=> SER    4  - ALA   35 )                          
  15: s001-O 3ez0-A   123 - 153 <=>   39 -  69   (ILE  123  - MET  153  <=> PRO   41  - GLY   71 )                          
  15: s001-O 3ez0-A   166 - 170 <=>   71 -  75   (LEU  166  - TRP  170  <=> ASP   73  - ALA   77 )                          
  15: s001-O 3ez0-A   173 - 181 <=>   78 -  86   (THR  173  - THR  181  <=> PRO   80  - PHE   88 )                          
  15: s001-O 3ez0-A   183 - 187 <=>   87 -  91   (ASP  183  - GLY  187  <=> HIS   89  - ARG   93 )                          
  15: s001-O 3ez0-A   218 - 226 <=>   96 - 104   (ARG  218  - PHE  226  <=> TYR   98  - VAL  106 )                          
  15: s001-O 3ez0-A   228 - 231 <=>  106 - 109   (SER  228  - GLY  231  <=> ASP  108  - SER  111 )                          
  15: s001-O 3ez0-A   242 - 249 <=>  181 - 188   (THR  242  - ILE  249  <=> HIS  183  - ILE  190 )                          
  15: s001-O 3ez0-A   266 - 278 <=>  189 - 201   (VAL  266  - ILE  278  <=> ALA  196  - GLY  208 )                          
  16: s001-O 6wtw-A    58 -  75 <=>  138 - 155   (SER   58  - ALA   75  <=> GLY  137  - PRO  154 )                          
  16: s001-O 6wtw-A    93 -  99 <=>  156 - 162   (GLY   93  - SER   99  <=> SER  155  - GLY  161 )                          
  16: s001-O 6wtw-A   100 - 113 <=>  164 - 177   (VAL  100  - CYS  113  <=> VAL  163  - ASP  176 )                          
  16: s001-O 6wtw-A   123 - 127 <=>  178 - 182   (ILE  123  - MET  127  <=> SER  177  - ASP  181 )                          
  16: s001-O 6wtw-A   137 - 148 <=>  197 - 208   (GLY  137  - ILE  148  <=> PHE  196  - ILE  207 )                          
  16: s001-O 6wtw-A   151 - 154 <=>  230 - 233   (TYR  151  - THR  154  <=> TRP  229  - TRP  232 )                          
  16: s001-O 6wtw-A   173 - 187 <=>  243 - 257   (THR  173  - GLY  187  <=> VAL  242  - PRO  256 )                          
  16: s001-O 6wtw-A   219 - 230 <=>  455 - 466   (ASN  219  - PHE  230  <=> VAL  454  - ILE  465 )                          
  16: s001-O 6wtw-A   232 - 241 <=>  467 - 476   (GLY  232  - MET  241  <=> LEU  466  - GLY  475 )                          
  16: s001-O 6wtw-A   242 - 251 <=>  478 - 487   (THR  242  - THR  251  <=> VAL  477  - GLY  486 )                          
  17: s001-O 7xk3-E    14 -  17 <=>   20 -  23   (GLY   14  - ALA   17  <=> SER   20  - LEU   23 )                          
  17: s001-O 7xk3-E    20 -  29 <=>   24 -  33   (ALA   20  - ASP   29  <=> GLY   24  - LYS   33 )                          
  17: s001-O 7xk3-E    59 -  83 <=>   36 -  60   (GLY   59  - THR   83  <=> LYS   36  - TYR   60 )                          
  17: s001-O 7xk3-E    85 -  92 <=>   82 -  89   (SER   85  - PHE   92  <=> THR   82  - ALA   89 )                          
  17: s001-O 7xk3-E    98 - 101 <=>  109 - 112   (ALA   98  - HIS  101  <=> LEU  109  - PHE  112 )                          
  17: s001-O 7xk3-E   144 - 153 <=>  119 - 128   (PHE  144  - MET  153  <=> ASN  119  - PHE  128 )                          
  17: s001-O 7xk3-E   155 - 158 <=>  129 - 132   (VAL  155  - GLY  158  <=> MET  129  - ARG  132 )                          
  17: s001-O 7xk3-E   161 - 180 <=>  141 - 160   (PHE  161  - SER  180  <=> VAL  141  - ILE  160 )                          
  17: s001-O 7xk3-E   182 - 185 <=>  161 - 164   (GLY  182  - HIS  185  <=> ARG  161  - MET  164 )                          
  17: s001-O 7xk3-E   187 - 190 <=>  165 - 168   (GLY  187  - ARG  190  <=> LYS  165  - ASP  168 )                          
  17: s001-O 7xk3-E   225 - 230 <=>  173 - 178   (TRP  225  - PHE  230  <=> LEU  173  - ILE  178 )                          
  17: s001-O 7xk3-E   232 - 243 <=>  179 - 190   (GLY  232  - VAL  243  <=> THR  179  - PHE  190 )                          
  17: s001-O 7xk3-E   245 - 248 <=>  191 - 194   (LEU  245  - TRP  248  <=> MET  191  - SER  194 )                          
  17: s001-O 7xk3-E   250 - 253 <=>  195 - 198   (THR  250  - PHE  253  <=> GLY  195  - LEU  198 )                          
  18: s001-O 3lwj-A     8 -  24 <=>   76 -  92   (GLY    8  - GLU   24  <=> ASP   83  - PHE   99 )                          
  18: s001-O 3lwj-A    26 -  31 <=>   93 -  98   (LEU   26  - GLY   31  <=> ALA  100  - LEU  105 )                          
  18: s001-O 3lwj-A    32 -  35 <=>  101 - 104   (SER   32  - ASN   35  <=> ILE  108  - ARG  111 )                          
  18: s001-O 3lwj-A    55 -  58 <=>  105 - 108   (LYS   55  - SER   58  <=> VAL  112  - SER  115 )                          
  18: s001-O 3lwj-A    65 -  70 <=>  120 - 125   (ALA   65  - ILE   70  <=> GLU  127  - GLU  132 )                          
  18: s001-O 3lwj-A   150 - 153 <=>  128 - 131   (SER  150  - MET  153  <=> SER  135  - ILE  138 )                          
  18: s001-O 3lwj-A   155 - 158 <=>  132 - 135   (VAL  155  - GLY  158  <=> GLU  139  - ILE  142 )                          
  18: s001-O 3lwj-A   159 - 185 <=>  141 - 167   (HIS  159  - HIS  185  <=> LYS  148  - LYS  174 )                          
  18: s001-O 3lwj-A   230 - 250 <=>  169 - 189   (PHE  230  - THR  250  <=> ILE  176  - LEU  196 )                          
  18: s001-O 3lwj-A   265 - 268 <=>  190 - 193   (SER  265  - ALA  268  <=> LEU  197  - ASN  200 )                          
  19: s001-O 9lgh-V    88 - 111 <=>    1 -  24   (PHE   88  - GLY  111  <=> MET    1  - GLN   24 )                          
  19: s001-O 9lgh-V   116 - 119 <=>   25 -  28   (GLN  116  - PHE  119  <=> GLN   25  - VAL   28 )                          
  19: s001-O 9lgh-V   122 - 125 <=>   36 -  39   (PRO  122  - LEU  125  <=> ILE   36  - SER   39 )                          
  19: s001-O 9lgh-V   127 - 151 <=>   40 -  64   (MET  127  - TYR  151  <=> HIS   40  - ALA   64 )                          
  19: s001-O 9lgh-V   163 - 176 <=>   65 -  78   (LEU  163  - ALA  176  <=> ASP   65  - ILE   78 )                          
  19: s001-O 9lgh-V   218 - 225 <=>  105 - 112   (ARG  218  - TRP  225  <=> ASP  105  - GLN  112 )                          
  19: s001-O 9lgh-V   231 - 239 <=>  116 - 124   (GLY  231  - PHE  239  <=> GLN  116  - GLU  124 )                          
  20: s001-O 8j98-A    77 -  80 <=>    3 -   6   (VAL   77  - SER   80  <=> GLY   33  - ASP   36 )                          
  20: s001-O 8j98-A    84 -  87 <=>    8 -  11   (VAL   84  - LEU   87  <=> GLN   38  - ILE   41 )                          
  20: s001-O 8j98-A    88 - 110 <=>   57 -  79   (PHE   88  - MET  110  <=> LEU   87  - PRO  109 )                          
  20: s001-O 8j98-A   123 - 130 <=>   83 -  90   (ILE  123  - SER  130  <=> ALA  113  - SER  120 )                          
  20: s001-O 8j98-A   131 - 153 <=>   93 - 115   (HIS  131  - MET  153  <=> ASP  123  - GLY  145 )                          
  20: s001-O 8j98-A   161 - 180 <=>  158 - 177   (PHE  161  - SER  180  <=> GLU  188  - LEU  207 )                          
  20: s001-O 8j98-A   182 - 188 <=>  178 - 184   (GLY  182  - ALA  188  <=> GLU  208  - HIS  214 )                          
  21: s001-O 3dza-A     1 -   4 <=>   17 -  20   (MET    1  - LEU    4  <=> VAL   54  - VAL   57 )                          
  21: s001-O 3dza-A     7 -  27 <=>   21 -  41   (MET    7  - GLU   27  <=> ALA   58  - GLY   78 )                          
  21: s001-O 3dza-A   138 - 155 <=>   42 -  59   (TYR  138  - VAL  155  <=> GLN   79  - ALA   96 )                          
  21: s001-O 3dza-A   165 - 173 <=>  144 - 152   (MET  165  - THR  173  <=> LYS  181  - LEU  189 )                          
  21: s001-O 3dza-A   176 - 179 <=>  157 - 160   (ALA  176  - SER  179  <=> LYS  194  - GLU  197 )                          
  21: s001-O 3dza-A   241 - 247 <=>  166 - 172   (MET  241  - SER  247  <=> LYS  203  - ILE  209 )                          
  21: s001-O 3dza-A   255 - 260 <=>  175 - 180   (PRO  255  - SER  260  <=> ASP  212  - VAL  217 )                          
  22: s001-O 7roq-A    45 -  48 <=>  565 - 568   (GLN   45  - PHE   48  <=> ASP  629  - PHE  632 )                          
  22: s001-O 7roq-A    58 -  74 <=>  575 - 591   (SER   58  - ILE   74  <=> SER  639  - ILE  655 )                          
  22: s001-O 7roq-A    76 -  81 <=>  593 - 598   (THR   76  - GLU   81  <=> LYS  657  - GLU  662 )                          
  22: s001-O 7roq-A    85 -  93 <=>  617 - 625   (SER   85  - GLY   93  <=> LEU  681  - SER  689 )                          
  22: s001-O 7roq-A    95 - 113 <=>  626 - 644   (VAL   95  - CYS  113  <=> LEU  690  - ASN  708 )                          
  22: s001-O 7roq-A   122 - 125 <=>  646 - 649   (PRO  122  - LEU  125  <=> LEU  710  - SER  713 )                          
  22: s001-O 7roq-A   128 - 154 <=>  650 - 676   (ILE  128  - THR  154  <=> ASP  714  - PHE  740 )                          
  22: s001-O 7roq-A   158 - 161 <=>  677 - 680   (GLY  158  - PHE  161  <=> SER  741  - ASN  744 )                          
  22: s001-O 7roq-A   162 - 166 <=>  682 - 686   (PRO  162  - LEU  166  <=> ALA  746  - GLY  750 )                          
  22: s001-O 7roq-A   168 - 174 <=>  687 - 693   (PHE  168  - ILE  174  <=> GLY  751  - LEU  757 )                          
  22: s001-O 7roq-A   176 - 185 <=>  694 - 703   (ALA  176  - HIS  185  <=> TYR  758  - TRP  767 )                          
  22: s001-O 7roq-A   187 - 190 <=>  704 - 707   (GLY  187  - ARG  190  <=> GLN  768  - VAL  771 )                          
  22: s001-O 7roq-A   220 - 225 <=>  739 - 744   (GLY  220  - TRP  225  <=> ASN  820  - VAL  825 )                          
  22: s001-O 7roq-A   257 - 266 <=> 1097 -1106   (GLN  257  - VAL  266  <=> LEU 1338  - PHE 1347 )                          
  22: s001-O 7roq-A   268 - 282 <=> 1107 -1121   (ALA  268  - LYS  282  <=> PHE 1348  - LEU 1362 )                          
  22: s001-O 7roq-A   292 - 297 <=> 1142 -1147   (GLY  292  - ASP  297  <=> MET 1383  - TYR 1388 )                          
  23: s001-O 7aah-A    30 -  34 <=>    5 -   9   (ILE   30  - SER   34  <=> HIS   43  - HIS   47 )                          
  23: s001-O 7aah-A    59 -  83 <=>   10 -  34   (GLY   59  - THR   83  <=> LEU   48  - HIS   72 )                          
  23: s001-O 7aah-A    85 -  96 <=>   48 -  59   (SER   85  - ILE   96  <=> VAL   86  - ARG   97 )                          
  23: s001-O 7aah-A   100 - 104 <=>   60 -  64   (VAL  100  - PHE  104  <=> ASN   98  - TYR  102 )                          
  23: s001-O 7aah-A   106 - 109 <=>   65 -  68   (VAL  106  - THR  109  <=> GLY  103  - GLU  106 )                          
  23: s001-O 7aah-A   120 - 123 <=>   86 -  89   (LYS  120  - ILE  123  <=> PRO  124  - SER  127 )                          
  23: s001-O 7aah-A   129 - 145 <=>   94 - 110   (ARG  129  - CYS  145  <=> GLY  132  - GLY  148 )                          
  23: s001-O 7aah-A   148 - 155 <=>  115 - 122   (ILE  148  - VAL  155  <=> ASP  153  - GLN  160 )                          
  23: s001-O 7aah-A   162 - 173 <=>  123 - 134   (PRO  162  - THR  173  <=> GLN  161  - GLY  172 )                          
  23: s001-O 7aah-A   174 - 177 <=>  138 - 141   (ILE  174  - ILE  177  <=> GLY  176  - SER  179 )                          
  23: s001-O 7aah-A   180 - 183 <=>  142 - 145   (SER  180  - ASP  183  <=> GLU  180  - SER  183 )                          
  24: s001-O 2fm8-C    35 -  38 <=>   60 -  63   (ASN   35  - SER   38  <=> LYS   89  - ILE   92 )                          
  24: s001-O 2fm8-C    47 -  50 <=>  104 - 107   (MET   47  - HIS   50  <=> LYS  133  - SER  136 )                          
  24: s001-O 2fm8-C    54 -  57 <=>  111 - 114   (ASN   54  - ILE   57  <=> PRO  140  - PRO  143 )                          
  24: s001-O 2fm8-C    59 -  67 <=>  122 - 130   (GLY   59  - MET   67  <=> LYS  151  - LEU  159 )                          
  24: s001-O 2fm8-C    69 -  74 <=>  131 - 136   (SER   69  - ILE   74  <=> LEU  160  - ASN  165 )                          
  24: s001-O 2fm8-C    89 -  92 <=>  137 - 140   (ALA   89  - PHE   92  <=> ASN  166  - SER  172 )                          
  24: s001-O 2fm8-C    93 - 113 <=>  143 - 163   (GLY   93  - CYS  113  <=> SER  175  - PHE  195 )                          
  24: s001-O 2fm8-C   121 - 124 <=>  166 - 169   (GLN  121  - TYR  124  <=> THR  198  - PRO  201 )                          
  24: s001-O 2fm8-C   125 - 150 <=>  172 - 197   (LEU  125  - SER  150  <=> ARG  204  - LEU  229 )                          
  24: s001-O 2fm8-C   161 - 174 <=>  198 - 211   (PHE  161  - ILE  174  <=> GLU  240  - LEU  253 )                          
  25: s001-O 7f86-A     1 -  11 <=>   22 -  32   (MET    1  - ALA   11  <=> SER   22  - GLN   32 )                          
  25: s001-O 7f86-A    88 - 111 <=>   42 -  65   (PHE   88  - GLY  111  <=> GLU   42  - TYR   65 )                          
  25: s001-O 7f86-A   123 - 130 <=>   68 -  75   (ILE  123  - SER  130  <=> ASN   68  - ASN   75 )                          
  25: s001-O 7f86-A   131 - 153 <=>   78 - 100   (HIS  131  - MET  153  <=> TYR   78  - GLY  100 )                          
  25: s001-O 7f86-A   161 - 179 <=>  146 - 164   (PHE  161  - SER  179  <=> ALA  146  - SER  164 )                          
  26: s001-O 6ypq-A     1 -  11 <=>   22 -  32   (MET    1  - ALA   11  <=> THR   22  - LYS   32 )                          
  26: s001-O 6ypq-A    88 - 110 <=>   42 -  64   (PHE   88  - MET  110  <=> ARG   42  - PRO   64 )                          
  26: s001-O 6ypq-A   123 - 126 <=>   68 -  71   (ILE  123  - ASP  126  <=> THR   68  - GLY   71 )                          
  26: s001-O 6ypq-A   127 - 130 <=>   74 -  77   (MET  127  - SER  130  <=> TYR   74  - THR   77 )                          
  26: s001-O 6ypq-A   131 - 153 <=>   80 - 102   (HIS  131  - MET  153  <=> GLY   80  - GLY  102 )                          
  26: s001-O 6ypq-A   161 - 179 <=>  144 - 162   (PHE  161  - SER  179  <=> GLY  146  - SER  174 )                          
  27: s001-O 8u0f-B     1 -  11 <=>   22 -  32   (MET    1  - ALA   11  <=> SER   22  - GLN   32 )                          
  27: s001-O 8u0f-B    88 - 111 <=>   42 -  65   (PHE   88  - GLY  111  <=> GLU   42  - TYR   65 )                          
  27: s001-O 8u0f-B   123 - 128 <=>   68 -  73   (ILE  123  - ILE  128  <=> ASN   68  - GLY   73 )                          
  27: s001-O 8u0f-B   129 - 153 <=>   76 - 100   (ARG  129  - MET  153  <=> GLN   76  - GLY  100 )                          
  27: s001-O 8u0f-B   161 - 179 <=>  146 - 164   (PHE  161  - SER  179  <=> ALA  146  - CYS  164 )                          
  28: s001-O 3dew-A    12 -  30 <=>   72 -  90   (LEU   12  - ILE   30  <=> ASP   76  - ASN   94 )                          
  28: s001-O 3dew-A    31 -  34 <=>   92 -  95   (GLY   31  - SER   34  <=> PRO   96  - LEU   99 )                          
  28: s001-O 3dew-A    55 -  58 <=>   96 -  99   (LYS   55  - SER   58  <=> ARG  100  - THR  103 )                          
  28: s001-O 3dew-A    66 -  69 <=>  119 - 122   (LEU   66  - SER   69  <=> SER  123  - ARG  126 )                          
  28: s001-O 3dew-A   146 - 157 <=>  124 - 135   (VAL  146  - LEU  157  <=> LEU  128  - GLY  139 )                          
  28: s001-O 3dew-A   159 - 162 <=>  138 - 141   (HIS  159  - PRO  162  <=> ARG  142  - LEU  145 )                          
  28: s001-O 3dew-A   165 - 174 <=>  142 - 151   (MET  165  - ILE  174  <=> HIS  146  - ALA  155 )                          
  28: s001-O 3dew-A   176 - 181 <=>  152 - 157   (ALA  176  - THR  181  <=> GLY  156  - PHE  161 )                          
  28: s001-O 3dew-A   183 - 186 <=>  158 - 161   (ASP  183  - TYR  186  <=> PHE  162  - THR  165 )                          
  28: s001-O 3dew-A   190 - 193 <=>  164 - 167   (ARG  190  - GLN  193  <=> THR  168  - LEU  171 )                          
  28: s001-O 3dew-A   226 - 231 <=>  170 - 175   (PHE  226  - GLY  231  <=> HIS  174  - ASP  179 )                          
  28: s001-O 3dew-A   233 - 246 <=>  176 - 189   (PRO  233  - GLY  246  <=> GLU  180  - GLY  193 )                          
  29: s001-O 7y58-A     1 -   4 <=>    6 -   9   (MET    1  - LEU    4  <=> ASP   10  - THR   13 )                          
  29: s001-O 7y58-A     8 -  26 <=>   78 -  96   (GLY    8  - LEU   26  <=> GLY   82  - ALA  100 )                          
  29: s001-O 7y58-A    28 -  31 <=>   97 - 100   (SER   28  - GLY   31  <=> ILE  101  - ALA  104 )                          
  29: s001-O 7y58-A   131 - 153 <=>  102 - 124   (HIS  131  - MET  153  <=> SER  106  - THR  128 )                          
  29: s001-O 7y58-A   155 - 158 <=>  125 - 128   (VAL  155  - GLY  158  <=> LEU  129  - ILE  132 )                          
  29: s001-O 7y58-A   160 - 163 <=>  146 - 149   (PRO  160  - LEU  163  <=> SER  150  - SER  153 )                          
  29: s001-O 7y58-A   175 - 178 <=>  174 - 177   (GLY  175  - GLY  178  <=> LEU  178  - VAL  181 )                          
  29: s001-O 7y58-A   238 - 243 <=>  179 - 184   (ALA  238  - VAL  243  <=> PHE  183  - VAL  188 )                          
  29: s001-O 7y58-A   245 - 251 <=>  185 - 191   (LEU  245  - THR  251  <=> VAL  189  - LEU  195 )                          
  29: s001-O 7y58-A   284 - 290 <=>  307 - 313   (GLU  284  - ALA  290  <=> LYS  311  - LEU  317 )                          
  29: s001-O 7y58-A   293 - 296 <=>  365 - 368   (PRO  293  - GLU  296  <=> MET  369  - ALA  372 )                          
  30: s001-O 6v3f-A    78 -  81 <=>  614 - 617   (LEU   78  - GLU   81  <=> GLY  652  - SER  655 )                          
  30: s001-O 6v3f-A    82 -  85 <=>  623 - 626   (PHE   82  - SER   85  <=> ALA  661  - SER  664 )                          
  30: s001-O 6v3f-A    92 - 117 <=>  628 - 653   (PHE   92  - SER  117  <=> ALA  666  - GLY  691 )                          
  30: s001-O 6v3f-A   121 - 155 <=>  654 - 688   (GLN  121  - VAL  155  <=> VAL  692  - ARG  726 )                          
  30: s001-O 6v3f-A   160 - 170 <=>  695 - 705   (PRO  160  - TRP  170  <=> GLU  733  - VAL  743 )                          
  30: s001-O 6v3f-A   172 - 180 <=>  706 - 714   (ILE  172  - SER  180  <=> ALA  744  - LEU  752 )                          
  30: s001-O 6v3f-A   182 - 187 <=>  715 - 720   (GLY  182  - GLY  187  <=> SER  753  - PHE  758 )                          
  30: s001-O 6v3f-A   189 - 192 <=>  721 - 724   (GLU  189  - PHE  192  <=> PHE  759  - ALA  762 )                          
  30: s001-O 6v3f-A   209 - 212 <=>  725 - 728   (ILE  209  - TYR  212  <=> LEU  763  - MET  766 )                          
  30: s001-O 6v3f-A   215 - 218 <=> 1116 -1119   (SER  215  - ARG  218  <=> TYR 1164  - VAL 1167 )                          
  30: s001-O 6v3f-A   219 - 228 <=> 1121 -1130   (ASN  219  - SER  228  <=> LEU 1169  - MET 1178 )                          
  30: s001-O 6v3f-A   230 - 242 <=> 1131 -1143   (PHE  230  - THR  242  <=> SER 1179  - ALA 1191 )                          
  30: s001-O 6v3f-A   245 - 248 <=> 1144 -1147   (LEU  245  - TRP  248  <=> VAL 1192  - LYS 1195 )                          
  30: s001-O 6v3f-A   266 - 273 <=> 1223 -1230   (VAL  266  - VAL  273  <=> ASN 1271  - GLU 1278 )                          
  31: s001-O 6wgm-A    18 -  21 <=>    6 -   9   (THR   18  - GLY   21  <=> TRP   25  - PRO   28 )                          
  31: s001-O 6wgm-A    59 -  62 <=>   12 -  15   (GLY   59  - PRO   62  <=> TYR   31  - THR   34 )                          
  31: s001-O 6wgm-A    63 -  82 <=>   17 -  36   (SER   63  - PHE   82  <=> PHE   36  - LYS   55 )                          
  31: s001-O 6wgm-A    85 - 117 <=>  226 - 258   (SER   85  - SER  117  <=> ASP  245  - GLU  277 )                          
  31: s001-O 6wgm-A   118 - 121 <=>  261 - 264   (ARG  118  - GLN  121  <=> GLY  280  - VAL  283 )                          
  31: s001-O 6wgm-A   208 - 211 <=>  266 - 269   (ASN  208  - ARG  211  <=> ASP  285  - PRO  288 )                          
  31: s001-O 6wgm-A   212 - 216 <=>  272 - 276   (TYR  212  - GLY  216  <=> LEU  291  - LYS  295 )                          
  31: s001-O 6wgm-A   252 - 257 <=>  289 - 294   (ILE  252  - GLN  257  <=> SER  308  - GLY  313 )                          
  32: s001-O 1a8r-A    37 -  49 <=>    7 -  19   (ASN   37  - PRO   49  <=> ALA    7  - LEU   19 )                          
  32: s001-O 1a8r-A    59 -  80 <=>   28 -  49   (GLY   59  - SER   80  <=> HIS   28  - LEU   49 )                          
  32: s001-O 1a8r-A    82 -  87 <=>   50 -  55   (PHE   82  - LEU   87  <=> LEU   50  - ALA   55 )                          
  32: s001-O 1a8r-A    91 - 101 <=>   61 -  71   (VAL   91  - HIS  101  <=> GLU   61  - VAL   71 )                          
  32: s001-O 1a8r-A   102 - 112 <=>   73 -  83   (ALA  102  - ARG  112  <=> GLU   73  - PHE   83 )                          
  32: s001-O 1a8r-A   124 - 128 <=>  138 - 142   (TYR  124  - ILE  128  <=> ASN  138  - GLN  142 )                          
  32: s001-O 1a8r-A   131 - 134 <=>  145 - 148   (HIS  131  - ALA  134  <=> ALA  145  - PRO  148 )                          
  32: s001-O 1a8r-A   191 - 195 <=>  166 - 170   (GLU  191  - PHE  195  <=> LEU  166  - ASN  170 )                          
  32: s001-O 1a8r-A   214 - 217 <=>  195 - 198   (GLU  214  - LEU  217  <=> THR  195  - SER  198 )                          
  33: s001-O 8qn8-H     1 -   5 <=>  266 - 270   (MET    1  - ILE    5  <=> ALA  277  - GLY  281 )                          
  33: s001-O 8qn8-H     7 -  10 <=>  274 - 277   (MET    7  - LEU   10  <=> ILE  285  - VAL  288 )                          
  33: s001-O 8qn8-H    12 -  15 <=>  278 - 281   (LEU   12  - VAL   15  <=> LEU  289  - ALA  292 )                          
  33: s001-O 8qn8-H    28 -  32 <=>  293 - 297   (SER   28  - SER   32  <=> ILE  304  - LEU  308 )                          
  33: s001-O 8qn8-H    51 -  54 <=>  299 - 302   (ARG   51  - ASN   54  <=> ASP  310  - MET  313 )                          
  33: s001-O 8qn8-H    60 -  75 <=>  305 - 320   (GLU   60  - ALA   75  <=> ASP  316  - GLY  331 )                          
  33: s001-O 8qn8-H    89 - 114 <=>  322 - 347   (ALA   89  - ALA  114  <=> PRO  333  - GLY  358 )                          
  33: s001-O 8qn8-H   116 - 120 <=>  348 - 352   (GLN  116  - LYS  120  <=> ARG  359  - THR  363 )                          
  33: s001-O 8qn8-H   123 - 134 <=>  362 - 373   (ILE  123  - ALA  134  <=> MET  373  - HIS  384 )                          
  33: s001-O 8qn8-H   135 - 145 <=>  376 - 386   (ILE  135  - CYS  145  <=> PHE  387  - ILE  397 )                          
  33: s001-O 8qn8-H   151 - 154 <=>  391 - 394   (TYR  151  - THR  154  <=> ASP  402  - ALA  405 )                          
  33: s001-O 8qn8-H   242 - 246 <=>  401 - 405   (THR  242  - GLY  246  <=> GLU  412  - ALA  416 )                          
  33: s001-O 8qn8-H   247 - 250 <=>  407 - 410   (SER  247  - THR  250  <=> GLY  418  - GLU  421 )                          
  33: s001-O 8qn8-H   253 - 256 <=>  411 - 414   (PHE  253  - ALA  256  <=> CYS  422  - ARG  425 )                          
  33: s001-O 8qn8-H   287 - 292 <=>  454 - 459   (ALA  287  - GLY  292  <=> ALA  465  - VAL  470 )                          
  34: s001-O 8slm-A    58 -  80 <=>    2 -  24   (SER   58  - SER   80  <=> GLY   20  - GLY   42 )                          
  34: s001-O 8slm-A    83 -  88 <=>   26 -  31   (THR   83  - PHE   88  <=> ASP   44  - MET   49 )                          
  34: s001-O 8slm-A    90 - 100 <=>   71 -  81   (LEU   90  - VAL  100  <=> ALA   91  - GLY  101 )                          
  34: s001-O 8slm-A   101 - 108 <=>   85 -  92   (HIS  101  - ALA  108  <=> LEU  105  - ALA  112 )                          
  34: s001-O 8slm-A   128 - 150 <=>   94 - 116   (ILE  128  - SER  150  <=> GLU  114  - PRO  136 )                          
  34: s001-O 8slm-A   152 - 157 <=>  117 - 122   (LEU  152  - LEU  157  <=> GLU  137  - GLU  142 )                          
  34: s001-O 8slm-A   246 - 251 <=>  127 - 132   (GLY  246  - THR  251  <=> PHE  147  - ARG  152 )                          
  34: s001-O 8slm-A   253 - 257 <=>  231 - 235   (PHE  253  - GLN  257  <=> ASP  260  - GLU  264 )                          
  34: s001-O 8slm-A   272 - 275 <=>  244 - 247   (ILE  272  - ILE  275  <=> ALA  273  - PRO  276 )                          
  35: s001-O 7nhr-A    29 -  33 <=>    5 -   9   (ASP   29  - GLN   33  <=> ARG   21  - GLU   25 )                          
  35: s001-O 7nhr-A    58 -  82 <=>   12 -  36   (SER   58  - PHE   82  <=> ASP   28  - THR   52 )                          
  35: s001-O 7nhr-A    84 - 114 <=>  382 - 412   (VAL   84  - ALA  114  <=> PRO  424  - GLY  454 )                          
  35: s001-O 7nhr-A   116 - 120 <=>  613 - 617   (GLN  116  - LYS  120  <=> ASN  671  - GLU  675 )                          
  35: s001-O 7nhr-A   186 - 190 <=>  648 - 652   (TYR  186  - ARG  190  <=> TYR  706  - HIS  710 )                          
  35: s001-O 7nhr-A   209 - 215 <=>  653 - 659   (ILE  209  - SER  215  <=> ASN  711  - TYR  717 )                          
  36: s001-O 8pda-A     5 -  15 <=>  157 - 167   (ILE    5  - VAL   15  <=> GLU  185  - LEU  195 )                          
  36: s001-O 8pda-A    31 -  34 <=>  803 - 806   (GLY   31  - SER   34  <=> LEU 1114  - PHE 1117 )                          
  36: s001-O 8pda-A    58 -  83 <=>  807 - 832   (SER   58  - THR   83  <=> ILE 1118  - ASN 1143 )                          
  36: s001-O 8pda-A    85 - 116 <=>  848 - 879   (SER   85  - GLN  116  <=> TYR 1165  - ARG 1196 )                          
  36: s001-O 8pda-A   159 - 162 <=>  905 - 908   (HIS  159  - PRO  162  <=> ILE 1227  - SER 1230 )                          
  36: s001-O 8pda-A   192 - 195 <=>  955 - 958   (PHE  192  - PHE  195  <=> LYS 1295  - VAL 1298 )                          
  36: s001-O 8pda-A   196 - 199 <=>  961 - 964   (GLU  196  - SER  199  <=> VAL 1301  - GLU 1304 )                          
  36: s001-O 8pda-A   291 - 294 <=>  968 - 971   (TYR  291  - TYR  294  <=> LYS 1308  - ALA 1311 )                          
  37: s001-O 8soj-B    57 -  60 <=>  258 - 261   (ILE   57  - GLU   60  <=> GLY  600  - ASP  603 )                          
  37: s001-O 8soj-B    61 -  79 <=>  263 - 281   (PRO   61  - ILE   79  <=> PRO  605  - ARG  623 )                          
  37: s001-O 8soj-B    85 -  88 <=>  282 - 285   (SER   85  - PHE   88  <=> VAL  624  - PHE  627 )                          
  37: s001-O 8soj-B    96 - 104 <=>  295 - 303   (ILE   96  - PHE  104  <=> SER  637  - PRO  645 )                          
  37: s001-O 8soj-B   105 - 108 <=>  305 - 308   (ALA  105  - ALA  108  <=> ILE  647  - ALA  650 )                          
  37: s001-O 8soj-B   123 - 152 <=>  311 - 340   (ILE  123  - LEU  152  <=> ASP  653  - LEU  682 )                          
  37: s001-O 8soj-B   155 - 160 <=>  403 - 408   (VAL  155  - PRO  160  <=> ALA  745  - VAL  750 )                          
  37: s001-O 8soj-B   252 - 257 <=>  422 - 427   (ILE  252  - GLN  257  <=> MET  764  - THR  769 )                          

# Translation-rotation matrices
-matrix  "s001-O 8q3v-e  U(1,.)   0.562812 -0.826550  0.007626          242.135101"
-matrix  "s001-O 8q3v-e  U(2,.)  -0.826095 -0.562137  0.039612          388.913422"
-matrix  "s001-O 8q3v-e  U(3,.)  -0.028454 -0.028594 -0.999186          360.200562"
-matrix  "s001-O 8q3v-d  U(1,.)  -0.998476  0.052657  0.016536          270.915192"
-matrix  "s001-O 8q3v-d  U(2,.)   0.054584  0.986471  0.154580           81.075661"
-matrix  "s001-O 8q3v-d  U(3,.)  -0.008173  0.155247 -0.987842          326.602081"
-matrix  "s001-O 8q3v-C  U(1,.)   0.658402 -0.720803  0.216678          174.457397"
-matrix  "s001-O 8q3v-C  U(2,.)  -0.748431 -0.657480  0.087017          454.792969"
-matrix  "s001-O 8q3v-C  U(3,.)   0.079740 -0.219461 -0.972357          376.268463"
-matrix  "s001-O 6thh-C  U(1,.)   0.152483 -0.926311  0.344523          249.253967"
-matrix  "s001-O 6thh-C  U(2,.)   0.988276  0.145633 -0.045844          184.486450"
-matrix  "s001-O 6thh-C  U(3,.)  -0.007708  0.347474  0.937658          171.188629"
-matrix  "s001-O 7kyp-F  U(1,.)  -0.898889 -0.437063  0.031211          148.691162"
-matrix  "s001-O 7kyp-F  U(2,.)   0.176012 -0.294930  0.939168          216.234207"
-matrix  "s001-O 7kyp-F  U(3,.)  -0.401271  0.849701  0.342037          306.061279"
-matrix  "s001-O 7sbb-I  U(1,.)   0.199620  0.443470  0.873777         -153.842514"
-matrix  "s001-O 7sbb-I  U(2,.)  -0.902483 -0.264133  0.340234          436.498230"
-matrix  "s001-O 7sbb-I  U(3,.)   0.381676 -0.856486  0.347498          273.917725"
-matrix  "s001-O 5b58-A  U(1,.)   0.152555 -0.987923  0.027098          181.538147"
-matrix  "s001-O 5b58-A  U(2,.)   0.972094  0.145053 -0.184373          234.007996"
-matrix  "s001-O 5b58-A  U(3,.)   0.178216  0.054469  0.982483          188.743134"
-matrix  "s001-O 7sba-I  U(1,.)   0.293403  0.454683  0.840939         -176.068787"
-matrix  "s001-O 7sba-I  U(2,.)  -0.889866 -0.191569  0.414052          398.587524"
-matrix  "s001-O 7sba-I  U(3,.)   0.349360 -0.869807  0.348400          281.539246"
-matrix  "s001-O 3bm3-A  U(1,.)   0.862986  0.460770  0.207232          152.961853"
-matrix  "s001-O 3bm3-A  U(2,.)  -0.110909  0.572946 -0.812054          220.856644"
-matrix  "s001-O 3bm3-A  U(3,.)  -0.492903  0.677808  0.545548          185.794907"
-matrix  "s001-O 2yvx-A  U(1,.)   0.872410 -0.379983 -0.307430          173.873886"
-matrix  "s001-O 2yvx-A  U(2,.)  -0.334752 -0.922817  0.190656          255.953690"
-matrix  "s001-O 2yvx-A  U(3,.)  -0.356148 -0.063418 -0.932275          476.480499"
-matrix  "s001-O 4xig-N  U(1,.)  -0.525696  0.734058  0.429887          173.460190"
-matrix  "s001-O 4xig-N  U(2,.)   0.796679  0.602009 -0.053731          278.626221"
-matrix  "s001-O 4xig-N  U(3,.)  -0.298237  0.314236 -0.901283          239.654633"
-matrix  "s001-O 5x5y-F  U(1,.)  -0.648131  0.280466  0.708001          149.658142"
-matrix  "s001-O 5x5y-F  U(2,.)  -0.608297 -0.750002 -0.259754          220.837860"
-matrix  "s001-O 5x5y-F  U(3,.)   0.458150 -0.599029  0.656706          206.891739"
-matrix  "s001-O 9e02-A  U(1,.)   0.306020  0.748697 -0.588052          154.674072"
-matrix  "s001-O 9e02-A  U(2,.)   0.940060 -0.335259  0.062359          133.039139"
-matrix  "s001-O 9e02-A  U(3,.)  -0.150462 -0.571887 -0.806416          421.681732"
-matrix  "s001-O 9ex7-C  U(1,.)  -0.157792 -0.850718  0.501379          270.431091"
-matrix  "s001-O 9ex7-C  U(2,.)   0.940136  0.025895  0.339814           12.460415"
-matrix  "s001-O 9ex7-C  U(3,.)  -0.302069  0.524985  0.795704           40.462711"
-matrix  "s001-O 3ez0-A  U(1,.)   0.457061 -0.456818 -0.763160          285.881531"
-matrix  "s001-O 3ez0-A  U(2,.)  -0.620482  0.450991 -0.641568          238.361847"
-matrix  "s001-O 3ez0-A  U(3,.)   0.637258  0.766762 -0.077317          157.076584"
-matrix  "s001-O 6wtw-A  U(1,.)   0.100809 -0.815367 -0.570100          185.282059"
-matrix  "s001-O 6wtw-A  U(2,.)  -0.964124 -0.221495  0.146303          179.872879"
-matrix  "s001-O 6wtw-A  U(3,.)  -0.245564  0.534899 -0.808444          193.773605"
-matrix  "s001-O 7xk3-E  U(1,.)   0.903581 -0.255322 -0.344022          157.427414"
-matrix  "s001-O 7xk3-E  U(2,.)  -0.235412 -0.966817  0.099226          389.815216"
-matrix  "s001-O 7xk3-E  U(3,.)  -0.357941 -0.008672 -0.933704          399.902313"
-matrix  "s001-O 3lwj-A  U(1,.)   0.991871  0.077995 -0.100543          167.772736"
-matrix  "s001-O 3lwj-A  U(2,.)  -0.122098  0.360819 -0.924609          229.952316"
-matrix  "s001-O 3lwj-A  U(3,.)  -0.035837  0.929369  0.367409          192.084763"
-matrix  "s001-O 9lgh-V  U(1,.)  -0.207470  0.923359  0.323054           74.781708"
-matrix  "s001-O 9lgh-V  U(2,.)   0.510590 -0.179474  0.840885          109.017532"
-matrix  "s001-O 9lgh-V  U(3,.)   0.834419  0.339406 -0.434222          117.572479"
-matrix  "s001-O 8j98-A  U(1,.)   0.068107 -0.582820 -0.809742          236.361130"
-matrix  "s001-O 8j98-A  U(2,.)  -0.817384 -0.497971  0.289670          234.696243"
-matrix  "s001-O 8j98-A  U(3,.)  -0.572053  0.642142 -0.510303          189.444946"
-matrix  "s001-O 3dza-A  U(1,.)  -0.268332 -0.265639 -0.925977          246.286331"
-matrix  "s001-O 3dza-A  U(2,.)  -0.669756  0.742341 -0.018875          280.804413"
-matrix  "s001-O 3dza-A  U(3,.)   0.692405  0.615114 -0.377108          202.331299"
-matrix  "s001-O 7roq-A  U(1,.)  -0.498665 -0.866730  0.010606          366.382782"
-matrix  "s001-O 7roq-A  U(2,.)   0.816775 -0.473950 -0.329013          249.234451"
-matrix  "s001-O 7roq-A  U(3,.)   0.290192 -0.155405  0.944266           70.597557"
-matrix  "s001-O 7aah-A  U(1,.)  -0.147238 -0.674688  0.723268          186.484787"
-matrix  "s001-O 7aah-A  U(2,.)  -0.081666 -0.720449 -0.688683          220.125931"
-matrix  "s001-O 7aah-A  U(3,.)   0.985724 -0.160467  0.050979          215.653793"
-matrix  "s001-O 2fm8-C  U(1,.)   0.932077  0.207490  0.296952          199.167679"
-matrix  "s001-O 2fm8-C  U(2,.)   0.150733 -0.967525  0.202918          309.507996"
-matrix  "s001-O 2fm8-C  U(3,.)   0.329412 -0.144375 -0.933083          236.020889"
-matrix  "s001-O 7f86-A  U(1,.)   0.879418  0.306882 -0.363932          257.639587"
-matrix  "s001-O 7f86-A  U(2,.)   0.395539 -0.045633  0.917315          194.353378"
-matrix  "s001-O 7f86-A  U(3,.)   0.264900 -0.950653 -0.161514          216.414764"
-matrix  "s001-O 6ypq-A  U(1,.)   0.901102  0.228399 -0.368576          227.479004"
-matrix  "s001-O 6ypq-A  U(2,.)   0.378128  0.002090  0.925751          247.580139"
-matrix  "s001-O 6ypq-A  U(3,.)   0.212211 -0.973565 -0.084481          217.263824"
-matrix  "s001-O 8u0f-B  U(1,.)   0.388817 -0.858760  0.333694          328.786957"
-matrix  "s001-O 8u0f-B  U(2,.)   0.205473 -0.272244 -0.940034          274.208344"
-matrix  "s001-O 8u0f-B  U(3,.)   0.898110  0.434067  0.070598           61.535839"
-matrix  "s001-O 3dew-A  U(1,.)  -0.002110 -0.765675  0.643224          207.308868"
-matrix  "s001-O 3dew-A  U(2,.)  -0.952005  0.198413  0.233062          186.201492"
-matrix  "s001-O 3dew-A  U(3,.)  -0.306074 -0.611861 -0.729345          218.156799"
-matrix  "s001-O 7y58-A  U(1,.)   0.878431  0.440756 -0.184644           20.066696"
-matrix  "s001-O 7y58-A  U(2,.)   0.463506 -0.691836  0.553646          196.809341"
-matrix  "s001-O 7y58-A  U(3,.)   0.116279 -0.571924 -0.812024          405.999207"
-matrix  "s001-O 6v3f-A  U(1,.)  -0.422119  0.281230  0.861815           97.422577"
-matrix  "s001-O 6v3f-A  U(2,.)   0.893629  0.288961  0.343407           10.386210"
-matrix  "s001-O 6v3f-A  U(3,.)  -0.152455  0.915102 -0.373291          154.445862"
-matrix  "s001-O 6wgm-A  U(1,.)   0.049361  0.928759 -0.367382          201.829025"
-matrix  "s001-O 6wgm-A  U(2,.)  -0.899363 -0.118652 -0.420795          256.991486"
-matrix  "s001-O 6wgm-A  U(3,.)  -0.434408  0.351181  0.829435          237.070129"
-matrix  "s001-O 1a8r-A  U(1,.)  -0.682139  0.240902 -0.690400          329.945435"
-matrix  "s001-O 1a8r-A  U(2,.)   0.159966  0.970466  0.180574          115.035339"
-matrix  "s001-O 1a8r-A  U(3,.)   0.713510  0.012736 -0.700529          117.552422"
-matrix  "s001-O 8qn8-H  U(1,.)   0.269741 -0.686325  0.675424          194.975220"
-matrix  "s001-O 8qn8-H  U(2,.)  -0.612801 -0.663405 -0.429382          492.243225"
-matrix  "s001-O 8qn8-H  U(3,.)   0.742775 -0.298078 -0.599528          222.902679"
-matrix  "s001-O 8slm-A  U(1,.)   0.276552 -0.692103 -0.666718          218.913315"
-matrix  "s001-O 8slm-A  U(2,.)   0.533175  0.687706 -0.492731          193.370941"
-matrix  "s001-O 8slm-A  U(3,.)   0.799527 -0.219211  0.559199          206.321472"
-matrix  "s001-O 7nhr-A  U(1,.)   0.921767  0.387743 -0.001035          -20.999928"
-matrix  "s001-O 7nhr-A  U(2,.)   0.362479 -0.860754  0.357369          210.051712"
-matrix  "s001-O 7nhr-A  U(3,.)   0.137677 -0.329786 -0.933963          390.273895"
-matrix  "s001-O 8pda-A  U(1,.)   0.023894  0.919261  0.392923            7.257511"
-matrix  "s001-O 8pda-A  U(2,.)   0.215083  0.379104 -0.900011          286.276581"
-matrix  "s001-O 8pda-A  U(3,.)  -0.976303  0.106016 -0.188660          372.126556"
-matrix  "s001-O 8soj-B  U(1,.)   0.459157  0.832596  0.309773          -41.859833"
-matrix  "s001-O 8soj-B  U(2,.)  -0.459186 -0.076069  0.885077          230.956680"
-matrix  "s001-O 8soj-B  U(3,.)   0.760476 -0.548633  0.347388          196.675674"
