# Supplementary material for: Structure of the Methanosarcina mazei Mtr complex bound to the oxygen-stress responsive small protein MtrI
Source: Nat Commun. 2025 Dec 23;17:133. doi: 10.1038/s41467-025-67705-5 (PMC12774963; doi:10.1038/s41467-025-67705-5)
Supplement: Supplementary file 5 — Supplementary Dataset 2 [file 41467_2025_67705_MOESM5_ESM.xlsx]

## Sheet: tBlastn_dowloaded_genomes
qseqid	sseqid	pident	length	mismatch	gapopen	qstart	qend	qlength	sstart	send	slength	aalength	coverage	evalue	bitscore	Genome	Genome2	Organism Name	Organism Infraspecific Names Strain	GTDB_taxonomy	GTDB_taxonomy_warnings	CheckM2_completeness	CheckM2_contamination
MM_2401	SHOM01000031.1	100	68	0	0	1	68	68	4669	4872	204	68	100	4.27e-42	141	GCA_004294765.1_ASM429476v1_genomic	GCA_004294765	Methanosarcina mazei		d__Archaea;p__Halobacteriota;c__Methanosarcinia;o__Methanosarcinales;f__Methanosarcinaceae;g__Methanosarcina;s__Methanosarcina mazei	N/A	80.58	7.26
MM_2401	JAAYJL010000064.1	100	68	0	0	1	68	68	892	1095	204	68	100	4.71e-42	141	GCA_012522975.1_ASM1252297v1_genomic	GCA_012522975	Methanosarcina mazei		d__Archaea;p__Halobacteriota;c__Methanosarcinia;o__Methanosarcinales;f__Methanosarcinaceae;g__Methanosarcina;s__Methanosarcina mazei	N/A	84.11	0.15
MM_2401	DAIL01000034.1	100	68	0	0	1	68	68	4078	4281	204	68	100	5.1e-42	141	GCA_002496095.1_ASM249609v1_genomic	GCA_002496095	Methanosarcina mazei		d__Archaea;p__Halobacteriota;c__Methanosarcinia;o__Methanosarcinales;f__Methanosarcinaceae;g__Methanosarcina;s__Methanosarcina mazei	N/A	85.4	0.97
MM_2401	JAEYSN010000230.1	100	68	0	0	1	68	68	2664	2461	204	68	100	5.19e-42	141	GCA_023434725.1_ASM2343472v1_genomic	GCA_023434725	Euryarchaeota archaeon		d__Archaea;p__Halobacteriota;c__Methanosarcinia;o__Methanosarcinales;f__Methanosarcinaceae;g__Methanosarcina;s__Methanosarcina mazei	N/A	95.5	3.33
MM_2401	JAHDSD010000059.1	100	68	0	0	1	68	68	4181	4384	204	68	100	5.25e-42	141	GCA_018432985.1_SV3_genomic	GCA_018432985	Methanosarcina mazei		d__Archaea;p__Halobacteriota;c__Methanosarcinia;o__Methanosarcinales;f__Methanosarcinaceae;g__Methanosarcina;s__Methanosarcina mazei	N/A	84.8	1.04
MM_2401	NZ_JAHDSD010000059.1	100	68	0	0	1	68	68	4181	4384	204	68	100	5.25e-42	141	GCF_018432985.1_SV3_genomic	GCF_018432985	Methanosarcina mazei		d__Archaea;p__Halobacteriota;c__Methanosarcinia;o__Methanosarcinales;f__Methanosarcinaceae;g__Methanosarcina;s__Methanosarcina mazei	N/A	84.8	1.04
MM_2401	CP004144.1	100	68	0	0	1	68	68	2440232	2440029	204	68	100	5.28e-42	141	GCA_000341715.1_ASM34171v1_genomic	GCA_000341715	Methanosarcina mazei Tuc01	Tuc01	d__Archaea;p__Halobacteriota;c__Methanosarcinia;o__Methanosarcinales;f__Methanosarcinaceae;g__Methanosarcina;s__Methanosarcina mazei	N/A	99.55	0.73
MM_2401	NC_020389.1	100	68	0	0	1	68	68	2440232	2440029	204	68	100	5.28e-42	141	GCF_000341715.1_ASM34171v1_genomic	GCF_000341715	Methanosarcina mazei Tuc01	Tuc01	d__Archaea;p__Halobacteriota;c__Methanosarcinia;o__Methanosarcinales;f__Methanosarcinaceae;g__Methanosarcina;s__Methanosarcina mazei	N/A	99.54	0.73
MM_2401	JAVESR010000076.1	100	68	0	0	1	68	68	9256	9053	204	68	100	5.42e-42	141	GCA_034006515.1_ASM3400651v1_genomic	GCA_034006515	Methanosarcina mazei		d__Archaea;p__Halobacteriota;c__Methanosarcinia;o__Methanosarcinales;f__Methanosarcinaceae;g__Methanosarcina;s__Methanosarcina mazei	N/A	93.81	2.19
MM_2401	JAEWMN010000160.1	100	68	0	0	1	68	68	9210	9007	204	68	100	5.54e-42	141	GCA_023457215.1_ASM2345721v1_genomic	GCA_023457215	Euryarchaeota archaeon		d__Archaea;p__Halobacteriota;c__Methanosarcinia;o__Methanosarcinales;f__Methanosarcinaceae;g__Methanosarcina;s__Methanosarcina mazei	N/A	99.26	2.26
MM_2401	JAHDLT010000201.1	100	68	0	0	1	68	68	4182	4385	204	68	100	5.6e-42	141	GCA_018436405.1_M1_genomic	GCA_018436405	Methanosarcina mazei		d__Archaea;p__Halobacteriota;c__Methanosarcinia;o__Methanosarcinales;f__Methanosarcinaceae;g__Methanosarcina;s__Methanosarcina mazei	N/A	95.01	1.29
MM_2401	NZ_JAHDLT010000201.1	100	68	0	0	1	68	68	4182	4385	204	68	100	5.6e-42	141	GCF_018436405.1_M1_genomic	GCF_018436405	Methanosarcina mazei		d__Archaea;p__Halobacteriota;c__Methanosarcinia;o__Methanosarcinales;f__Methanosarcinaceae;g__Methanosarcina;s__Methanosarcina mazei	N/A	95.12	1.33
MM_2401	JAVBVV010000027.1	100	68	0	0	1	68	68	4261	4464	204	68	100	5.64e-42	141	GCA_036677765.1_ASM3667776v1_genomic	GCA_036677765	Methanosarcina mazei		d__Archaea;p__Halobacteriota;c__Methanosarcinia;o__Methanosarcinales;f__Methanosarcinaceae;g__Methanosarcina;s__Methanosarcina mazei	N/A	99.53	0.95
MM_2401	DAYZ01000026.1	100	68	0	0	1	68	68	26378	26581	204	68	100	5.66e-42	141	GCA_002507065.1_ASM250706v1_genomic	GCA_002507065	Methanosarcina mazei		d__Archaea;p__Halobacteriota;c__Methanosarcinia;o__Methanosarcinales;f__Methanosarcinaceae;g__Methanosarcina;s__Methanosarcina mazei	N/A	99.91	1.13
MM_2401	JAEWVB010000244.1	100	68	0	0	1	68	68	4311	4514	204	68	100	5.76e-42	141	GCA_023459295.1_ASM2345929v1_genomic	GCA_023459295	Euryarchaeota archaeon		d__Archaea;p__Halobacteriota;c__Methanosarcinia;o__Methanosarcinales;f__Methanosarcinaceae;g__Methanosarcina;s__Methanosarcina mazei	N/A	94.61	4.06
MM_2401	JAUNXL010000061.1	100	68	0	0	1	68	68	18249	18046	204	68	100	5.8e-42	141	GCA_030539765.1_ASM3053976v1_genomic	GCA_030539765	Methanosarcina mazei		d__Archaea;p__Halobacteriota;c__Methanosarcinia;o__Methanosarcinales;f__Methanosarcinaceae;g__Methanosarcina;s__Methanosarcina mazei	N/A	99.95	0.93
MM_2401	DAXN01000056.1	100	68	0	0	1	68	68	18745	18542	204	68	100	5.91e-42	141	GCA_002506415.1_ASM250641v1_genomic	GCA_002506415	Methanosarcina mazei		d__Archaea;p__Halobacteriota;c__Methanosarcinia;o__Methanosarcinales;f__Methanosarcinaceae;g__Methanosarcina;s__Methanosarcina mazei	N/A	99.78	2.1
MM_2401	JAHDQL010000038.1	100	68	0	0	1	68	68	4181	4384	204	68	100	6.06e-42	141	GCA_018433825.1_SM3_genomic	GCA_018433825	Methanosarcina mazei		d__Archaea;p__Halobacteriota;c__Methanosarcinia;o__Methanosarcinales;f__Methanosarcinaceae;g__Methanosarcina;s__Methanosarcina mazei	N/A	99.9	1.71
MM_2401	NZ_JAHDQL010000038.1	100	68	0	0	1	68	68	4181	4384	204	68	100	6.06e-42	141	GCF_018433825.1_SM3_genomic	GCF_018433825	Methanosarcina mazei		d__Archaea;p__Halobacteriota;c__Methanosarcinia;o__Methanosarcinales;f__Methanosarcinaceae;g__Methanosarcina;s__Methanosarcina mazei	N/A	99.91	1.68
MM_2401	JJQD01000141.1	100	68	0	0	1	68	68	4140	4343	204	68	100	6.1e-42	141	GCA_000979115.1_gtlEnvA5udCFS_genomic	GCA_000979115	Methanosarcina mazei	1.F.A.2.8	d__Archaea;p__Halobacteriota;c__Methanosarcinia;o__Methanosarcinales;f__Methanosarcinaceae;g__Methanosarcina;s__Methanosarcina mazei	N/A	99.96	0.99
MM_2401	NZ_JJQD01000141.1	100	68	0	0	1	68	68	4140	4343	204	68	100	6.1e-42	141	GCF_000979115.1_gtlEnvA5udCFS_genomic	GCF_000979115	Methanosarcina mazei	1.F.A.2.8	d__Archaea;p__Halobacteriota;c__Methanosarcinia;o__Methanosarcinales;f__Methanosarcinaceae;g__Methanosarcina;s__Methanosarcina mazei	N/A	99.96	0.99
MM_2401	JJQF01000058.1	100	68	0	0	1	68	68	28968	28765	204	68	100	6.11e-42	141	GCA_000979895.1_gtlEnvA5udCFS_genomic	GCA_000979895	Methanosarcina mazei	1.H.A.0.1	d__Archaea;p__Halobacteriota;c__Methanosarcinia;o__Methanosarcinales;f__Methanosarcinaceae;g__Methanosarcina;s__Methanosarcina mazei	N/A	99.97	1.48
MM_2401	NZ_JJQF01000058.1	100	68	0	0	1	68	68	28968	28765	204	68	100	6.11e-42	141	GCF_000979895.1_gtlEnvA5udCFS_genomic	GCF_000979895	Methanosarcina mazei	1.H.A.0.1	d__Archaea;p__Halobacteriota;c__Methanosarcinia;o__Methanosarcinales;f__Methanosarcinaceae;g__Methanosarcina;s__Methanosarcina mazei	N/A	99.97	1.48
MM_2401	JJRA01000072.1	100	68	0	0	1	68	68	43838	44041	204	68	100	6.11e-42	141	GCA_000980155.1_gtlEnvA5udCFS_genomic	GCA_000980155	Methanosarcina mazei	1.H.T.2.3	d__Archaea;p__Halobacteriota;c__Methanosarcinia;o__Methanosarcinales;f__Methanosarcinaceae;g__Methanosarcina;s__Methanosarcina mazei	N/A	99.98	1.58
MM_2401	NZ_JJRA01000072.1	100	68	0	0	1	68	68	43838	44041	204	68	100	6.11e-42	141	GCF_000980155.1_gtlEnvA5udCFS_genomic	GCF_000980155	Methanosarcina mazei	1.H.T.2.3	d__Archaea;p__Halobacteriota;c__Methanosarcinia;o__Methanosarcinales;f__Methanosarcinaceae;g__Methanosarcina;s__Methanosarcina mazei	N/A	99.98	1.58
MM_2401	JJQW01000079.1	100	68	0	0	1	68	68	42428	42631	204	68	100	6.12e-42	141	GCA_000980075.1_gtlEnvA5udCFS_genomic	GCA_000980075	Methanosarcina mazei	1.H.M.2.3	d__Archaea;p__Halobacteriota;c__Methanosarcinia;o__Methanosarcinales;f__Methanosarcinaceae;g__Methanosarcina;s__Methanosarcina mazei	N/A	99.98	1.51
MM_2401	NZ_JJQW01000079.1	100	68	0	0	1	68	68	42428	42631	204	68	100	6.12e-42	141	GCF_000980075.1_gtlEnvA5udCFS_genomic	GCF_000980075	Methanosarcina mazei	1.H.M.2.3	d__Archaea;p__Halobacteriota;c__Methanosarcinia;o__Methanosarcinales;f__Methanosarcinaceae;g__Methanosarcina;s__Methanosarcina mazei	N/A	99.98	1.51
MM_2401	JJPO01000016.1	100	68	0	0	1	68	68	29042	28839	204	68	100	6.13e-42	141	GCA_000979015.1_gtlEnvA5udCFS_genomic	GCA_000979015	Methanosarcina mazei	3.H.A.2.1	d__Archaea;p__Halobacteriota;c__Methanosarcinia;o__Methanosarcinales;f__Methanosarcinaceae;g__Methanosarcina;s__Methanosarcina mazei	N/A	99.96	1.39
MM_2401	NZ_JJPO01000016.1	100	68	0	0	1	68	68	29042	28839	204	68	100	6.13e-42	141	GCF_000979015.1_gtlEnvA5udCFS_genomic	GCF_000979015	Methanosarcina mazei	3.H.A.2.1	d__Archaea;p__Halobacteriota;c__Methanosarcinia;o__Methanosarcinales;f__Methanosarcinaceae;g__Methanosarcina;s__Methanosarcina mazei	N/A	99.96	1.39
MM_2401	JBCFBP010000029.1	100	68	0	0	1	68	68	32093	32296	204	68	100	6.13e-42	141	GCA_038562655.1_ASM3856265v1_genomic	GCA_038562655	Methanosarcina mazei		d__Archaea;p__Halobacteriota;c__Methanosarcinia;o__Methanosarcinales;f__Methanosarcinaceae;g__Methanosarcina;s__Methanosarcina mazei	N/A	100	1.59
MM_2401	JJQI01000066.1	100	68	0	0	1	68	68	29248	29045	204	68	100	6.14e-42	141	GCA_000979185.1_gtlEnvA5udCFS_genomic	GCA_000979185	Methanosarcina mazei	1.H.A.1A.4	d__Archaea;p__Halobacteriota;c__Methanosarcinia;o__Methanosarcinales;f__Methanosarcinaceae;g__Methanosarcina;s__Methanosarcina mazei	N/A	99.98	1.93
MM_2401	NZ_JJQI01000066.1	100	68	0	0	1	68	68	29248	29045	204	68	100	6.14e-42	141	GCF_000979185.1_gtlEnvA5udCFS_genomic	GCF_000979185	Methanosarcina mazei	1.H.A.1A.4	d__Archaea;p__Halobacteriota;c__Methanosarcinia;o__Methanosarcinales;f__Methanosarcinaceae;g__Methanosarcina;s__Methanosarcina mazei	N/A	99.98	1.93
MM_2401	JJQK01000275.1	100	68	0	0	1	68	68	4325	4528	204	68	100	6.15e-42	141	GCA_000979935.1_gtlEnvA5udCFS_genomic	GCA_000979935	Methanosarcina mazei	1.H.A.2.1	d__Archaea;p__Halobacteriota;c__Methanosarcinia;o__Methanosarcinales;f__Methanosarcinaceae;g__Methanosarcina;s__Methanosarcina mazei	N/A	99.98	1.87
MM_2401	NZ_JJQK01000275.1	100	68	0	0	1	68	68	4325	4528	204	68	100	6.15e-42	141	GCF_000979935.1_gtlEnvA5udCFS_genomic	GCF_000979935	Methanosarcina mazei	1.H.A.2.1	d__Archaea;p__Halobacteriota;c__Methanosarcinia;o__Methanosarcinales;f__Methanosarcinaceae;g__Methanosarcina;s__Methanosarcina mazei	N/A	99.98	1.87
MM_2401	JJPX01000080.1	100	68	0	0	1	68	68	91295	91092	204	68	100	6.16e-42	141	GCA_000979095.1_gtlEnvA5udCFS_genomic	GCA_000979095	Methanosarcina mazei	3.H.M.2.7	d__Archaea;p__Halobacteriota;c__Methanosarcinia;o__Methanosarcinales;f__Methanosarcinaceae;g__Methanosarcina;s__Methanosarcina mazei	N/A	99.94	1.64
MM_2401	JJPS01000180.1	100	68	0	0	1	68	68	14598	14395	204	68	100	6.16e-42	141	GCA_000979745.1_gtlEnvA5udCFS_genomic	GCA_000979745	Methanosarcina mazei	3.H.A.2.8	d__Archaea;p__Halobacteriota;c__Methanosarcinia;o__Methanosarcinales;f__Methanosarcinaceae;g__Methanosarcina;s__Methanosarcina mazei	N/A	99.87	1.65
MM_2401	NZ_JJPX01000080.1	100	68	0	0	1	68	68	91295	91092	204	68	100	6.16e-42	141	GCF_000979095.1_gtlEnvA5udCFS_genomic	GCF_000979095	Methanosarcina mazei	3.H.M.2.7	d__Archaea;p__Halobacteriota;c__Methanosarcinia;o__Methanosarcinales;f__Methanosarcinaceae;g__Methanosarcina;s__Methanosarcina mazei	N/A	99.99	1.64
MM_2401	NZ_JJPS01000180.1	100	68	0	0	1	68	68	14598	14395	204	68	100	6.16e-42	141	GCF_000979745.1_gtlEnvA5udCFS_genomic	GCF_000979745	Methanosarcina mazei	3.H.A.2.8	d__Archaea;p__Halobacteriota;c__Methanosarcinia;o__Methanosarcinales;f__Methanosarcinaceae;g__Methanosarcina;s__Methanosarcina mazei	N/A	99.98	1.68
MM_2401	JJQN01000113.1	100	68	0	0	1	68	68	90845	90642	204	68	100	6.17e-42	141	GCA_000979995.1_gtlEnvA5udCFS_genomic	GCA_000979995	Methanosarcina mazei	1.H.A.2.6	d__Archaea;p__Halobacteriota;c__Methanosarcinia;o__Methanosarcinales;f__Methanosarcinaceae;g__Methanosarcina;s__Methanosarcina mazei	N/A	99.97	1.68
MM_2401	NZ_JJQN01000113.1	100	68	0	0	1	68	68	90845	90642	204	68	100	6.17e-42	141	GCF_000979995.1_gtlEnvA5udCFS_genomic	GCF_000979995	Methanosarcina mazei	1.H.A.2.6	d__Archaea;p__Halobacteriota;c__Methanosarcinia;o__Methanosarcinales;f__Methanosarcinaceae;g__Methanosarcina;s__Methanosarcina mazei	N/A	99.97	1.68
MM_2401	JJPM01000185.1	100	68	0	0	1	68	68	4126	4329	204	68	100	6.17e-42	141	GCA_000979655.1_gtlEnvA5udCFS_genomic	GCA_000979655	Methanosarcina mazei	3.H.A.1A.1	d__Archaea;p__Halobacteriota;c__Methanosarcinia;o__Methanosarcinales;f__Methanosarcinaceae;g__Methanosarcina;s__Methanosarcina mazei	N/A	99.41	1.19
MM_2401	NZ_JJPM01000185.1	100	68	0	0	1	68	68	4126	4329	204	68	100	6.17e-42	141	GCF_000979655.1_gtlEnvA5udCFS_genomic	GCF_000979655	Methanosarcina mazei	3.H.A.1A.1	d__Archaea;p__Halobacteriota;c__Methanosarcinia;o__Methanosarcinales;f__Methanosarcinaceae;g__Methanosarcina;s__Methanosarcina mazei	N/A	99.41	1.19
MM_2401	JJPR01000145.1	100	68	0	0	1	68	68	91323	91120	204	68	100	6.18e-42	141	GCA_000979025.1_gtlEnvA5udCFS_genomic	GCA_000979025	Methanosarcina mazei	3.H.A.2.6	d__Archaea;p__Halobacteriota;c__Methanosarcinia;o__Methanosarcinales;f__Methanosarcinaceae;g__Methanosarcina;s__Methanosarcina mazei	N/A	99.94	1.57
MM_2401	NZ_JJPR01000145.1	100	68	0	0	1	68	68	91323	91120	204	68	100	6.18e-42	141	GCF_000979025.1_gtlEnvA5udCFS_genomic	GCF_000979025	Methanosarcina mazei	3.H.A.2.6	d__Archaea;p__Halobacteriota;c__Methanosarcinia;o__Methanosarcinales;f__Methanosarcinaceae;g__Methanosarcina;s__Methanosarcina mazei	N/A	99.99	1.57
MM_2401	JJPH01000103.1	100	68	0	0	1	68	68	11805	12008	204	68	100	6.2e-42	141	GCA_000979585.1_gtlEnvA5udCFS_genomic	GCA_000979585	Methanosarcina mazei	3.F.A.2.7	d__Archaea;p__Halobacteriota;c__Methanosarcinia;o__Methanosarcinales;f__Methanosarcinaceae;g__Methanosarcina;s__Methanosarcina mazei	N/A	99.97	1.58
MM_2401	NZ_JJPH01000103.1	100	68	0	0	1	68	68	11805	12008	204	68	100	6.2e-42	141	GCF_000979585.1_gtlEnvA5udCFS_genomic	GCF_000979585	Methanosarcina mazei	3.F.A.2.7	d__Archaea;p__Halobacteriota;c__Methanosarcinia;o__Methanosarcinales;f__Methanosarcinaceae;g__Methanosarcina;s__Methanosarcina mazei	N/A	99.97	1.58
MM_2401	JJPG01000047.1	100	68	0	0	1	68	68	10912	10709	204	68	100	6.21e-42	141	GCA_000979575.1_gtlEnvA5udCFS_genomic	GCA_000979575	Methanosarcina mazei	3.F.A.2.6	d__Archaea;p__Halobacteriota;c__Methanosarcinia;o__Methanosarcinales;f__Methanosarcinaceae;g__Methanosarcina;s__Methanosarcina mazei	N/A	99.98	1.56
MM_2401	NZ_JJPG01000047.1	100	68	0	0	1	68	68	10912	10709	204	68	100	6.21e-42	141	GCF_000979575.1_gtlEnvA5udCFS_genomic	GCF_000979575	Methanosarcina mazei	3.F.A.2.6	d__Archaea;p__Halobacteriota;c__Methanosarcinia;o__Methanosarcinales;f__Methanosarcinaceae;g__Methanosarcina;s__Methanosarcina mazei	N/A	99.98	1.56
MM_2401	JJQB01000104.1	100	68	0	0	1	68	68	4661	4864	204	68	100	6.21e-42	141	GCA_000979845.1_gtlEnvA5udCFS_genomic	GCA_000979845	Methanosarcina mazei	1.F.A.1B.3	d__Archaea;p__Halobacteriota;c__Methanosarcinia;o__Methanosarcinales;f__Methanosarcinaceae;g__Methanosarcina;s__Methanosarcina mazei	N/A	99.93	1.75
MM_2401	NZ_JJQB01000104.1	100	68	0	0	1	68	68	4661	4864	204	68	100	6.21e-42	141	GCF_000979845.1_gtlEnvA5udCFS_genomic	GCF_000979845	Methanosarcina mazei	1.F.A.1B.3	d__Archaea;p__Halobacteriota;c__Methanosarcinia;o__Methanosarcinales;f__Methanosarcinaceae;g__Methanosarcina;s__Methanosarcina mazei	N/A	99.93	1.75
MM_2401	JJQG01000131.1	100	68	0	0	1	68	68	9219	9422	204	68	100	6.22e-42	141	GCA_000979915.1_gtlEnvA5udCFS_genomic	GCA_000979915	Methanosarcina mazei	1.H.A.1A.1	d__Archaea;p__Halobacteriota;c__Methanosarcinia;o__Methanosarcinales;f__Methanosarcinaceae;g__Methanosarcina;s__Methanosarcina mazei	N/A	99.98	1.49
MM_2401	NZ_JJQG01000131.1	100	68	0	0	1	68	68	9219	9422	204	68	100	6.22e-42	141	GCF_000979915.1_gtlEnvA5udCFS_genomic	GCF_000979915	Methanosarcina mazei	1.H.A.1A.1	d__Archaea;p__Halobacteriota;c__Methanosarcinia;o__Methanosarcinales;f__Methanosarcinaceae;g__Methanosarcina;s__Methanosarcina mazei	N/A	99.98	1.49
MM_2401	JJQC01000128.1	100	68	0	0	1	68	68	19114	18911	204	68	100	6.23e-42	141	GCA_000979855.1_gtlEnvA5udCFS_genomic	GCA_000979855	Methanosarcina mazei	1.F.A.1B.4	d__Archaea;p__Halobacteriota;c__Methanosarcinia;o__Methanosarcinales;f__Methanosarcinaceae;g__Methanosarcina;s__Methanosarcina mazei	N/A	99.95	1.7
MM_2401	NZ_JJQC01000128.1	100	68	0	0	1	68	68	19114	18911	204	68	100	6.23e-42	141	GCF_000979855.1_gtlEnvA5udCFS_genomic	GCF_000979855	Methanosarcina mazei	1.F.A.1B.4	d__Archaea;p__Halobacteriota;c__Methanosarcinia;o__Methanosarcinales;f__Methanosarcinaceae;g__Methanosarcina;s__Methanosarcina mazei	N/A	99.95	1.7
MM_2401	JJQA01000085.1	100	68	0	0	1	68	68	101600	101803	204	68	100	6.23e-42	141	GCA_000979105.1_gtlEnvA5udCFS_genomic	GCA_000979105	Methanosarcina mazei	1.F.A.1A.3	d__Archaea;p__Halobacteriota;c__Methanosarcinia;o__Methanosarcinales;f__Methanosarcinaceae;g__Methanosarcina;s__Methanosarcina mazei	N/A	99.94	1.7
MM_2401	NZ_JJQA01000085.1	100	68	0	0	1	68	68	101600	101803	204	68	100	6.23e-42	141	GCF_000979105.1_gtlEnvA5udCFS_genomic	GCF_000979105	Methanosarcina mazei	1.F.A.1A.3	d__Archaea;p__Halobacteriota;c__Methanosarcinia;o__Methanosarcinales;f__Methanosarcinaceae;g__Methanosarcina;s__Methanosarcina mazei	N/A	99.94	1.7
MM_2401	JJOU01000228.1	100	68	0	0	1	68	68	28950	28747	204	68	100	6.25e-42	141	GCA_000978955.1_gtlEnvA5udCFS_genomic	GCA_000978955	Methanosarcina mazei	2.F.T.2.6	d__Archaea;p__Halobacteriota;c__Methanosarcinia;o__Methanosarcinales;f__Methanosarcinaceae;g__Methanosarcina;s__Methanosarcina mazei	N/A	99.99	1.73
MM_2401	JJQQ01000029.1	100	68	0	0	1	68	68	10412	10209	204	68	100	6.25e-42	141	GCA_000980025.1_gtlEnvA5udCFS_genomic	GCA_000980025	Methanosarcina mazei	1.H.M.0.1	d__Archaea;p__Halobacteriota;c__Methanosarcinia;o__Methanosarcinales;f__Methanosarcinaceae;g__Methanosarcina;s__Methanosarcina mazei	N/A	99.99	1.81
MM_2401	NZ_JJOU01000228.1	100	68	0	0	1	68	68	28950	28747	204	68	100	6.25e-42	141	GCF_000978955.1_gtlEnvA5udCFS_genomic	GCF_000978955	Methanosarcina mazei	2.F.T.2.6	d__Archaea;p__Halobacteriota;c__Methanosarcinia;o__Methanosarcinales;f__Methanosarcinaceae;g__Methanosarcina;s__Methanosarcina mazei	N/A	99.99	1.73
MM_2401	NZ_JJQQ01000029.1	100	68	0	0	1	68	68	10412	10209	204	68	100	6.25e-42	141	GCF_000980025.1_gtlEnvA5udCFS_genomic	GCF_000980025	Methanosarcina mazei	1.H.M.0.1	d__Archaea;p__Halobacteriota;c__Methanosarcinia;o__Methanosarcinales;f__Methanosarcinaceae;g__Methanosarcina;s__Methanosarcina mazei	N/A	99.99	1.81
MM_2401	JQLR01000001.1	100	68	0	0	1	68	68	2166501	2166298	204	68	100	6.26e-42	141	GCA_000744315.1_ASM74431v1_genomic	GCA_000744315	Methanosarcina soligelidi	SMA-21	d__Archaea;p__Halobacteriota;c__Methanosarcinia;o__Methanosarcinales;f__Methanosarcinaceae;g__Methanosarcina;s__Methanosarcina mazei	N/A	99.96	1.63
MM_2401	NZ_JQLR01000001.1	100	68	0	0	1	68	68	2166501	2166298	204	68	100	6.26e-42	141	GCF_000744315.1_ASM74431v1_genomic	GCF_000744315	Methanosarcina soligelidi	SMA-21	d__Archaea;p__Halobacteriota;c__Methanosarcinia;o__Methanosarcinales;f__Methanosarcinaceae;g__Methanosarcina;s__Methanosarcina mazei	N/A	99.96	1.63
MM_2401	CP009511.1	100	68	0	0	1	68	68	2803289	2803492	204	68	100	6.26e-42	141	GCA_000970185.1_ASM97018v1_genomic	GCA_000970185	Methanosarcina mazei SarPi	SarPi	d__Archaea;p__Halobacteriota;c__Methanosarcinia;o__Methanosarcinales;f__Methanosarcinaceae;g__Methanosarcina;s__Methanosarcina mazei	N/A	99.97	1.55
MM_2401	JJPF01000019.1	100	68	0	0	1	68	68	17467	17670	204	68	100	6.26e-42	141	GCA_000978935.1_gtlEnvA5udCFS_genomic	GCA_000978935	Methanosarcina mazei	3.F.A.2.5	d__Archaea;p__Halobacteriota;c__Methanosarcinia;o__Methanosarcinales;f__Methanosarcinaceae;g__Methanosarcina;s__Methanosarcina mazei	N/A	99.99	1.69
MM_2401	JJOR01000042.1	100	68	0	0	1	68	68	4140	4343	204	68	100	6.26e-42	141	GCA_000979335.1_gtlEnvA5udCFS_genomic	GCA_000979335	Methanosarcina mazei	2.F.A.2.3	d__Archaea;p__Halobacteriota;c__Methanosarcinia;o__Methanosarcinales;f__Methanosarcinaceae;g__Methanosarcina;s__Methanosarcina mazei	N/A	99.99	1.51
MM_2401	JJQP01000196.1	100	68	0	0	1	68	68	4140	4343	204	68	100	6.26e-42	141	GCA_000980005.1_gtlEnvA5udCFS_genomic	GCA_000980005	Methanosarcina mazei	1.H.A.2.8	d__Archaea;p__Halobacteriota;c__Methanosarcinia;o__Methanosarcinales;f__Methanosarcinaceae;g__Methanosarcina;s__Methanosarcina mazei	N/A	99.98	1.39
MM_2401	NZ_CP009511.1	100	68	0	0	1	68	68	2803289	2803492	204	68	100	6.26e-42	141	GCF_000970185.1_ASM97018v1_genomic	GCF_000970185	Methanosarcina mazei SarPi	SarPi	d__Archaea;p__Halobacteriota;c__Methanosarcinia;o__Methanosarcinales;f__Methanosarcinaceae;g__Methanosarcina;s__Methanosarcina mazei	N/A	99.97	1.55
MM_2401	NZ_JJPF01000019.1	100	68	0	0	1	68	68	17467	17670	204	68	100	6.26e-42	141	GCF_000978935.1_gtlEnvA5udCFS_genomic	GCF_000978935	Methanosarcina mazei	3.F.A.2.5	d__Archaea;p__Halobacteriota;c__Methanosarcinia;o__Methanosarcinales;f__Methanosarcinaceae;g__Methanosarcina;s__Methanosarcina mazei	N/A	99.99	1.69
MM_2401	NZ_JJOR01000042.1	100	68	0	0	1	68	68	4140	4343	204	68	100	6.26e-42	141	GCF_000979335.1_gtlEnvA5udCFS_genomic	GCF_000979335	Methanosarcina mazei	2.F.A.2.3	d__Archaea;p__Halobacteriota;c__Methanosarcinia;o__Methanosarcinales;f__Methanosarcinaceae;g__Methanosarcina;s__Methanosarcina mazei	N/A	99.99	1.51
MM_2401	NZ_JJQP01000196.1	100	68	0	0	1	68	68	4140	4343	204	68	100	6.26e-42	141	GCF_000980005.1_gtlEnvA5udCFS_genomic	GCF_000980005	Methanosarcina mazei	1.H.A.2.8	d__Archaea;p__Halobacteriota;c__Methanosarcinia;o__Methanosarcinales;f__Methanosarcinaceae;g__Methanosarcina;s__Methanosarcina mazei	N/A	99.98	1.39
MM_2401	JJPB01000075.1	100	68	0	0	1	68	68	68029	67826	204	68	100	6.27e-42	141	GCA_000978945.1_gtlEnvA5udCFS_genomic	GCA_000978945	Methanosarcina mazei	3.F.A.1A.3	d__Archaea;p__Halobacteriota;c__Methanosarcinia;o__Methanosarcinales;f__Methanosarcinaceae;g__Methanosarcina;s__Methanosarcina mazei	N/A	99.99	1.57
MM_2401	JJPC01000106.1	100	68	0	0	1	68	68	28900	28697	204	68	100	6.27e-42	141	GCA_000979505.1_gtlEnvA5udCFS_genomic	GCA_000979505	Methanosarcina mazei	3.F.A.1B.1	d__Archaea;p__Halobacteriota;c__Methanosarcinia;o__Methanosarcinales;f__Methanosarcinaceae;g__Methanosarcina;s__Methanosarcina mazei	N/A	99.98	1.6
MM_2401	JJPY01000053.1	100	68	0	0	1	68	68	28971	28768	204	68	100	6.27e-42	141	GCA_000979815.1_gtlEnvA5udCFS_genomic	GCA_000979815	Methanosarcina mazei	3.H.T.1A.1	d__Archaea;p__Halobacteriota;c__Methanosarcinia;o__Methanosarcinales;f__Methanosarcinaceae;g__Methanosarcina;s__Methanosarcina mazei	N/A	99.99	1.43
MM_2401	JJQJ01000090.1	100	68	0	0	1	68	68	11667	11464	204	68	100	6.27e-42	141	GCA_000979925.1_gtlEnvA5udCFS_genomic	GCA_000979925	Methanosarcina mazei	1.H.A.1A.6	d__Archaea;p__Halobacteriota;c__Methanosarcinia;o__Methanosarcinales;f__Methanosarcinaceae;g__Methanosarcina;s__Methanosarcina mazei	N/A	99.96	1.47
MM_2401	JJQX01000162.1	100	68	0	0	1	68	68	11692	11489	204	68	100	6.27e-42	141	GCA_000980105.1_gtlEnvA5udCFS_genomic	GCA_000980105	Methanosarcina mazei	1.H.M.2.4	d__Archaea;p__Halobacteriota;c__Methanosarcinia;o__Methanosarcinales;f__Methanosarcinaceae;g__Methanosarcina;s__Methanosarcina mazei	N/A	99.99	1.55
MM_2401	NZ_JJPB01000075.1	100	68	0	0	1	68	68	68029	67826	204	68	100	6.27e-42	141	GCF_000978945.1_gtlEnvA5udCFS_genomic	GCF_000978945	Methanosarcina mazei	3.F.A.1A.3	d__Archaea;p__Halobacteriota;c__Methanosarcinia;o__Methanosarcinales;f__Methanosarcinaceae;g__Methanosarcina;s__Methanosarcina mazei	N/A	99.99	1.57
MM_2401	NZ_JJPC01000106.1	100	68	0	0	1	68	68	28900	28697	204	68	100	6.27e-42	141	GCF_000979505.1_gtlEnvA5udCFS_genomic	GCF_000979505	Methanosarcina mazei	3.F.A.1B.1	d__Archaea;p__Halobacteriota;c__Methanosarcinia;o__Methanosarcinales;f__Methanosarcinaceae;g__Methanosarcina;s__Methanosarcina mazei	N/A	99.98	1.6
MM_2401	NZ_JJPY01000053.1	100	68	0	0	1	68	68	28971	28768	204	68	100	6.27e-42	141	GCF_000979815.1_gtlEnvA5udCFS_genomic	GCF_000979815	Methanosarcina mazei	3.H.T.1A.1	d__Archaea;p__Halobacteriota;c__Methanosarcinia;o__Methanosarcinales;f__Methanosarcinaceae;g__Methanosarcina;s__Methanosarcina mazei	N/A	99.99	1.43
MM_2401	NZ_JJQJ01000090.1	100	68	0	0	1	68	68	11667	11464	204	68	100	6.27e-42	141	GCF_000979925.1_gtlEnvA5udCFS_genomic	GCF_000979925	Methanosarcina mazei	1.H.A.1A.6	d__Archaea;p__Halobacteriota;c__Methanosarcinia;o__Methanosarcinales;f__Methanosarcinaceae;g__Methanosarcina;s__Methanosarcina mazei	N/A	99.96	1.47
MM_2401	NZ_JJQX01000162.1	100	68	0	0	1	68	68	11692	11489	204	68	100	6.27e-42	141	GCF_000980105.1_gtlEnvA5udCFS_genomic	GCF_000980105	Methanosarcina mazei	1.H.M.2.4	d__Archaea;p__Halobacteriota;c__Methanosarcinia;o__Methanosarcinales;f__Methanosarcinaceae;g__Methanosarcina;s__Methanosarcina mazei	N/A	99.99	1.55
MM_2401	JJQE01000082.1	100	68	0	0	1	68	68	7470	7673	204	68	100	6.27e-42	141	GCA_000979125.1_gtlEnvA5udCFS_genomic	GCA_000979125	Methanosarcina mazei	1.F.M.0.5	d__Archaea;p__Halobacteriota;c__Methanosarcinia;o__Methanosarcinales;f__Methanosarcinaceae;g__Methanosarcina;s__Methanosarcina mazei	N/A	99.99	1.56
MM_2401	JJPD01000130.1	100	68	0	0	1	68	68	4662	4865	204	68	100	6.27e-42	141	GCA_000979515.1_gtlEnvA5udCFS_genomic	GCA_000979515	Methanosarcina mazei	3.F.A.2.12	d__Archaea;p__Halobacteriota;c__Methanosarcinia;o__Methanosarcinales;f__Methanosarcinaceae;g__Methanosarcina;s__Methanosarcina mazei	N/A	99.98	1.58
MM_2401	JJQZ01000058.1	100	68	0	0	1	68	68	4662	4865	204	68	100	6.27e-42	141	GCA_000980135.1_gtlEnvA5udCFS_genomic	GCA_000980135	Methanosarcina mazei	1.H.T.2.1	d__Archaea;p__Halobacteriota;c__Methanosarcinia;o__Methanosarcinales;f__Methanosarcinaceae;g__Methanosarcina;s__Methanosarcina mazei	N/A	99.98	1.49
MM_2401	NZ_JJQE01000082.1	100	68	0	0	1	68	68	7470	7673	204	68	100	6.27e-42	141	GCF_000979125.1_gtlEnvA5udCFS_genomic	GCF_000979125	Methanosarcina mazei	1.F.M.0.5	d__Archaea;p__Halobacteriota;c__Methanosarcinia;o__Methanosarcinales;f__Methanosarcinaceae;g__Methanosarcina;s__Methanosarcina mazei	N/A	99.99	1.56
MM_2401	NZ_JJPD01000130.1	100	68	0	0	1	68	68	4662	4865	204	68	100	6.27e-42	141	GCF_000979515.1_gtlEnvA5udCFS_genomic	GCF_000979515	Methanosarcina mazei	3.F.A.2.12	d__Archaea;p__Halobacteriota;c__Methanosarcinia;o__Methanosarcinales;f__Methanosarcinaceae;g__Methanosarcina;s__Methanosarcina mazei	N/A	99.98	1.58
MM_2401	NZ_JJQZ01000058.1	100	68	0	0	1	68	68	4662	4865	204	68	100	6.27e-42	141	GCF_000980135.1_gtlEnvA5udCFS_genomic	GCF_000980135	Methanosarcina mazei	1.H.T.2.1	d__Archaea;p__Halobacteriota;c__Methanosarcinia;o__Methanosarcinales;f__Methanosarcinaceae;g__Methanosarcina;s__Methanosarcina mazei	N/A	99.98	1.49
MM_2401	JJQH01000136.1	100	68	0	0	1	68	68	11671	11468	204	68	100	6.28e-42	141	GCA_000979175.1_gtlEnvA5udCFS_genomic	GCA_000979175	Methanosarcina mazei	1.H.A.1A.3	d__Archaea;p__Halobacteriota;c__Methanosarcinia;o__Methanosarcinales;f__Methanosarcinaceae;g__Methanosarcina;s__Methanosarcina mazei	N/A	99.98	1.49
MM_2401	JJQM01000167.1	100	68	0	0	1	68	68	3889	3686	204	68	100	6.28e-42	141	GCA_000979195.1_gtlEnvA5udCFS_genomic	GCA_000979195	Methanosarcina mazei	1.H.A.2.3	d__Archaea;p__Halobacteriota;c__Methanosarcinia;o__Methanosarcinales;f__Methanosarcinaceae;g__Methanosarcina;s__Methanosarcina mazei	N/A	99.98	1.49
MM_2401	JJQS01000119.1	100	68	0	0	1	68	68	11694	11491	204	68	100	6.28e-42	141	GCA_000979255.1_gtlEnvA5udCFS_genomic	GCA_000979255	Methanosarcina mazei	1.H.M.1A.2	d__Archaea;p__Halobacteriota;c__Methanosarcinia;o__Methanosarcinales;f__Methanosarcinaceae;g__Methanosarcina;s__Methanosarcina mazei	N/A	99.98	1.57
MM_2401	JJQT01000246.1	100	68	0	0	1	68	68	11689	11486	204	68	100	6.28e-42	141	GCA_000980085.1_gtlEnvA5udCFS_genomic	GCA_000980085	Methanosarcina mazei	1.H.M.1A.3	d__Archaea;p__Halobacteriota;c__Methanosarcinia;o__Methanosarcinales;f__Methanosarcinaceae;g__Methanosarcina;s__Methanosarcina mazei	N/A	99.98	1.62
MM_2401	NZ_JJQH01000136.1	100	68	0	0	1	68	68	11671	11468	204	68	100	6.28e-42	141	GCF_000979175.1_gtlEnvA5udCFS_genomic	GCF_000979175	Methanosarcina mazei	1.H.A.1A.3	d__Archaea;p__Halobacteriota;c__Methanosarcinia;o__Methanosarcinales;f__Methanosarcinaceae;g__Methanosarcina;s__Methanosarcina mazei	N/A	99.98	1.49
MM_2401	NZ_JJQM01000167.1	100	68	0	0	1	68	68	3889	3686	204	68	100	6.28e-42	141	GCF_000979195.1_gtlEnvA5udCFS_genomic	GCF_000979195	Methanosarcina mazei	1.H.A.2.3	d__Archaea;p__Halobacteriota;c__Methanosarcinia;o__Methanosarcinales;f__Methanosarcinaceae;g__Methanosarcina;s__Methanosarcina mazei	N/A	99.98	1.49
MM_2401	NZ_JJQS01000119.1	100	68	0	0	1	68	68	11694	11491	204	68	100	6.28e-42	141	GCF_000979255.1_gtlEnvA5udCFS_genomic	GCF_000979255	Methanosarcina mazei	1.H.M.1A.2	d__Archaea;p__Halobacteriota;c__Methanosarcinia;o__Methanosarcinales;f__Methanosarcinaceae;g__Methanosarcina;s__Methanosarcina mazei	N/A	99.98	1.57
MM_2401	NZ_JJQT01000246.1	100	68	0	0	1	68	68	11689	11486	204	68	100	6.28e-42	141	GCF_000980085.1_gtlEnvA5udCFS_genomic	GCF_000980085	Methanosarcina mazei	1.H.M.1A.3	d__Archaea;p__Halobacteriota;c__Methanosarcinia;o__Methanosarcinales;f__Methanosarcinaceae;g__Methanosarcina;s__Methanosarcina mazei	N/A	99.98	1.62
MM_2401	JJQV01000111.1	100	68	0	0	1	68	68	42380	42583	204	68	100	6.28e-42	141	GCA_000979275.1_gtlEnvA5udCFS_genomic	GCA_000979275	Methanosarcina mazei	1.H.M.2.2	d__Archaea;p__Halobacteriota;c__Methanosarcinia;o__Methanosarcinales;f__Methanosarcinaceae;g__Methanosarcina;s__Methanosarcina mazei	N/A	99.99	1.57
MM_2401	JJPE01000139.1	100	68	0	0	1	68	68	4104	4307	204	68	100	6.28e-42	141	GCA_000979555.1_gtlEnvA5udCFS_genomic	GCA_000979555	Methanosarcina mazei	3.F.A.2.3	d__Archaea;p__Halobacteriota;c__Methanosarcinia;o__Methanosarcinales;f__Methanosarcinaceae;g__Methanosarcina;s__Methanosarcina mazei	N/A	99.99	1.56
MM_2401	JJQR01000043.1	100	68	0	0	1	68	68	4632	4835	204	68	100	6.28e-42	141	GCA_000980055.1_gtlEnvA5udCFS_genomic	GCA_000980055	Methanosarcina mazei	1.H.M.1A.1	d__Archaea;p__Halobacteriota;c__Methanosarcinia;o__Methanosarcinales;f__Methanosarcinaceae;g__Methanosarcina;s__Methanosarcina mazei	N/A	99.98	1.49
MM_2401	NZ_JJQV01000111.1	100	68	0	0	1	68	68	42380	42583	204	68	100	6.28e-42	141	GCF_000979275.1_gtlEnvA5udCFS_genomic	GCF_000979275	Methanosarcina mazei	1.H.M.2.2	d__Archaea;p__Halobacteriota;c__Methanosarcinia;o__Methanosarcinales;f__Methanosarcinaceae;g__Methanosarcina;s__Methanosarcina mazei	N/A	99.99	1.57
MM_2401	NZ_JJPE01000139.1	100	68	0	0	1	68	68	4104	4307	204	68	100	6.28e-42	141	GCF_000979555.1_gtlEnvA5udCFS_genomic	GCF_000979555	Methanosarcina mazei	3.F.A.2.3	d__Archaea;p__Halobacteriota;c__Methanosarcinia;o__Methanosarcinales;f__Methanosarcinaceae;g__Methanosarcina;s__Methanosarcina mazei	N/A	99.99	1.56
MM_2401	NZ_JJQR01000043.1	100	68	0	0	1	68	68	4632	4835	204	68	100	6.28e-42	141	GCF_000980055.1_gtlEnvA5udCFS_genomic	GCF_000980055	Methanosarcina mazei	1.H.M.1A.1	d__Archaea;p__Halobacteriota;c__Methanosarcinia;o__Methanosarcinales;f__Methanosarcinaceae;g__Methanosarcina;s__Methanosarcina mazei	N/A	99.98	1.49
MM_2401	CP117032.1	100	68	0	0	1	68	68	2861152	2860949	204	68	100	6.29e-42	141	GCA_030247815.1_ASM3024781v1_genomic	GCA_030247815	Methanosarcina mazei	Mm Mut 203b	d__Archaea;p__Halobacteriota;c__Methanosarcinia;o__Methanosarcinales;f__Methanosarcinaceae;g__Methanosarcina;s__Methanosarcina mazei	N/A	99.98	1.66
MM_2401	NZ_CP117032.1	100	68	0	0	1	68	68	2861152	2860949	204	68	100	6.29e-42	141	GCF_030247815.1_ASM3024781v1_genomic	GCF_030247815	Methanosarcina mazei	Mm Mut 203b	d__Archaea;p__Halobacteriota;c__Methanosarcinia;o__Methanosarcinales;f__Methanosarcinaceae;g__Methanosarcina;s__Methanosarcina mazei	N/A	99.98	1.66
MM_2401	JJRB01000124.1	100	68	0	0	1	68	68	37012	37215	204	68	100	6.29e-42	141	GCA_000980175.1_gtlEnvA5udCFS_genomic	GCA_000980175	Methanosarcina mazei	1.H.T.2.5	d__Archaea;p__Halobacteriota;c__Methanosarcinia;o__Methanosarcinales;f__Methanosarcinaceae;g__Methanosarcina;s__Methanosarcina mazei	N/A	99.98	1.49
MM_2401	NZ_JJRB01000124.1	100	68	0	0	1	68	68	37012	37215	204	68	100	6.29e-42	141	GCF_000980175.1_gtlEnvA5udCFS_genomic	GCF_000980175	Methanosarcina mazei	1.H.T.2.5	d__Archaea;p__Halobacteriota;c__Methanosarcinia;o__Methanosarcinales;f__Methanosarcinaceae;g__Methanosarcina;s__Methanosarcina mazei	N/A	99.98	1.49
MM_2401	JJPQ01000060.1	100	68	0	0	1	68	68	28945	28742	204	68	100	6.3e-42	141	GCA_000979735.1_gtlEnvA5udCFS_genomic	GCA_000979735	Methanosarcina mazei	3.H.A.2.5	d__Archaea;p__Halobacteriota;c__Methanosarcinia;o__Methanosarcinales;f__Methanosarcinaceae;g__Methanosarcina;s__Methanosarcina mazei	N/A	99.99	1.45
MM_2401	NZ_JJPQ01000060.1	100	68	0	0	1	68	68	28945	28742	204	68	100	6.3e-42	141	GCF_000979735.1_gtlEnvA5udCFS_genomic	GCF_000979735	Methanosarcina mazei	3.H.A.2.5	d__Archaea;p__Halobacteriota;c__Methanosarcinia;o__Methanosarcinales;f__Methanosarcinaceae;g__Methanosarcina;s__Methanosarcina mazei	N/A	99.99	1.47
MM_2401	JJOT01000023.1	100	68	0	0	1	68	68	24721	24924	204	68	100	6.3e-42	141	GCA_000979375.1_gtlEnvA5udCFS_genomic	GCA_000979375	Methanosarcina mazei	2.F.T.0.2	d__Archaea;p__Halobacteriota;c__Methanosarcinia;o__Methanosarcinales;f__Methanosarcinaceae;g__Methanosarcina;s__Methanosarcina mazei	N/A	99.98	1.36
MM_2401	JJPN01000103.1	100	68	0	0	1	68	68	11805	12008	204	68	100	6.3e-42	141	GCA_000979675.1_gtlEnvA5udCFS_genomic	GCA_000979675	Methanosarcina mazei	3.H.A.1A.2	d__Archaea;p__Halobacteriota;c__Methanosarcinia;o__Methanosarcinales;f__Methanosarcinaceae;g__Methanosarcina;s__Methanosarcina mazei	N/A	99.99	1.38
MM_2401	JJPZ01000136.1	100	68	0	0	1	68	68	11805	12008	204	68	100	6.3e-42	141	GCA_000979825.1_gtlEnvA5udCFS_genomic	GCA_000979825	Methanosarcina mazei	3.H.T.1A.2	d__Archaea;p__Halobacteriota;c__Methanosarcinia;o__Methanosarcinales;f__Methanosarcinaceae;g__Methanosarcina;s__Methanosarcina mazei	N/A	99.99	1.38
MM_2401	NZ_JJOT01000023.1	100	68	0	0	1	68	68	24721	24924	204	68	100	6.3e-42	141	GCF_000979375.1_gtlEnvA5udCFS_genomic	GCF_000979375	Methanosarcina mazei	2.F.T.0.2	d__Archaea;p__Halobacteriota;c__Methanosarcinia;o__Methanosarcinales;f__Methanosarcinaceae;g__Methanosarcina;s__Methanosarcina mazei	N/A	99.98	1.38
MM_2401	NZ_JJPN01000103.1	100	68	0	0	1	68	68	11805	12008	204	68	100	6.3e-42	141	GCF_000979675.1_gtlEnvA5udCFS_genomic	GCF_000979675	Methanosarcina mazei	3.H.A.1A.2	d__Archaea;p__Halobacteriota;c__Methanosarcinia;o__Methanosarcinales;f__Methanosarcinaceae;g__Methanosarcina;s__Methanosarcina mazei	N/A	99.99	1.38
MM_2401	NZ_JJPZ01000136.1	100	68	0	0	1	68	68	11805	12008	204	68	100	6.3e-42	141	GCF_000979825.1_gtlEnvA5udCFS_genomic	GCF_000979825	Methanosarcina mazei	3.H.T.1A.2	d__Archaea;p__Halobacteriota;c__Methanosarcinia;o__Methanosarcinales;f__Methanosarcinaceae;g__Methanosarcina;s__Methanosarcina mazei	N/A	99.99	1.4
MM_2401	AE008384.1	100	68	0	0	1	68	68	2862715	2862512	204	68	100	6.31e-42	141	GCA_000007065.1_ASM706v1_genomic	GCA_000007065	Methanosarcina mazei Go1	Go1	d__Archaea;p__Halobacteriota;c__Methanosarcinia;o__Methanosarcinales;f__Methanosarcinaceae;g__Methanosarcina;s__Methanosarcina mazei	N/A	99.98	1.76
MM_2401	CP009509.1	100	68	0	0	1	68	68	2616098	2615895	204	68	100	6.31e-42	141	GCA_000970165.1_ASM97016v1_genomic	GCA_000970165	Methanosarcina mazei WWM610	WWM610	d__Archaea;p__Halobacteriota;c__Methanosarcinia;o__Methanosarcinales;f__Methanosarcinaceae;g__Methanosarcina;s__Methanosarcina mazei	N/A	99.93	1.7
MM_2401	NC_003901.1	100	68	0	0	1	68	68	2862715	2862512	204	68	100	6.31e-42	141	GCF_000007065.1_ASM706v1_genomic	GCF_000007065	Methanosarcina mazei Go1	Go1	d__Archaea;p__Halobacteriota;c__Methanosarcinia;o__Methanosarcinales;f__Methanosarcinaceae;g__Methanosarcina;s__Methanosarcina mazei	N/A	99.98	1.76
MM_2401	NZ_CP009509.1	100	68	0	0	1	68	68	2616098	2615895	204	68	100	6.31e-42	141	GCF_000970165.1_ASM97016v1_genomic	GCF_000970165	Methanosarcina mazei WWM610	WWM610	d__Archaea;p__Halobacteriota;c__Methanosarcinia;o__Methanosarcinales;f__Methanosarcinaceae;g__Methanosarcina;s__Methanosarcina mazei	N/A	99.93	1.7
MM_2401	JJPA01000016.1	100	68	0	0	1	68	68	42306	42509	204	68	100	6.32e-42	141	GCA_000979495.1_gtlEnvA5udCFS_genomic	GCA_000979495	Methanosarcina mazei	3.F.A.1A.1	d__Archaea;p__Halobacteriota;c__Methanosarcinia;o__Methanosarcinales;f__Methanosarcinaceae;g__Methanosarcina;s__Methanosarcina mazei	N/A	99.99	1.66
MM_2401	NZ_JJPA01000016.1	100	68	0	0	1	68	68	42306	42509	204	68	100	6.32e-42	141	GCF_000979495.1_gtlEnvA5udCFS_genomic	GCF_000979495	Methanosarcina mazei	3.F.A.1A.1	d__Archaea;p__Halobacteriota;c__Methanosarcinia;o__Methanosarcinales;f__Methanosarcinaceae;g__Methanosarcina;s__Methanosarcina mazei	N/A	99.99	1.66
MM_2401	CP117271.1	100	68	0	0	1	68	68	2862940	2862737	204	68	100	6.33e-42	141	GCA_030247745.1_ASM3024774v1_genomic	GCA_030247745	Methanosarcina mazei	Mm Mut 208	d__Archaea;p__Halobacteriota;c__Methanosarcinia;o__Methanosarcinales;f__Methanosarcinaceae;g__Methanosarcina;s__Methanosarcina mazei	N/A	99.98	2.27
MM_2401	JJPL01000112.1	100	68	0	0	1	68	68	43035	43238	204	68	100	6.33e-42	141	GCA_000979665.1_gtlEnvA5udCFS_genomic	GCA_000979665	Methanosarcina mazei	3.F.T.2.1	d__Archaea;p__Halobacteriota;c__Methanosarcinia;o__Methanosarcinales;f__Methanosarcinaceae;g__Methanosarcina;s__Methanosarcina mazei	N/A	99.99	1.59
MM_2401	NZ_JJPL01000112.1	100	68	0	0	1	68	68	43035	43238	204	68	100	6.33e-42	141	GCF_000979665.1_gtlEnvA5udCFS_genomic	GCF_000979665	Methanosarcina mazei	3.F.T.2.1	d__Archaea;p__Halobacteriota;c__Methanosarcinia;o__Methanosarcinales;f__Methanosarcinaceae;g__Methanosarcina;s__Methanosarcina mazei	N/A	99.99	1.59
MM_2401	JJPT01000166.1	100	68	0	0	1	68	68	3889	3686	204	68	100	6.34e-42	141	GCA_000979755.1_gtlEnvA5udCFS_genomic	GCA_000979755	Methanosarcina mazei	3.H.M.1A.1	d__Archaea;p__Halobacteriota;c__Methanosarcinia;o__Methanosarcinales;f__Methanosarcinaceae;g__Methanosarcina;s__Methanosarcina mazei	N/A	99.96	1.24
MM_2401	NZ_JJPT01000166.1	100	68	0	0	1	68	68	3889	3686	204	68	100	6.34e-42	141	GCF_000979755.1_gtlEnvA5udCFS_genomic	GCF_000979755	Methanosarcina mazei	3.H.M.1A.1	d__Archaea;p__Halobacteriota;c__Methanosarcinia;o__Methanosarcinales;f__Methanosarcinaceae;g__Methanosarcina;s__Methanosarcina mazei	N/A	99.96	1.26
MM_2401	JJPP01000007.1	100	68	0	0	1	68	68	4140	4343	204	68	100	6.34e-42	141	GCA_000979685.1_gtlEnvA5udCFS_genomic	GCA_000979685	Methanosarcina mazei	3.H.A.2.4	d__Archaea;p__Halobacteriota;c__Methanosarcinia;o__Methanosarcinales;f__Methanosarcinaceae;g__Methanosarcina;s__Methanosarcina mazei	N/A	99.97	1.59
MM_2401	NZ_JJPP01000007.1	100	68	0	0	1	68	68	4140	4343	204	68	100	6.34e-42	141	GCF_000979685.1_gtlEnvA5udCFS_genomic	GCF_000979685	Methanosarcina mazei	3.H.A.2.4	d__Archaea;p__Halobacteriota;c__Methanosarcinia;o__Methanosarcinales;f__Methanosarcinaceae;g__Methanosarcina;s__Methanosarcina mazei	N/A	99.97	1.59
MM_2401	JJPU01000030.1	100	68	0	0	1	68	68	9701	9904	204	68	100	6.35e-42	141	GCA_000979035.1_gtlEnvA5udCFS_genomic	GCA_000979035	Methanosarcina mazei	3.H.M.1B.1	d__Archaea;p__Halobacteriota;c__Methanosarcinia;o__Methanosarcinales;f__Methanosarcinaceae;g__Methanosarcina;s__Methanosarcina mazei	N/A	99.97	2.1
MM_2401	JJPW01000001.1	100	68	0	0	1	68	68	4662	4865	204	68	100	6.35e-42	141	GCA_000979045.1_gtlEnvA5udCFS_genomic	GCA_000979045	Methanosarcina mazei	3.H.M.1B.5	d__Archaea;p__Halobacteriota;c__Methanosarcinia;o__Methanosarcinales;f__Methanosarcinaceae;g__Methanosarcina;s__Methanosarcina mazei	N/A	99.98	2.01
MM_2401	JJPV01000135.1	100	68	0	0	1	68	68	27356	27559	204	68	100	6.35e-42	141	GCA_000979765.1_gtlEnvA5udCFS_genomic	GCA_000979765	Methanosarcina mazei	3.H.M.1B.2	d__Archaea;p__Halobacteriota;c__Methanosarcinia;o__Methanosarcinales;f__Methanosarcinaceae;g__Methanosarcina;s__Methanosarcina mazei	N/A	99.98	2.14
MM_2401	NZ_JJPU01000030.1	100	68	0	0	1	68	68	9701	9904	204	68	100	6.35e-42	141	GCF_000979035.1_gtlEnvA5udCFS_genomic	GCF_000979035	Methanosarcina mazei	3.H.M.1B.1	d__Archaea;p__Halobacteriota;c__Methanosarcinia;o__Methanosarcinales;f__Methanosarcinaceae;g__Methanosarcina;s__Methanosarcina mazei	N/A	99.97	2.1
MM_2401	NZ_JJPW01000001.1	100	68	0	0	1	68	68	4662	4865	204	68	100	6.35e-42	141	GCF_000979045.1_gtlEnvA5udCFS_genomic	GCF_000979045	Methanosarcina mazei	3.H.M.1B.5	d__Archaea;p__Halobacteriota;c__Methanosarcinia;o__Methanosarcinales;f__Methanosarcinaceae;g__Methanosarcina;s__Methanosarcina mazei	N/A	99.98	2.01
MM_2401	NZ_JJPV01000135.1	100	68	0	0	1	68	68	27356	27559	204	68	100	6.35e-42	141	GCF_000979765.1_gtlEnvA5udCFS_genomic	GCF_000979765	Methanosarcina mazei	3.H.M.1B.2	d__Archaea;p__Halobacteriota;c__Methanosarcinia;o__Methanosarcinales;f__Methanosarcinaceae;g__Methanosarcina;s__Methanosarcina mazei	N/A	99.98	2.14
MM_2401	CP009512.1	100	68	0	0	1	68	68	2879036	2879239	204	68	100	6.38e-42	141	GCA_000970205.1_ASM97020v1_genomic	GCA_000970205	Methanosarcina mazei S-6	S-6	d__Archaea;p__Halobacteriota;c__Methanosarcinia;o__Methanosarcinales;f__Methanosarcinaceae;g__Methanosarcina;s__Methanosarcina mazei	N/A	99.97	2.02
MM_2401	NZ_CP009512.1	100	68	0	0	1	68	68	2879036	2879239	204	68	100	6.38e-42	141	GCF_000970205.1_ASM97020v1_genomic	GCF_000970205	Methanosarcina mazei S-6	S-6	d__Archaea;p__Halobacteriota;c__Methanosarcinia;o__Methanosarcinales;f__Methanosarcinaceae;g__Methanosarcina;s__Methanosarcina mazei	N/A	99.97	2.02
MM_2401	CP009513.1	100	68	0	0	1	68	68	3491961	3491758	204	68	100	6.4e-42	141	GCA_000970225.1_ASM97022v1_genomic	GCA_000970225	Methanosarcina mazei LYC	LYC	d__Archaea;p__Halobacteriota;c__Methanosarcinia;o__Methanosarcinales;f__Methanosarcinaceae;g__Methanosarcina;s__Methanosarcina mazei	N/A	99.99	2.17
MM_2401	JJPJ01000114.1	100	68	0	0	1	68	68	64057	63854	204	68	100	6.4e-42	141	GCA_000979595.1_gtlEnvA5udCFS_genomic	GCA_000979595	Methanosarcina mazei	3.F.T.1A.2	d__Archaea;p__Halobacteriota;c__Methanosarcinia;o__Methanosarcinales;f__Methanosarcinaceae;g__Methanosarcina;s__Methanosarcina mazei	N/A	99.98	2.9
MM_2401	JJPK01000130.1	100	68	0	0	1	68	68	64033	63830	204	68	100	6.4e-42	141	GCA_000979635.1_gtlEnvA5udCFS_genomic	GCA_000979635	Methanosarcina mazei	3.F.T.1A.4	d__Archaea;p__Halobacteriota;c__Methanosarcinia;o__Methanosarcinales;f__Methanosarcinaceae;g__Methanosarcina;s__Methanosarcina mazei	N/A	99.99	2.9
MM_2401	NZ_CP009513.1	100	68	0	0	1	68	68	3491961	3491758	204	68	100	6.4e-42	141	GCF_000970225.1_ASM97022v1_genomic	GCF_000970225	Methanosarcina mazei LYC	LYC	d__Archaea;p__Halobacteriota;c__Methanosarcinia;o__Methanosarcinales;f__Methanosarcinaceae;g__Methanosarcina;s__Methanosarcina mazei	N/A	99.99	2.17
MM_2401	NZ_JJPJ01000114.1	100	68	0	0	1	68	68	64057	63854	204	68	100	6.4e-42	141	GCF_000979595.1_gtlEnvA5udCFS_genomic	GCF_000979595	Methanosarcina mazei	3.F.T.1A.2	d__Archaea;p__Halobacteriota;c__Methanosarcinia;o__Methanosarcinales;f__Methanosarcinaceae;g__Methanosarcina;s__Methanosarcina mazei	N/A	99.98	2.9
MM_2401	NZ_JJPK01000130.1	100	68	0	0	1	68	68	64033	63830	204	68	100	6.4e-42	141	GCF_000979635.1_gtlEnvA5udCFS_genomic	GCF_000979635	Methanosarcina mazei	3.F.T.1A.4	d__Archaea;p__Halobacteriota;c__Methanosarcinia;o__Methanosarcinales;f__Methanosarcinaceae;g__Methanosarcina;s__Methanosarcina mazei	N/A	99.99	2.9
MM_2401	CP009514.1	100	68	0	0	1	68	68	2630525	2630322	204	68	100	6.41e-42	141	GCA_000970245.1_ASM97024v1_genomic	GCA_000970245	Methanosarcina mazei C16	C16	d__Archaea;p__Halobacteriota;c__Methanosarcinia;o__Methanosarcinales;f__Methanosarcinaceae;g__Methanosarcina;s__Methanosarcina mazei	N/A	99.98	1.19
MM_2401	NZ_CP009514.1	100	68	0	0	1	68	68	2630525	2630322	204	68	100	6.41e-42	141	GCF_000970245.1_ASM97024v1_genomic	GCF_000970245	Methanosarcina mazei C16	C16	d__Archaea;p__Halobacteriota;c__Methanosarcinia;o__Methanosarcinales;f__Methanosarcinaceae;g__Methanosarcina;s__Methanosarcina mazei	N/A	99.98	1.19
MM_2401	JJPI01000145.1	100	68	0	0	1	68	68	4140	4343	204	68	100	6.41e-42	141	GCA_000978965.1_gtlEnvA5udCFS_genomic	GCA_000978965	Methanosarcina mazei	3.F.T.1A.1	d__Archaea;p__Halobacteriota;c__Methanosarcinia;o__Methanosarcinales;f__Methanosarcinaceae;g__Methanosarcina;s__Methanosarcina mazei	N/A	99.98	3.05
MM_2401	NZ_JJPI01000145.1	100	68	0	0	1	68	68	4140	4343	204	68	100	6.41e-42	141	GCF_000978965.1_gtlEnvA5udCFS_genomic	GCF_000978965	Methanosarcina mazei	3.F.T.1A.1	d__Archaea;p__Halobacteriota;c__Methanosarcinia;o__Methanosarcinales;f__Methanosarcinaceae;g__Methanosarcina;s__Methanosarcina mazei	N/A	99.98	3.05
MM_2401	JJQU01000225.1	100	68	0	0	1	68	68	4140	4343	204	68	100	6.44e-42	141	GCA_000979265.1_gtlEnvA5udCFS_genomic	GCA_000979265	Methanosarcina mazei	1.H.M.2.1	d__Archaea;p__Halobacteriota;c__Methanosarcinia;o__Methanosarcinales;f__Methanosarcinaceae;g__Methanosarcina;s__Methanosarcina mazei	N/A	100	2.45
MM_2401	JJOS01000112.1	100	68	0	0	1	68	68	4140	4343	204	68	100	6.44e-42	141	GCA_000979345.1_gtlEnvA5udCFS_genomic	GCA_000979345	Methanosarcina mazei	2.F.A.2.4	d__Archaea;p__Halobacteriota;c__Methanosarcinia;o__Methanosarcinales;f__Methanosarcinaceae;g__Methanosarcina;s__Methanosarcina mazei	N/A	100	2.45
MM_2401	NZ_JJQU01000225.1	100	68	0	0	1	68	68	4140	4343	204	68	100	6.44e-42	141	GCF_000979265.1_gtlEnvA5udCFS_genomic	GCF_000979265	Methanosarcina mazei	1.H.M.2.1	d__Archaea;p__Halobacteriota;c__Methanosarcinia;o__Methanosarcinales;f__Methanosarcinaceae;g__Methanosarcina;s__Methanosarcina mazei	N/A	100	2.45
MM_2401	NZ_JJOS01000112.1	100	68	0	0	1	68	68	4140	4343	204	68	100	6.44e-42	141	GCF_000979345.1_gtlEnvA5udCFS_genomic	GCF_000979345	Methanosarcina mazei	2.F.A.2.4	d__Archaea;p__Halobacteriota;c__Methanosarcinia;o__Methanosarcinales;f__Methanosarcinaceae;g__Methanosarcina;s__Methanosarcina mazei	N/A	100	2.48
MM_2401	CP029709.1	100	68	0	0	1	68	68	1267181	1266978	204	68	100	6.45e-42	141	GCA_005485005.1_ASM548500v1_genomic	GCA_005485005	Methanosarcina mazei	JL01	d__Archaea;p__Halobacteriota;c__Methanosarcinia;o__Methanosarcinales;f__Methanosarcinaceae;g__Methanosarcina;s__Methanosarcina mazei	N/A	99.99	1.2
MM_2401	NZ_CP029709.1	100	68	0	0	1	68	68	1267181	1266978	204	68	100	6.45e-42	141	GCF_005485005.1_ASM548500v1_genomic	GCF_005485005	Methanosarcina mazei	JL01	d__Archaea;p__Halobacteriota;c__Methanosarcinia;o__Methanosarcinales;f__Methanosarcinaceae;g__Methanosarcina;s__Methanosarcina mazei	N/A	99.99	1.2
MM_2401	JJQO01000286.1	100	68	0	0	1	68	68	11671	11468	204	68	100	6.51e-42	141	GCA_000979205.1_gtlEnvA5udCFS_genomic	GCA_000979205	Methanosarcina mazei	1.H.A.2.7	d__Archaea;p__Halobacteriota;c__Methanosarcinia;o__Methanosarcinales;f__Methanosarcinaceae;g__Methanosarcina;s__Methanosarcina mazei	N/A	99.98	2.07
MM_2401	NZ_JJQO01000286.1	100	68	0	0	1	68	68	11671	11468	204	68	100	6.51e-42	141	GCF_000979205.1_gtlEnvA5udCFS_genomic	GCF_000979205	Methanosarcina mazei	1.H.A.2.7	d__Archaea;p__Halobacteriota;c__Methanosarcinia;o__Methanosarcinales;f__Methanosarcinaceae;g__Methanosarcina;s__Methanosarcina mazei	N/A	99.98	2.07
MM_2401	CP042908.1	100	68	0	0	1	68	68	2794564	2794361	204	68	100	6.66e-42	141	GCA_010706455.1_ASM1070645v1_genomic	GCA_010706455	Methanosarcina mazei	zm-15	d__Archaea;p__Halobacteriota;c__Methanosarcinia;o__Methanosarcinales;f__Methanosarcinaceae;g__Methanosarcina;s__Methanosarcina mazei	N/A	99.99	2.12
MM_2401	NZ_CP042908.1	100	68	0	0	1	68	68	2794564	2794361	204	68	100	6.66e-42	141	GCF_010706455.1_ASM1070645v1_genomic	GCF_010706455	Methanosarcina mazei	zm-15	d__Archaea;p__Halobacteriota;c__Methanosarcinia;o__Methanosarcinales;f__Methanosarcinaceae;g__Methanosarcina;s__Methanosarcina mazei	N/A	99.99	2.12
MM_2401	CP009510.1	100	68	0	0	1	68	68	4113938	4114141	204	68	100	6.78e-42	141	GCA_025035885.1_ASM2503588v1_genomic	GCA_025035885	Methanosarcina mazei TMA	TMA	d__Archaea;p__Halobacteriota;c__Methanosarcinia;o__Methanosarcinales;f__Methanosarcinaceae;g__Methanosarcina;s__Methanosarcina mazei	N/A	99.99	3.88
MM_2401	NZ_CP009510.1	100	68	0	0	1	68	68	4113938	4114141	204	68	100	6.78e-42	141	GCF_025035885.1_ASM2503588v1_genomic	GCF_025035885	Methanosarcina mazei TMA	TMA	d__Archaea;p__Halobacteriota;c__Methanosarcinia;o__Methanosarcinales;f__Methanosarcinaceae;g__Methanosarcina;s__Methanosarcina mazei	N/A	99.99	3.88
MM_2401	AP019780.1	100	68	0	0	1	68	68	2266713	2266916	204	68	100	6.8e-42	141	GCA_019669945.1_ASM1966994v1_genomic	GCA_019669945	Methanosarcina mazei	TMA	d__Archaea;p__Halobacteriota;c__Methanosarcinia;o__Methanosarcinales;f__Methanosarcinaceae;g__Methanosarcina;s__Methanosarcina mazei	N/A	99.99	3.6
MM_2401	NZ_AP019780.1	100	68	0	0	1	68	68	2266713	2266916	204	68	100	6.8e-42	141	GCF_019669945.1_ASM1966994v1_genomic	GCF_019669945	Methanosarcina mazei	TMA	d__Archaea;p__Halobacteriota;c__Methanosarcinia;o__Methanosarcinales;f__Methanosarcinaceae;g__Methanosarcina;s__Methanosarcina mazei	N/A	99.99	3.6
MM_2401	BBBC01000114.1	100	68	0	0	1	68	68	4079	4282	204	68	100	2.6e-41	139	GCA_001315865.1_ASM131586v1_genomic	GCA_001315865	Methanosarcina mazei JCM 9314	JCM 9314	d__Archaea;p__Halobacteriota;c__Methanosarcinia;o__Methanosarcinales;f__Methanosarcinaceae;g__Methanosarcina;s__Methanosarcina mazei	N/A	64.27	3.45
MM_2401	NZ_BBBC01000114.1	100	68	0	0	1	68	68	4079	4282	204	68	100	2.6e-41	139	GCF_001315865.1_ASM131586v1_genomic	GCF_001315865	Methanosarcina mazei JCM 9314	JCM 9314	d__Archaea;p__Halobacteriota;c__Methanosarcinia;o__Methanosarcinales;f__Methanosarcinaceae;g__Methanosarcina;s__Methanosarcina mazei	N/A	64.27	3.45
MM_2401	DAOOUJ010000003.1	94.118	68	4	0	1	68	68	54634	54431	204	68	100	5.34e-40	135	GCA_035390745.1_ASM3539074v1_genomic	GCA_035390745	Methanosarcina sp.		d__Archaea;p__Halobacteriota;c__Methanosarcinia;o__Methanosarcinales;f__Methanosarcinaceae;g__Methanosarcina;s__Methanosarcina sp035390745	N/A	99.88	0.01
MM_2401	NZ_DAOOUJ010000003.1	94.118	68	4	0	1	68	68	54634	54431	204	68	100	5.34e-40	135	GCF_035390745.1_ASM3539074v1_genomic	GCF_035390745	Methanosarcina sp.		d__Archaea;p__Halobacteriota;c__Methanosarcinia;o__Methanosarcinales;f__Methanosarcinaceae;g__Methanosarcina;s__Methanosarcina sp035390745	N/A	99.88	0.01
MM_2401	JAUCQF010000326.1	92.647	68	5	0	1	68	68	67	270	204	68	100	6.38e-39	132	GCA_030372895.1_ASM3037289v1_genomic	GCA_030372895	Methanosarcina sp.		d__Archaea;p__Halobacteriota;c__Methanosarcinia;o__Methanosarcinales;f__Methanosarcinaceae;g__Methanosarcina;s__Methanosarcina sp035390745	N/A	85.57	6.53
MM_2401	DUGS01000066.1	89.706	68	7	0	1	68	68	7186	6983	204	68	100	3.42e-37	127	GCA_013331265.1_ASM1333126v1_genomic	GCA_013331265	Methanosarcina sp.		d__Archaea;p__Halobacteriota;c__Methanosarcinia;o__Methanosarcinales;f__Methanosarcinaceae;g__Methanosarcina;s__Methanosarcina sp10923u	N/A	79.72	0.31
MM_2401	DAMI01000074.1	86.765	68	9	0	1	68	68	9466	9263	204	68	100	4.44e-36	124	GCA_002497045.1_ASM249704v1_genomic	GCA_002497045	Methanosarcina sp. UBA135		d__Archaea;p__Halobacteriota;c__Methanosarcinia;o__Methanosarcinales;f__Methanosarcinaceae;g__Methanosarcina;s__Methanosarcina thermophila	N/A	82.18	0.07
MM_2401	LFRP01000022.1	86.765	68	9	0	1	68	68	97392	97595	204	68	100	5.07e-36	124	GCA_001512365.1_ASM151236v1_genomic	GCA_001512365	Methanosarcina sp. DTU009		d__Archaea;p__Halobacteriota;c__Methanosarcinia;o__Methanosarcinales;f__Methanosarcinaceae;g__Methanosarcina;s__Methanosarcina thermophila	N/A	93.26	0.25
MM_2401	JAMNYU010000035.1	86.765	68	9	0	1	68	68	61345	61142	204	68	100	5.2e-36	124	GCA_023622685.1_ASM2362268v1_genomic	GCA_023622685	Halobacteria archaeon		d__Archaea;p__Halobacteriota;c__Methanosarcinia;o__Methanosarcinales;f__Methanosarcinaceae;g__Methanosarcina;s__Methanosarcina thermophila	N/A	95.73	0.12
MM_2401	DAKG01000031.1	86.765	68	9	0	1	68	68	14497	14294	204	68	100	5.53e-36	124	GCA_002496495.1_ASM249649v1_genomic	GCA_002496495	Methanosarcina sp. UBA47		d__Archaea;p__Halobacteriota;c__Methanosarcinia;o__Methanosarcinales;f__Methanosarcinaceae;g__Methanosarcina;s__Methanosarcina thermophila	N/A	99.88	0.37
MM_2401	JAAYAF010000050.1	86.765	68	9	0	1	68	68	49803	50006	204	68	100	5.53e-36	124	GCA_012719515.1_ASM1271951v1_genomic	GCA_012719515	Methanosarcina thermophila		d__Archaea;p__Halobacteriota;c__Methanosarcinia;o__Methanosarcinales;f__Methanosarcinaceae;g__Methanosarcina;s__Methanosarcina thermophila	N/A	99.82	0.54
MM_2401	DAOSTN010000002.1	86.765	68	9	0	1	68	68	130721	130924	204	68	100	5.58e-36	124	GCA_035378125.1_ASM3537812v1_genomic	GCA_035378125	Methanosarcina thermophila		d__Archaea;p__Halobacteriota;c__Methanosarcinia;o__Methanosarcinales;f__Methanosarcinaceae;g__Methanosarcina;s__Methanosarcina thermophila	N/A	99.94	0.74
MM_2401	DAONDB010000006.1	86.765	68	9	0	1	68	68	61508	61305	204	68	100	5.63e-36	124	GCA_035402345.1_ASM3540234v1_genomic	GCA_035402345	Methanosarcina thermophila		d__Archaea;p__Halobacteriota;c__Methanosarcinia;o__Methanosarcinales;f__Methanosarcinaceae;g__Methanosarcina;s__Methanosarcina thermophila	N/A	99.89	0.74
MM_2401	DAINYM010000012.1	86.765	68	9	0	1	68	68	61463	61260	204	68	100	5.64e-36	124	GCA_036749395.1_ASM3674939v1_genomic	GCA_036749395	Methanosarcina thermophila		d__Archaea;p__Halobacteriota;c__Methanosarcinia;o__Methanosarcinales;f__Methanosarcinaceae;g__Methanosarcina;s__Methanosarcina thermophila	N/A	99.86	0.57
MM_2401	JAZIFZ010000002.1	86.765	68	9	0	1	68	68	283742	283945	204	68	100	5.66e-36	124	GCA_036679345.1_ASM3667934v1_genomic	GCA_036679345	Methanosarcina thermophila		d__Archaea;p__Halobacteriota;c__Methanosarcinia;o__Methanosarcinales;f__Methanosarcinaceae;g__Methanosarcina;s__Methanosarcina thermophila	N/A	99.97	0.75
MM_2401	BSDL01000002.1	86.765	68	9	0	1	68	68	116272	116475	204	68	100	5.67e-36	124	GCA_027925105.1_ASM2792510v1_genomic	GCA_027925105	Methanosarcina thermophila MST-A1	MST-A1	d__Archaea;p__Halobacteriota;c__Methanosarcinia;o__Methanosarcinales;f__Methanosarcinaceae;g__Methanosarcina;s__Methanosarcina thermophila	N/A	99.9	0.31
MM_2401	NZ_BSDL01000002.1	86.765	68	9	0	1	68	68	116272	116475	204	68	100	5.67e-36	124	GCF_027925105.1_ASM2792510v1_genomic	GCF_027925105	Methanosarcina thermophila MST-A1	MST-A1	d__Archaea;p__Halobacteriota;c__Methanosarcinia;o__Methanosarcinales;f__Methanosarcinaceae;g__Methanosarcina;s__Methanosarcina thermophila	N/A	99.9	0.31
MM_2401	FPAO01000002.1	86.765	68	9	0	1	68	68	305099	304896	204	68	100	5.68e-36	124	GCA_900116525.1_IMG-taxon_2595698250_annotated_assembly_genomic	GCA_900116525	Methanosarcina thermophila	DSM 11855	d__Archaea;p__Halobacteriota;c__Methanosarcinia;o__Methanosarcinales;f__Methanosarcinaceae;g__Methanosarcina;s__Methanosarcina thermophila	N/A	99.86	0.33
MM_2401	NZ_FPAO01000002.1	86.765	68	9	0	1	68	68	305099	304896	204	68	100	5.68e-36	124	GCF_900116525.1_IMG-taxon_2595698250_annotated_assembly_genomic	GCF_900116525	Methanosarcina thermophila	DSM 11855	d__Archaea;p__Halobacteriota;c__Methanosarcinia;o__Methanosarcinales;f__Methanosarcinaceae;g__Methanosarcina;s__Methanosarcina thermophila	N/A	99.86	0.33
MM_2401	DAOPTT010000006.1	86.765	68	9	0	1	68	68	61510	61307	204	68	100	5.69e-36	124	GCA_035350095.1_ASM3535009v1_genomic	GCA_035350095	Methanosarcina thermophila		d__Archaea;p__Halobacteriota;c__Methanosarcinia;o__Methanosarcinales;f__Methanosarcinaceae;g__Methanosarcina;s__Methanosarcina thermophila	N/A	99.89	0.79
MM_2401	DAONNY010000001.1	86.765	68	9	0	1	68	68	149784	149987	204	68	100	5.69e-36	124	GCA_035408805.1_ASM3540880v1_genomic	GCA_035408805	Methanosarcina thermophila		d__Archaea;p__Halobacteriota;c__Methanosarcinia;o__Methanosarcinales;f__Methanosarcinaceae;g__Methanosarcina;s__Methanosarcina thermophila	N/A	99.89	0.81
MM_2401	DAONWW010000001.1	86.765	68	9	0	1	68	68	149784	149987	204	68	100	5.69e-36	124	GCA_035413445.1_ASM3541344v1_genomic	GCA_035413445	Methanosarcina thermophila		d__Archaea;p__Halobacteriota;c__Methanosarcinia;o__Methanosarcinales;f__Methanosarcinaceae;g__Methanosarcina;s__Methanosarcina thermophila	N/A	99.89	0.79
MM_2401	CALBSA010000011.1	86.765	68	9	0	1	68	68	134251	134454	204	68	100	5.69e-36	124	GCA_937927705.1_SRR5007349_bin.35_CONCOCT_v1.1_MAG_genomic	GCA_937927705	uncultured Methanosarcina sp.		d__Archaea;p__Halobacteriota;c__Methanosarcinia;o__Methanosarcinales;f__Methanosarcinaceae;g__Methanosarcina;s__Methanosarcina thermophila	N/A	99.89	0.83
MM_2401	CP011449.1	86.765	68	9	0	1	68	68	2105416	2105213	204	68	100	5.72e-36	124	GCA_001402855.1_ASM140285v1_genomic	GCA_001402855	Methanosarcina sp. 795		d__Archaea;p__Halobacteriota;c__Methanosarcinia;o__Methanosarcinales;f__Methanosarcinaceae;g__Methanosarcina;s__Methanosarcina thermophila	N/A	99.06	0.57
MM_2401	CP009502.1	86.765	68	9	0	1	68	68	2914680	2914477	204	68	100	5.73e-36	124	GCA_000969925.1_ASM96992v1_genomic	GCA_000969925	Methanosarcina thermophila CHTI-55	CHTI-55	d__Archaea;p__Halobacteriota;c__Methanosarcinia;o__Methanosarcinales;f__Methanosarcinaceae;g__Methanosarcina;s__Methanosarcina thermophila	N/A	99.97	0.65
MM_2401	NZ_CP009502.1	86.765	68	9	0	1	68	68	2914680	2914477	204	68	100	5.73e-36	124	GCF_000969925.1_ASM96992v1_genomic	GCF_000969925	Methanosarcina thermophila CHTI-55	CHTI-55	d__Archaea;p__Halobacteriota;c__Methanosarcinia;o__Methanosarcinales;f__Methanosarcinaceae;g__Methanosarcina;s__Methanosarcina thermophila	N/A	99.97	0.65
MM_2401	CP009501.1	86.765	68	9	0	1	68	68	1157943	1158146	204	68	100	5.73e-36	124	GCA_000969885.1_ASM96988v1_genomic	GCA_000969885	Methanosarcina thermophila TM-1	TM-1	d__Archaea;p__Halobacteriota;c__Methanosarcinia;o__Methanosarcinales;f__Methanosarcinaceae;g__Methanosarcina;s__Methanosarcina thermophila	N/A	99.95	0.76
MM_2401	NZ_CP009501.1	86.765	68	9	0	1	68	68	1157943	1158146	204	68	100	5.73e-36	124	GCF_000969885.1_ASM96988v1_genomic	GCF_000969885	Methanosarcina thermophila TM-1	TM-1	d__Archaea;p__Halobacteriota;c__Methanosarcinia;o__Methanosarcinales;f__Methanosarcinaceae;g__Methanosarcina;s__Methanosarcina thermophila	N/A	99.95	0.76
MM_2401	AP017646.1	86.765	68	9	0	1	68	68	2889470	2889673	204	68	100	5.85e-36	124	GCA_003584605.1_ASM358460v1_genomic	GCA_003584605	Methanosarcina thermophila	MT-1	d__Archaea;p__Halobacteriota;c__Methanosarcinia;o__Methanosarcinales;f__Methanosarcinaceae;g__Methanosarcina;s__Methanosarcina thermophila	N/A	99.94	0.78
MM_2401	JAUPLB010000282.1	85.294	68	10	0	1	68	68	3921	4124	204	68	100	7.68e-36	123	GCA_030837115.1_ASM3083711v1_genomic	GCA_030837115	Euryarchaeota archaeon		d__Archaea;p__Halobacteriota;c__Methanosarcinia;o__Methanosarcinales;f__Methanosarcinaceae;g__Methanosarcina;s__	N/A	63.92	1.73
MM_2401	SPBT01000231.1	82.353	68	12	0	1	68	68	743	540	204	68	100	9.46e-36	121	GCA_004525205.1_ASM452520v1_genomic	GCA_004525205	Methanosarcina sp.		d__Archaea;p__Halobacteriota;c__Methanosarcinia;o__Methanosarcinales;f__Methanosarcinaceae;g__Methanosarcina;s__	Genome not assigned to closest species as it falls outside its pre-defined ANI radius	26.63	0.02
MM_2401	JAXQGD010000106.1	83.824	68	11	0	1	68	68	43200	43403	204	68	100	1.07e-35	123	GCA_034331585.1_ASM3433158v1_genomic	GCA_034331585	Methanosarcina sp.		d__Archaea;p__Halobacteriota;c__Methanosarcinia;o__Methanosarcinales;f__Methanosarcinaceae;g__Methanosarcina;s__Methanosarcina sp020804225	N/A	99.96	0.67
MM_2401	NZ_JAXQGD010000106.1	83.824	68	11	0	1	68	68	43200	43403	204	68	100	1.07e-35	123	GCF_034331585.1_ASM3433158v1_genomic	GCF_034331585	Methanosarcina sp.		d__Archaea;p__Halobacteriota;c__Methanosarcinia;o__Methanosarcinales;f__Methanosarcinaceae;g__Methanosarcina;s__Methanosarcina sp020804225	N/A	99.96	0.67
MM_2401	WJBI01000015.1	83.824	68	11	0	1	68	68	80409	80612	204	68	100	1.14e-35	123	GCA_020804225.1_ASM2080422v1_genomic	GCA_020804225	Methanosarcina sp. DH2	DH2	d__Archaea;p__Halobacteriota;c__Methanosarcinia;o__Methanosarcinales;f__Methanosarcinaceae;g__Methanosarcina;s__Methanosarcina sp020804225	N/A	99.95	1.04
MM_2401	NZ_WJBI01000015.1	83.824	68	11	0	1	68	68	80409	80612	204	68	100	1.14e-35	123	GCF_020804225.1_ASM2080422v1_genomic	GCF_020804225	Methanosarcina sp. DH2	DH2	d__Archaea;p__Halobacteriota;c__Methanosarcinia;o__Methanosarcinales;f__Methanosarcinaceae;g__Methanosarcina;s__Methanosarcina sp020804225	N/A	99.95	1.04
MM_2401	QKJI01000178.1	82.353	68	12	0	1	68	68	1406	1203	204	68	100	1.43e-35	121	GCA_003249335.1_ASM324933v1_genomic	GCA_003249335	Methanosarcina acetivorans		d__Archaea;p__Halobacteriota;c__Methanosarcinia;o__Methanosarcinales;f__Methanosarcinaceae;g__Methanosarcina;s__	Genome not assigned to closest species as it falls outside its pre-defined ANI radius	34.02	8.1
MM_2401	JAQUVZ010000059.1	80.882	68	13	0	1	68	68	12357	12154	204	68	100	3.25e-35	122	GCA_028693135.1_ASM2869313v1_genomic	GCA_028693135	Methanosarcina sp.		d__Archaea;p__Halobacteriota;c__Methanosarcinia;o__Methanosarcinales;f__Methanosarcinaceae;g__Methanosarcina;s__Methanosarcina sp028693135	N/A	99.98	3.2
MM_2401	NZ_JAQUVZ010000059.1	80.882	68	13	0	1	68	68	12357	12154	204	68	100	3.25e-35	122	GCF_028693135.1_ASM2869313v1_genomic	GCF_028693135	Methanosarcina sp.		d__Archaea;p__Halobacteriota;c__Methanosarcinia;o__Methanosarcinales;f__Methanosarcinaceae;g__Methanosarcina;s__Methanosarcina sp028693135	N/A	99.98	3.2
MM_2401	BBCW01000022.1	82.353	68	12	0	1	68	68	51005	50802	204	68	100	3.48e-35	122	GCA_001316205.1_ASM131620v1_genomic	GCA_001316205	Methanosarcina horonobensis HB-1 = JCM 15518	JCM 15518	d__Archaea;p__Halobacteriota;c__Methanosarcinia;o__Methanosarcinales;f__Methanosarcinaceae;g__Methanosarcina;s__Methanosarcina horonobensis	N/A	60.96	1.87
MM_2401	NZ_BBCW01000022.1	82.353	68	12	0	1	68	68	51005	50802	204	68	100	3.48e-35	122	GCF_001316205.1_ASM131620v1_genomic	GCF_001316205	Methanosarcina horonobensis HB-1 = JCM 15518	JCM 15518	d__Archaea;p__Halobacteriota;c__Methanosarcinia;o__Methanosarcinales;f__Methanosarcinaceae;g__Methanosarcina;s__Methanosarcina horonobensis	N/A	60.87	1.88
MM_2401	CP009507.1	80.882	68	13	0	1	68	68	2578071	2577868	204	68	100	3.6e-35	122	GCA_000970125.1_ASM97012v1_genomic	GCA_000970125	Methanosarcina siciliae HI350	HI350	d__Archaea;p__Halobacteriota;c__Methanosarcinia;o__Methanosarcinales;f__Methanosarcinaceae;g__Methanosarcina;s__Methanosarcina siciliae	N/A	99.99	1.1
MM_2401	NZ_CP009507.1	80.882	68	13	0	1	68	68	2578071	2577868	204	68	100	3.6e-35	122	GCF_000970125.1_ASM97012v1_genomic	GCF_000970125	Methanosarcina siciliae HI350	HI350	d__Archaea;p__Halobacteriota;c__Methanosarcinia;o__Methanosarcinales;f__Methanosarcinaceae;g__Methanosarcina;s__Methanosarcina siciliae	N/A	99.99	1.1
MM_2401	CP009506.1	80.882	68	13	0	1	68	68	2629206	2629003	204	68	100	3.65e-35	122	GCA_000970085.1_ASM97008v1_genomic	GCA_000970085	Methanosarcina siciliae T4/M	T4/M	d__Archaea;p__Halobacteriota;c__Methanosarcinia;o__Methanosarcinales;f__Methanosarcinaceae;g__Methanosarcina;s__Methanosarcina siciliae	N/A	99.98	1.03
MM_2401	NZ_CP009506.1	80.882	68	13	0	1	68	68	2629206	2629003	204	68	100	3.65e-35	122	GCF_000970085.1_ASM97008v1_genomic	GCF_000970085	Methanosarcina siciliae T4/M	T4/M	d__Archaea;p__Halobacteriota;c__Methanosarcinia;o__Methanosarcinales;f__Methanosarcinaceae;g__Methanosarcina;s__Methanosarcina siciliae	N/A	99.98	1.03
MM_2401	CP009508.1	80.882	68	13	0	1	68	68	3063232	3063029	204	68	100	3.95e-35	122	GCA_000970145.1_ASM97014v1_genomic	GCA_000970145	Methanosarcina siciliae C2J	C2J	d__Archaea;p__Halobacteriota;c__Methanosarcinia;o__Methanosarcinales;f__Methanosarcinaceae;g__Methanosarcina;s__Methanosarcina siciliae	N/A	99.99	1.14
MM_2401	NZ_CP009508.1	80.882	68	13	0	1	68	68	3063232	3063029	204	68	100	3.95e-35	122	GCF_000970145.1_ASM97014v1_genomic	GCF_000970145	Methanosarcina siciliae C2J	C2J	d__Archaea;p__Halobacteriota;c__Methanosarcinia;o__Methanosarcinales;f__Methanosarcinaceae;g__Methanosarcina;s__Methanosarcina siciliae	N/A	99.99	1.14
MM_2401	CP009516.1	82.353	68	12	0	1	68	68	3534236	3534439	204	68	100	8.02e-35	121	GCA_000970285.1_ASM97028v1_genomic	GCA_000970285	Methanosarcina horonobensis HB-1 = JCM 15518	HB-1	d__Archaea;p__Halobacteriota;c__Methanosarcinia;o__Methanosarcinales;f__Methanosarcinaceae;g__Methanosarcina;s__Methanosarcina horonobensis	N/A	99.95	1.63
MM_2401	NZ_CP009516.1	82.353	68	12	0	1	68	68	3534236	3534439	204	68	100	8.02e-35	121	GCF_000970285.1_ASM97028v1_genomic	GCF_000970285	Methanosarcina horonobensis HB-1 = JCM 15518	HB-1	d__Archaea;p__Halobacteriota;c__Methanosarcinia;o__Methanosarcinales;f__Methanosarcinaceae;g__Methanosarcina;s__Methanosarcina horonobensis	N/A	99.95	1.63
MM_2401	JJQL01000038.1	82.353	68	12	0	1	68	68	99436	99233	204	68	100	1.15e-34	120	GCA_000979975.1_gtlEnvA5udCFS_genomic	GCA_000979975	Methanosarcina sp. 1.H.A.2.2	1.H.A.2.2	d__Archaea;p__Halobacteriota;c__Methanosarcinia;o__Methanosarcinales;f__Methanosarcinaceae;g__Methanosarcina;s__Methanosarcina sp000979455	N/A	99.95	0.64
MM_2401	NZ_JJQL01000038.1	82.353	68	12	0	1	68	68	99436	99233	204	68	100	1.15e-34	120	GCF_000979975.1_gtlEnvA5udCFS_genomic	GCF_000979975	Methanosarcina sp. 1.H.A.2.2	1.H.A.2.2	d__Archaea;p__Halobacteriota;c__Methanosarcinia;o__Methanosarcinales;f__Methanosarcinaceae;g__Methanosarcina;s__Methanosarcina sp000979455	N/A	99.95	0.64
MM_2401	JJOV01000014.1	82.353	68	12	0	1	68	68	71507	71710	204	68	100	1.16e-34	120	GCA_000979385.1_gtlEnvA5udCFS_genomic	GCA_000979385	Methanosarcina sp. 2.H.A.1B.4	2.H.A.1B.4	d__Archaea;p__Halobacteriota;c__Methanosarcinia;o__Methanosarcinales;f__Methanosarcinaceae;g__Methanosarcina;s__Methanosarcina sp000979455	N/A	99.82	1.46
MM_2401	NZ_JJOV01000014.1	82.353	68	12	0	1	68	68	71507	71710	204	68	100	1.16e-34	120	GCF_000979385.1_gtlEnvA5udCFS_genomic	GCF_000979385	Methanosarcina sp. 2.H.A.1B.4	2.H.A.1B.4	d__Archaea;p__Halobacteriota;c__Methanosarcinia;o__Methanosarcinales;f__Methanosarcinaceae;g__Methanosarcina;s__Methanosarcina sp000979455	N/A	99.82	1.52
MM_2401	JAAYQL010000004.1	85.294	68	10	0	1	68	68	18293	18090	204	68	100	1.89e-34	119	GCA_012519275.1_ASM1251927v1_genomic	GCA_012519275	Methanosarcina flavescens		d__Archaea;p__Halobacteriota;c__Methanosarcinia;o__Methanosarcinales;f__Methanosarcinaceae;g__Methanosarcina;s__Methanosarcina flavescens	N/A	99.92	0.38
MM_2401	NZ_JAAYQL010000004.1	85.294	68	10	0	1	68	68	18293	18090	204	68	100	1.89e-34	119	GCF_012519275.1_ASM1251927v1_genomic	GCF_012519275	Methanosarcina flavescens		d__Archaea;p__Halobacteriota;c__Methanosarcinia;o__Methanosarcinales;f__Methanosarcinaceae;g__Methanosarcina;s__Methanosarcina flavescens	N/A	99.92	0.38
MM_2401	CP032683.1	85.294	68	10	0	1	68	68	2683636	2683433	204	68	100	1.95e-34	119	GCA_001304615.2_ASM130461v2_genomic	GCA_001304615	Methanosarcina flavescens	E03.2	d__Archaea;p__Halobacteriota;c__Methanosarcinia;o__Methanosarcinales;f__Methanosarcinaceae;g__Methanosarcina;s__Methanosarcina flavescens	N/A	99.99	0.26
MM_2401	NZ_CP032683.1	85.294	68	10	0	1	68	68	2683636	2683433	204	68	100	1.95e-34	119	GCF_001304615.2_ASM130461v2_genomic	GCF_001304615	Methanosarcina flavescens	E03.2	d__Archaea;p__Halobacteriota;c__Methanosarcinia;o__Methanosarcinales;f__Methanosarcinaceae;g__Methanosarcina;s__Methanosarcina flavescens	N/A	99.99	0.26
MM_2401	CP009515.1	80.882	68	13	0	1	68	68	1018317	1018114	204	68	100	3.04e-34	119	GCA_000970265.1_ASM97026v1_genomic	GCA_000970265	Methanosarcina lacustris Z-7289	Z-7289	d__Archaea;p__Halobacteriota;c__Methanosarcinia;o__Methanosarcinales;f__Methanosarcinaceae;g__Methanosarcina;s__Methanosarcina lacustris	N/A	99.97	0.22
MM_2401	NZ_CP009515.1	80.882	68	13	0	1	68	68	1018317	1018114	204	68	100	3.04e-34	119	GCF_000970265.1_ASM97026v1_genomic	GCF_000970265	Methanosarcina lacustris Z-7289	Z-7289	d__Archaea;p__Halobacteriota;c__Methanosarcinia;o__Methanosarcinales;f__Methanosarcinaceae;g__Methanosarcina;s__Methanosarcina lacustris	N/A	99.97	0.22
MM_2401	JJQY01000043.1	80.882	68	13	0	1	68	68	38015	38218	204	68	100	3.08e-34	119	GCA_000979295.1_gtlEnvA5udCFS_genomic	GCA_000979295	Methanosarcina sp. 1.H.T.1A.1	1.H.T.1A.1	d__Archaea;p__Halobacteriota;c__Methanosarcinia;o__Methanosarcinales;f__Methanosarcinaceae;g__Methanosarcina;s__Methanosarcina sp000979455	N/A	99.94	2.19
MM_2401	NZ_JJQY01000043.1	80.882	68	13	0	1	68	68	38015	38218	204	68	100	3.08e-34	119	GCF_000979295.1_gtlEnvA5udCFS_genomic	GCF_000979295	Methanosarcina sp. 1.H.T.1A.1	1.H.T.1A.1	d__Archaea;p__Halobacteriota;c__Methanosarcinia;o__Methanosarcinales;f__Methanosarcinaceae;g__Methanosarcina;s__Methanosarcina sp000979455	N/A	99.94	2.19
MM_2401	JJOY01000041.1	80.882	68	13	0	1	68	68	88974	88771	204	68	100	3.27e-34	119	GCA_000979455.1_gtlEnvA5udCFS_genomic	GCA_000979455	Methanosarcina sp. 2.H.T.1A.6	2.H.T.1A.6	d__Archaea;p__Halobacteriota;c__Methanosarcinia;o__Methanosarcinales;f__Methanosarcinaceae;g__Methanosarcina;s__Methanosarcina sp000979455	N/A	99.93	1.17
MM_2401	JJOZ01000046.1	80.882	68	13	0	1	68	68	88359	88156	204	68	100	3.27e-34	119	GCA_000979475.1_gtlEnvA5udCFS_genomic	GCA_000979475	Methanosarcina sp. 2.H.T.1A.8	2.H.T.1A.8	d__Archaea;p__Halobacteriota;c__Methanosarcinia;o__Methanosarcinales;f__Methanosarcinaceae;g__Methanosarcina;s__Methanosarcina sp000979455	N/A	99.95	1.17
MM_2401	NZ_JJOY01000041.1	80.882	68	13	0	1	68	68	88974	88771	204	68	100	3.27e-34	119	GCF_000979455.1_gtlEnvA5udCFS_genomic	GCF_000979455	Methanosarcina sp. 2.H.T.1A.6	2.H.T.1A.6	d__Archaea;p__Halobacteriota;c__Methanosarcinia;o__Methanosarcinales;f__Methanosarcinaceae;g__Methanosarcina;s__Methanosarcina sp000979455	N/A	99.93	1.17
MM_2401	NZ_JJOZ01000046.1	80.882	68	13	0	1	68	68	88359	88156	204	68	100	3.27e-34	119	GCF_000979475.1_gtlEnvA5udCFS_genomic	GCF_000979475	Methanosarcina sp. 2.H.T.1A.8	2.H.T.1A.8	d__Archaea;p__Halobacteriota;c__Methanosarcinia;o__Methanosarcinales;f__Methanosarcinaceae;g__Methanosarcina;s__Methanosarcina sp000979455	N/A	99.95	1.17
MM_2401	JJOW01000346.1	80.882	68	13	0	1	68	68	20666	20869	204	68	100	3.27e-34	119	GCA_000979415.1_gtlEnvA5udCFS_genomic	GCA_000979415	Methanosarcina sp. 2.H.T.1A.15	2.H.T.1A.15	d__Archaea;p__Halobacteriota;c__Methanosarcinia;o__Methanosarcinales;f__Methanosarcinaceae;g__Methanosarcina;s__Methanosarcina sp000979455	N/A	96.73	1.06
MM_2401	NZ_JJOW01000346.1	80.882	68	13	0	1	68	68	20666	20869	204	68	100	3.27e-34	119	GCF_000979415.1_gtlEnvA5udCFS_genomic	GCF_000979415	Methanosarcina sp. 2.H.T.1A.15	2.H.T.1A.15	d__Archaea;p__Halobacteriota;c__Methanosarcinia;o__Methanosarcinales;f__Methanosarcinaceae;g__Methanosarcina;s__Methanosarcina sp000979455	N/A	96.73	1.06
MM_2401	JJOX01000016.1	80.882	68	13	0	1	68	68	49280	49077	204	68	100	3.28e-34	119	GCA_000979425.1_gtlEnvA5udCFS_genomic	GCA_000979425	Methanosarcina sp. 2.H.T.1A.3	2.H.T.1A.3	d__Archaea;p__Halobacteriota;c__Methanosarcinia;o__Methanosarcinales;f__Methanosarcinaceae;g__Methanosarcina;s__Methanosarcina sp000979455	N/A	99.95	1.19
MM_2401	NZ_JJOX01000016.1	80.882	68	13	0	1	68	68	49280	49077	204	68	100	3.28e-34	119	GCF_000979425.1_gtlEnvA5udCFS_genomic	GCF_000979425	Methanosarcina sp. 2.H.T.1A.3	2.H.T.1A.3	d__Archaea;p__Halobacteriota;c__Methanosarcinia;o__Methanosarcinales;f__Methanosarcinaceae;g__Methanosarcina;s__Methanosarcina sp000979455	N/A	99.94	1.19
MM_2401	CP009504.1	79.412	68	14	0	1	68	68	1180050	1179847	204	68	100	3.89e-34	119	GCA_000970005.1_ASM97000v1_genomic	GCA_000970005	Methanosarcina sp. WH1	WH1	d__Archaea;p__Halobacteriota;c__Methanosarcinia;o__Methanosarcinales;f__Methanosarcinaceae;g__Methanosarcina;s__Methanosarcina sp000969965	N/A	99.92	0.23
MM_2401	NZ_CP009504.1	79.412	68	14	0	1	68	68	1180050	1179847	204	68	100	3.89e-34	119	GCF_000970005.1_ASM97000v1_genomic	GCF_000970005	Methanosarcina sp. WH1	WH1	d__Archaea;p__Halobacteriota;c__Methanosarcinia;o__Methanosarcinales;f__Methanosarcinaceae;g__Methanosarcina;s__Methanosarcina sp000969965	N/A	99.92	0.23
MM_2401	CP009503.1	79.412	68	14	0	1	68	68	1276107	1275904	204	68	100	4.11e-34	119	GCA_000969965.1_ASM96996v1_genomic	GCA_000969965	Methanosarcina sp. WWM596	WWM596	d__Archaea;p__Halobacteriota;c__Methanosarcinia;o__Methanosarcinales;f__Methanosarcinaceae;g__Methanosarcina;s__Methanosarcina sp000969965	N/A	99.98	0.55
MM_2401	NZ_CP009503.1	79.412	68	14	0	1	68	68	1276107	1275904	204	68	100	4.11e-34	119	GCF_000969965.1_ASM96996v1_genomic	GCF_000969965	Methanosarcina sp. WWM596	WWM596	d__Archaea;p__Halobacteriota;c__Methanosarcinia;o__Methanosarcinales;f__Methanosarcinaceae;g__Methanosarcina;s__Methanosarcina sp000969965	N/A	99.98	0.55
MM_2401	DAONFF010000712.1	77.941	68	15	0	1	68	68	1134	931	204	68	100	4.6e-34	116	GCA_035403505.1_ASM3540350v1_genomic	GCA_035403505	Methanosarcina vacuolata		d__Archaea;p__Halobacteriota;c__Methanosarcinia;o__Methanosarcinales;f__Methanosarcinaceae;g__Methanosarcina;s__Methanosarcina vacuolata	N/A	64.14	2.02
MM_2401	DUJU01000109.1	77.941	68	15	0	1	68	68	2859	2656	204	68	100	8.04e-34	118	GCA_013329655.1_ASM1332965v1_genomic	GCA_013329655	Methanosarcina acetivorans		d__Archaea;p__Halobacteriota;c__Methanosarcinia;o__Methanosarcinales;f__Methanosarcinaceae;g__Methanosarcina;s__Methanosarcina acetivorans	N/A	98.53	0.11
MM_2401	NZ_DUJU01000109.1	77.941	68	15	0	1	68	68	2859	2656	204	68	100	8.04e-34	118	GCF_013329655.1_ASM1332965v1_genomic	GCF_013329655	Methanosarcina acetivorans		d__Archaea;p__Halobacteriota;c__Methanosarcinia;o__Methanosarcinales;f__Methanosarcinaceae;g__Methanosarcina;s__Methanosarcina acetivorans	N/A	98.53	0.11
MM_2401	JAWSUM010000017.1	76.471	68	16	0	1	68	68	21741	21538	204	68	100	8.6e-34	117	GCA_033549165.1_ASM3354916v1_genomic	GCA_033549165	Methanolobus sp.		d__Archaea;p__Halobacteriota;c__Methanosarcinia;o__Methanosarcinales;f__Methanosarcinaceae;g__Methanolobus;s__Methanolobus sp033549165	N/A	99.92	2.87
MM_2401	CP009526.1	79.412	68	14	0	1	68	68	2429911	2429708	204	68	100	1.04e-33	117	GCA_000969985.1_ASM96998v1_genomic	GCA_000969985	Methanosarcina barkeri str. Wiesmoor	Wiesmoor	d__Archaea;p__Halobacteriota;c__Methanosarcinia;o__Methanosarcinales;f__Methanosarcinaceae;g__Methanosarcina;s__Methanosarcina barkeri_B	N/A	99.95	1.44
MM_2401	NZ_CP009526.1	79.412	68	14	0	1	68	68	2429911	2429708	204	68	100	1.04e-33	117	GCF_000969985.1_ASM96998v1_genomic	GCF_000969985	Methanosarcina barkeri str. Wiesmoor	Wiesmoor	d__Archaea;p__Halobacteriota;c__Methanosarcinia;o__Methanosarcinales;f__Methanosarcinaceae;g__Methanosarcina;s__Methanosarcina barkeri_B	N/A	99.95	1.44
MM_2401	SCHL01000009.1	82.353	68	12	0	1	68	68	18692	18895	204	68	100	1.07e-33	117	GCA_004099695.1_ASM409969v1_genomic	GCA_004099695	Methanosarcina sp. MSH10X1	MSH10X1	d__Archaea;p__Halobacteriota;c__Methanosarcinia;o__Methanosarcinales;f__Methanosarcinaceae;g__Methanosarcina;s__Methanosarcina sp004099695	N/A	99.95	0.16
MM_2401	NZ_SCHL01000009.1	82.353	68	12	0	1	68	68	18692	18895	204	68	100	1.07e-33	117	GCF_004099695.1_ASM409969v1_genomic	GCF_004099695	Methanosarcina sp. MSH10X1	MSH10X1	d__Archaea;p__Halobacteriota;c__Methanosarcinia;o__Methanosarcinales;f__Methanosarcinaceae;g__Methanosarcina;s__Methanosarcina sp004099695	N/A	99.95	0.16
MM_2401	AE010299.1	77.941	68	15	0	1	68	68	1702755	1702552	204	68	100	1.1e-33	118	GCA_000007345.1_ASM734v1_genomic	GCA_000007345	Methanosarcina acetivorans C2A	C2A	d__Archaea;p__Halobacteriota;c__Methanosarcinia;o__Methanosarcinales;f__Methanosarcinaceae;g__Methanosarcina;s__Methanosarcina acetivorans	N/A	99.98	1.23
MM_2401	NC_003552.1	77.941	68	15	0	1	68	68	1702755	1702552	204	68	100	1.1e-33	118	GCF_000007345.1_ASM734v1_genomic	GCF_000007345	Methanosarcina acetivorans C2A	C2A	d__Archaea;p__Halobacteriota;c__Methanosarcinia;o__Methanosarcinales;f__Methanosarcinaceae;g__Methanosarcina;s__Methanosarcina acetivorans	N/A	99.98	1.23
MM_2401	JAEWQJ010000010.1	76.471	68	16	0	1	68	68	51506	51303	204	68	100	2.06e-33	117	GCA_023399215.1_ASM2339921v1_genomic	GCA_023399215	Euryarchaeota archaeon		d__Archaea;p__Halobacteriota;c__Methanosarcinia;o__Methanosarcinales;f__Methanosarcinaceae;g__Methanosarcina;s__Methanosarcina sp023399215	N/A	99.96	0.36
MM_2401	CP009520.1	77.941	68	15	0	1	68	68	2612942	2613145	204	68	100	2.66e-33	116	GCA_000969905.1_ASM96990v1_genomic	GCA_000969905	Methanosarcina vacuolata Z-761	Z-761	d__Archaea;p__Halobacteriota;c__Methanosarcinia;o__Methanosarcinales;f__Methanosarcinaceae;g__Methanosarcina;s__Methanosarcina vacuolata	N/A	99.99	0.86
MM_2401	NZ_CP009520.1	77.941	68	15	0	1	68	68	2612942	2613145	204	68	100	2.66e-33	116	GCF_000969905.1_ASM96990v1_genomic	GCF_000969905	Methanosarcina vacuolata Z-761	Z-761	d__Archaea;p__Halobacteriota;c__Methanosarcinia;o__Methanosarcinales;f__Methanosarcinaceae;g__Methanosarcina;s__Methanosarcina vacuolata	N/A	99.99	0.86
MM_2401	SKZM01000143.1	75	68	17	0	1	68	68	3506	3709	204	68	100	4.41e-33	114	GCA_007127385.1_ASM712738v1_genomic	GCA_007127385	Methanosalsum sp.		d__Archaea;p__Halobacteriota;c__Methanosarcinia;o__Methanosarcinales;f__Methanosarcinaceae;g__Methanosalsum;s__Methanosalsum sp007127385	N/A	72.92	0.78
MM_2401	CP002101.1	76.471	68	16	0	1	68	68	2116550	2116347	204	68	100	4.59e-33	115	GCA_000217995.1_ASM21799v1_genomic	GCA_000217995	Methanosalsum zhilinae DSM 4017	DSM 4017	d__Archaea;p__Halobacteriota;c__Methanosarcinia;o__Methanosarcinales;f__Methanosarcinaceae;g__Methanosalsum;s__Methanosalsum zhilinae	N/A	99.99	0.02
MM_2401	NC_015676.1	76.471	68	16	0	1	68	68	2116550	2116347	204	68	100	4.59e-33	115	GCF_000217995.1_ASM21799v1_genomic	GCF_000217995	Methanosalsum zhilinae DSM 4017	DSM 4017	d__Archaea;p__Halobacteriota;c__Methanosarcinia;o__Methanosarcinales;f__Methanosarcinaceae;g__Methanosalsum;s__Methanosalsum zhilinae	N/A	99.99	0.02
MM_2401	JAVEUH010000007.1	76.471	68	16	0	1	68	68	4144	3941	204	68	100	6.09e-33	115	GCA_034005665.1_ASM3400566v1_genomic	GCA_034005665	Methanosarcina vacuolata		d__Archaea;p__Halobacteriota;c__Methanosarcinia;o__Methanosarcinales;f__Methanosarcinaceae;g__Methanosarcina;s__Methanosarcina vacuolata	N/A	67.58	0.07
MM_2401	DABZ01000109.1	77.941	68	15	0	1	68	68	7384	7587	204	68	100	6.56e-33	115	GCA_002494545.1_ASM249454v1_genomic	GCA_002494545	Methanosarcina sp. UBA363		d__Archaea;p__Halobacteriota;c__Methanosarcinia;o__Methanosarcinales;f__Methanosarcinaceae;g__Methanosarcina;s__Methanosarcina sp002496565	N/A	82.51	1.05
MM_2401	JAQVBP010000239.1	75	68	17	0	1	68	68	2428	2631	204	68	100	6.63e-33	115	GCA_028690255.1_ASM2869025v1_genomic	GCA_028690255	Methanosarcinaceae archaeon		d__Archaea;p__Halobacteriota;c__Methanosarcinia;o__Methanosarcinales;f__Methanosarcinaceae;g__JAQVBP01;s__JAQVBP01 sp028690255	N/A	95	1.31
MM_2401	DAIQHH010000101.1	77.941	68	15	0	1	68	68	123	326	204	68	100	6.78e-33	115	GCA_036791635.1_ASM3679163v1_genomic	GCA_036791635	Methanosarcinaceae archaeon		d__Archaea;p__Halobacteriota;c__Methanosarcinia;o__Methanosarcinales;f__Methanosarcinaceae;g__Methanosarcina;s__Methanosarcina sp002496565	N/A	99.41	0.28
MM_2401	JAQVVN010000230.1	77.941	68	15	0	1	68	68	2693	2896	204	68	100	7.14e-33	114	GCA_028698985.1_ASM2869898v1_genomic	GCA_028698985	Methanosarcina sp.		d__Archaea;p__Halobacteriota;c__Methanosarcinia;o__Methanosarcinales;f__Methanosarcinaceae;g__Methanosarcina;s__Methanosarcina sp002509325	N/A	78.69	7.81
MM_2401	DAKJ01000024.1	77.941	68	15	0	1	68	68	74979	75182	204	68	100	7.15e-33	115	GCA_002496565.1_ASM249656v1_genomic	GCA_002496565	Methanosarcina sp. UBA289		d__Archaea;p__Halobacteriota;c__Methanosarcinia;o__Methanosarcinales;f__Methanosarcinaceae;g__Methanosarcina;s__Methanosarcina sp002496565	N/A	99.02	0.96
MM_2401	NZ_DAKJ01000024.1	77.941	68	15	0	1	68	68	74979	75182	204	68	100	7.15e-33	115	GCF_002496565.1_ASM249656v1_genomic	GCF_002496565	Methanosarcina sp. UBA289		d__Archaea;p__Halobacteriota;c__Methanosarcinia;o__Methanosarcinales;f__Methanosarcinaceae;g__Methanosarcina;s__Methanosarcina sp002496565	N/A	99.07	0.96
MM_2401	DAIONP010000005.1	77.941	68	15	0	1	68	68	97625	97422	204	68	100	7.22e-33	115	GCA_036755105.1_ASM3675510v1_genomic	GCA_036755105	Methanosarcinaceae archaeon		d__Archaea;p__Halobacteriota;c__Methanosarcinia;o__Methanosarcinales;f__Methanosarcinaceae;g__Methanosarcina;s__Methanosarcina sp002496565	N/A	99.99	0.29
MM_2401	DAGK01000012.1	77.941	68	15	0	1	68	68	164791	164588	204	68	100	7.26e-33	115	GCA_002495725.1_ASM249572v1_genomic	GCA_002495725	Methanosarcina sp. UBA411		d__Archaea;p__Halobacteriota;c__Methanosarcinia;o__Methanosarcinales;f__Methanosarcinaceae;g__Methanosarcina;s__Methanosarcina sp002496565	N/A	99.94	1.65
MM_2401	NZ_DAGK01000012.1	77.941	68	15	0	1	68	68	164791	164588	204	68	100	7.26e-33	115	GCF_002495725.1_ASM249572v1_genomic	GCF_002495725	Methanosarcina sp. UBA411		d__Archaea;p__Halobacteriota;c__Methanosarcinia;o__Methanosarcinales;f__Methanosarcinaceae;g__Methanosarcina;s__Methanosarcina sp002496565	N/A	99.94	1.65
MM_2401	CALLYD010000154.1	77.941	68	15	0	1	68	68	23218	23421	204	68	100	7.45e-33	115	GCA_937875365.1_SRR1561991_bin.6_CONCOCT_v1.1_MAG_genomic	GCA_937875365	uncultured Methanosarcina sp.		d__Archaea;p__Halobacteriota;c__Methanosarcinia;o__Methanosarcinales;f__Methanosarcinaceae;g__Methanosarcina;s__Methanosarcina sp002496565	N/A	92.25	3.73
MM_2401	DAITWZ010000150.1	77.941	68	15	0	1	68	68	4774	4977	204	68	100	7.66e-33	114	GCA_036841045.1_ASM3684104v1_genomic	GCA_036841045	Methanosarcinaceae archaeon		d__Archaea;p__Halobacteriota;c__Methanosarcinia;o__Methanosarcinales;f__Methanosarcinaceae;g__Methanosarcina;s__Methanosarcina sp002509325	N/A	95.72	0.05
MM_2401	CP009524.1	76.471	68	16	0	1	68	68	2651220	2651423	204	68	100	7.89e-33	115	GCA_000969945.1_ASM96994v1_genomic	GCA_000969945	Methanosarcina sp. Kolksee	Kolksee	d__Archaea;p__Halobacteriota;c__Methanosarcinia;o__Methanosarcinales;f__Methanosarcinaceae;g__Methanosarcina;s__Methanosarcina vacuolata	N/A	100	0.65
MM_2401	NZ_CP009524.1	76.471	68	16	0	1	68	68	2651220	2651423	204	68	100	7.89e-33	115	GCF_000969945.1_ASM96994v1_genomic	GCF_000969945	Methanosarcina sp. Kolksee	Kolksee	d__Archaea;p__Halobacteriota;c__Methanosarcinia;o__Methanosarcinales;f__Methanosarcinaceae;g__Methanosarcina;s__Methanosarcina vacuolata	N/A	100	0.65
MM_2401	DADO01000008.1	77.941	68	15	0	1	68	68	2795	2998	204	68	100	7.93e-33	114	GCA_002509325.1_ASM250932v1_genomic	GCA_002509325	Methanosarcina sp. UBA402		d__Archaea;p__Halobacteriota;c__Methanosarcinia;o__Methanosarcinales;f__Methanosarcinaceae;g__Methanosarcina;s__Methanosarcina sp002509325	N/A	90.35	0.3
MM_2401	JAQUHI010000057.1	77.941	68	15	0	1	68	68	1990	1787	204	68	100	8.45e-33	114	GCA_028683675.1_ASM2868367v1_genomic	GCA_028683675	Methanosarcina sp.		d__Archaea;p__Halobacteriota;c__Methanosarcinia;o__Methanosarcinales;f__Methanosarcinaceae;g__Methanosarcina;s__Methanosarcina sp002509325	N/A	86.19	2.51
MM_2401	DUNE01000109.1	77.941	68	15	0	1	68	68	2864	3067	204	68	100	8.82e-33	114	GCA_012839505.1_ASM1283950v1_genomic	GCA_012839505	Methanosarcina sp.		d__Archaea;p__Halobacteriota;c__Methanosarcinia;o__Methanosarcinales;f__Methanosarcinaceae;g__Methanosarcina;s__Methanosarcina sp002509325	N/A	99.57	0.17
MM_2401	CALAYF010000084.1	77.941	68	15	0	1	68	68	10699	10902	204	68	100	8.92e-33	114	GCA_937895145.1_SRR1562006_bin.11_CONCOCT_v1.1_MAG_genomic	GCA_937895145	uncultured Methanosarcina sp.		d__Archaea;p__Halobacteriota;c__Methanosarcinia;o__Methanosarcinales;f__Methanosarcinaceae;g__Methanosarcina;s__Methanosarcina sp002509325	N/A	98.94	0.31
MM_2401	JAQWCM010000065.1	77.941	68	15	0	1	68	68	1989	1786	204	68	100	9.59e-33	114	GCA_028705965.1_ASM2870596v1_genomic	GCA_028705965	Methanosarcina sp.		d__Archaea;p__Halobacteriota;c__Methanosarcinia;o__Methanosarcinales;f__Methanosarcinaceae;g__Methanosarcina;s__Methanosarcina sp002509325	N/A	92.63	2.93
MM_2401	LZPK01000269.1	75	68	17	0	1	68	68	1099	1302	204	68	100	9.98e-33	115	GCA_001729375.1_ASM172937v1_genomic	GCA_001729375	Methanosarcina sp. A14	A14	d__Archaea;p__Halobacteriota;c__Methanosarcinia;o__Methanosarcinales;f__Methanosarcinaceae;g__Methanosarcina;s__Methanosarcina barkeri	N/A	99.25	0.76
MM_2401	NZ_LZPK01000269.1	75	68	17	0	1	68	68	1099	1302	204	68	100	9.98e-33	115	GCF_001729375.1_ASM172937v1_genomic	GCF_001729375	Methanosarcina sp. A14	A14	d__Archaea;p__Halobacteriota;c__Methanosarcinia;o__Methanosarcinales;f__Methanosarcinaceae;g__Methanosarcina;s__Methanosarcina barkeri	N/A	99.25	0.76
MM_2401	JAEWVS010000130.1	76.471	68	16	0	1	68	68	17846	18049	204	68	100	1.02e-32	115	GCA_023459075.1_ASM2345907v1_genomic	GCA_023459075	Euryarchaeota archaeon		d__Archaea;p__Halobacteriota;c__Methanosarcinia;o__Methanosarcinales;f__Methanosarcinaceae;g__Methanosarcina;s__Methanosarcina vacuolata	N/A	96.89	2.4
MM_2401	WJBJ01000011.1	76.471	68	16	0	1	68	68	31625	31422	204	68	100	1.03e-32	115	GCA_020804205.1_ASM2080420v1_genomic	GCA_020804205	Methanosarcina sp. DH1	DH1	d__Archaea;p__Halobacteriota;c__Methanosarcinia;o__Methanosarcinales;f__Methanosarcinaceae;g__Methanosarcina;s__Methanosarcina vacuolata	N/A	99.99	0.22
MM_2401	NZ_WJBJ01000011.1	76.471	68	16	0	1	68	68	31625	31422	204	68	100	1.03e-32	115	GCF_020804205.1_ASM2080420v1_genomic	GCF_020804205	Methanosarcina sp. DH1	DH1	d__Archaea;p__Halobacteriota;c__Methanosarcinia;o__Methanosarcinales;f__Methanosarcinaceae;g__Methanosarcina;s__Methanosarcina vacuolata	N/A	99.99	0.22
MM_2401	CP009530.1	75	68	17	0	1	68	68	1141243	1141040	204	68	100	1.06e-32	115	GCA_000970065.1_ASM97006v1_genomic	GCA_000970065	Methanosarcina barkeri 227	227	d__Archaea;p__Halobacteriota;c__Methanosarcinia;o__Methanosarcinales;f__Methanosarcinaceae;g__Methanosarcina;s__Methanosarcina barkeri	N/A	99.98	0.55
MM_2401	CP008746.1	75	68	17	0	1	68	68	1136891	1136688	204	68	100	1.06e-32	115	GCA_001027005.1_ASM102700v1_genomic	GCA_001027005	Methanosarcina barkeri CM1	CM1	d__Archaea;p__Halobacteriota;c__Methanosarcinia;o__Methanosarcinales;f__Methanosarcinaceae;g__Methanosarcina;s__Methanosarcina barkeri	N/A	99.97	0.7
MM_2401	NZ_CP009530.1	75	68	17	0	1	68	68	1141243	1141040	204	68	100	1.06e-32	115	GCF_000970065.1_ASM97006v1_genomic	GCF_000970065	Methanosarcina barkeri 227	227	d__Archaea;p__Halobacteriota;c__Methanosarcinia;o__Methanosarcinales;f__Methanosarcinaceae;g__Methanosarcina;s__Methanosarcina barkeri	N/A	99.98	0.55
MM_2401	NZ_CP008746.1	75	68	17	0	1	68	68	1136891	1136688	204	68	100	1.06e-32	115	GCF_001027005.1_ASM102700v1_genomic	GCF_001027005	Methanosarcina barkeri CM1	CM1	d__Archaea;p__Halobacteriota;c__Methanosarcinia;o__Methanosarcinales;f__Methanosarcinaceae;g__Methanosarcina;s__Methanosarcina barkeri	N/A	99.97	0.7
MM_2401	CP009528.1	75	68	17	0	1	68	68	1982509	1982712	204	68	100	1.08e-32	115	GCA_000970025.1_ASM97002v1_genomic	GCA_000970025	Methanosarcina barkeri MS	MS	d__Archaea;p__Halobacteriota;c__Methanosarcinia;o__Methanosarcinales;f__Methanosarcinaceae;g__Methanosarcina;s__Methanosarcina barkeri	N/A	99.89	0.93
MM_2401	NZ_CP009528.1	75	68	17	0	1	68	68	1982509	1982712	204	68	100	1.08e-32	115	GCF_000970025.1_ASM97002v1_genomic	GCF_000970025	Methanosarcina barkeri MS	MS	d__Archaea;p__Halobacteriota;c__Methanosarcinia;o__Methanosarcinales;f__Methanosarcinaceae;g__Methanosarcina;s__Methanosarcina barkeri	N/A	99.89	0.93
MM_2401	DASSUK010001273.1	76.471	68	16	0	1	68	68	2939	3142	204	68	100	1.21e-32	114	GCA_035707045.1_ASM3570704v1_genomic	GCA_035707045	Methanosarcina sp.		d__Archaea;p__Halobacteriota;c__Methanosarcinia;o__Methanosarcinales;f__Methanosarcinaceae;g__Methanosarcina;s__	N/A	55.43	8.76
MM_2401	DASXVB010000012.1	76.471	68	16	0	1	68	68	421	624	204	68	100	1.25e-32	114	GCA_036504475.1_ASM3650447v1_genomic	GCA_036504475	Methanosarcina sp.		d__Archaea;p__Halobacteriota;c__Methanosarcinia;o__Methanosarcinales;f__Methanosarcinaceae;g__Methanosarcina;s__Methanosarcina sp036504475	N/A	92.57	2.09
MM_2401	DACO01000066.1	75	68	17	0	1	68	68	2910	2707	204	68	100	1.31e-32	113	GCA_002508635.1_ASM250863v1_genomic	GCA_002508635	Methanolobus sp. UBA118		d__Archaea;p__Halobacteriota;c__Methanosarcinia;o__Methanosarcinales;f__Methanosarcinaceae;g__Methanolobus;s__Methanolobus sp002508635	N/A	70.4	0.83
MM_2401	LMVP01000536.1	75	68	17	0	1	68	68	7223	7020	204	68	100	1.5e-32	114	GCA_002287235.1_ASM228723v1_genomic	GCA_002287235	Methanosarcina spelaei	MC-15	d__Archaea;p__Halobacteriota;c__Methanosarcinia;o__Methanosarcinales;f__Methanosarcinaceae;g__Methanosarcina;s__Methanosarcina spelaei	N/A	99.9	1.62
MM_2401	NZ_LMVP01000536.1	75	68	17	0	1	68	68	7223	7020	204	68	100	1.5e-32	114	GCF_002287235.1_ASM228723v1_genomic	GCF_002287235	Methanosarcina spelaei	MC-15	d__Archaea;p__Halobacteriota;c__Methanosarcinia;o__Methanosarcinales;f__Methanosarcinaceae;g__Methanosarcina;s__Methanosarcina spelaei	N/A	99.91	1.62
MM_2401	DAVG01000128.1	76.471	68	16	0	1	68	68	5082	4879	204	68	100	1.52e-32	114	GCA_002505485.1_ASM250548v1_genomic	GCA_002505485	Methanosarcina sp. UBA5		d__Archaea;p__Halobacteriota;c__Methanosarcinia;o__Methanosarcinales;f__Methanosarcinaceae;g__Methanosarcina;s__Methanosarcina sp002505485	N/A	99.95	0.52
MM_2401	NZ_DAVG01000128.1	76.471	68	16	0	1	68	68	5082	4879	204	68	100	1.52e-32	114	GCF_002505485.1_ASM250548v1_genomic	GCF_002505485	Methanosarcina sp. UBA5		d__Archaea;p__Halobacteriota;c__Methanosarcinia;o__Methanosarcinales;f__Methanosarcinaceae;g__Methanosarcina;s__Methanosarcina sp002505485	N/A	99.96	0.52
MM_2401	CP009517.1	75	68	17	0	1	68	68	1645978	1645775	204	68	100	1.54e-32	114	GCA_000970305.1_ASM97030v1_genomic	GCA_000970305	Methanosarcina barkeri 3	3	d__Archaea;p__Halobacteriota;c__Methanosarcinia;o__Methanosarcinales;f__Methanosarcinaceae;g__Methanosarcina;s__Methanosarcina barkeri_A	N/A	99.99	1.23
MM_2401	NZ_CP009517.1	75	68	17	0	1	68	68	1645978	1645775	204	68	100	1.54e-32	114	GCF_000970305.1_ASM97030v1_genomic	GCF_000970305	Methanosarcina barkeri 3	3	d__Archaea;p__Halobacteriota;c__Methanosarcinia;o__Methanosarcinales;f__Methanosarcinaceae;g__Methanosarcina;s__Methanosarcina barkeri_A	N/A	99.99	1.23
MM_2401	QKEY01000058.1	76.471	68	16	0	1	68	68	795	592	204	68	100	1.7e-32	111	GCA_003251595.1_ASM325159v1_genomic	GCA_003251595	Methanolobus vulcani		d__Archaea;p__Halobacteriota;c__Methanosarcinia;o__Methanosarcinales;f__Methanosarcinaceae;g__Methanolobus;s__Methanolobus sediminis	N/A	22.48	0.02
MM_2401	CP058215.1	75	68	17	0	1	68	68	751215	751418	204	68	100	1.81e-32	113	GCA_013388255.1_ASM1338825v1_genomic	GCA_013388255	Methanolobus zinderi	DSM 21339	d__Archaea;p__Halobacteriota;c__Methanosarcinia;o__Methanosarcinales;f__Methanosarcinaceae;g__Methanolobus;s__Methanolobus zinderi	N/A	99.96	0.59
MM_2401	NZ_CP058215.1	75	68	17	0	1	68	68	751215	751418	204	68	100	1.81e-32	113	GCF_013388255.1_ASM1338825v1_genomic	GCF_013388255	Methanolobus zinderi	DSM 21339	d__Archaea;p__Halobacteriota;c__Methanosarcinia;o__Methanosarcinales;f__Methanosarcinaceae;g__Methanolobus;s__Methanolobus zinderi	N/A	99.96	0.59
MM_2401	LSRV01000002.1	75	68	17	0	1	68	68	27203	27000	204	68	100	1.84e-32	113	GCA_001577565.1_ASM157756v1_genomic	GCA_001577565	Methanolobus sp. T82-4		d__Archaea;p__Halobacteriota;c__Methanosarcinia;o__Methanosarcinales;f__Methanosarcinaceae;g__Methanolobus;s__Methanolobus zinderi	N/A	94.24	0.23
MM_2401	DAIQXC010000010.1	75	68	17	0	1	68	68	1011	808	204	68	100	1.86e-32	113	GCA_036799505.1_ASM3679950v1_genomic	GCA_036799505	Methanolobus zinderi		d__Archaea;p__Halobacteriota;c__Methanosarcinia;o__Methanosarcinales;f__Methanosarcinaceae;g__Methanolobus;s__Methanolobus zinderi	N/A	95.9	1.2
MM_2401	DUGT01000215.1	75	68	17	0	1	68	68	35192	35395	204	68	100	2.14e-32	114	GCA_013331275.1_ASM1333127v1_genomic	GCA_013331275	Methanosarcina sp.		d__Archaea;p__Halobacteriota;c__Methanosarcinia;o__Methanosarcinales;f__Methanosarcinaceae;g__Methanosarcina;s__Methanosarcina sp11020u	N/A	87.4	4.22
MM_2401	BBEF01000143.1	75	68	17	0	1	68	68	1785	1988	204	68	100	2.17e-32	114	GCA_001316305.1_ASM131630v1_genomic	GCA_001316305	Methanosarcina barkeri JCM 10043	JCM 10043	d__Archaea;p__Halobacteriota;c__Methanosarcinia;o__Methanosarcinales;f__Methanosarcinaceae;g__Methanosarcina;s__Methanosarcina barkeri	N/A	73.22	3.21
MM_2401	NZ_BBEF01000143.1	75	68	17	0	1	68	68	1785	1988	204	68	100	2.17e-32	114	GCF_001316305.1_ASM131630v1_genomic	GCF_001316305	Methanosarcina barkeri JCM 10043	JCM 10043	d__Archaea;p__Halobacteriota;c__Methanosarcinia;o__Methanosarcinales;f__Methanosarcinaceae;g__Methanosarcina;s__Methanosarcina barkeri	N/A	72.49	3.21
MM_2401	PGGK01000001.1	75	68	17	0	1	68	68	96163	96366	204	68	100	2.37e-32	113	GCA_004745425.1_ASM474542v1_genomic	GCA_004745425	Methanolobus halotolerans	SY-01	d__Archaea;p__Halobacteriota;c__Methanosarcinia;o__Methanosarcinales;f__Methanosarcinaceae;g__Methanolobus;s__Methanolobus halotolerans	N/A	99.99	1.95
MM_2401	NZ_PGGK01000001.1	75	68	17	0	1	68	68	96163	96366	204	68	100	2.37e-32	113	GCF_004745425.1_ASM474542v1_genomic	GCF_004745425	Methanolobus halotolerans	SY-01	d__Archaea;p__Halobacteriota;c__Methanosarcinia;o__Methanosarcinales;f__Methanosarcinaceae;g__Methanolobus;s__Methanolobus halotolerans	N/A	99.99	1.95
MM_2401	CALCXE010000033.1	75	68	17	0	1	68	68	4992	4789	204	68	100	2.42e-32	114	GCA_937906725.1_SRR1562009_bin.77_CONCOCT_v1.1_MAG_genomic	GCA_937906725	Methanosarcina barkeri		d__Archaea;p__Halobacteriota;c__Methanosarcinia;o__Methanosarcinales;f__Methanosarcinaceae;g__Methanosarcina;s__Methanosarcina sp11020u	N/A	98.94	6.36
MM_2401	DATMYS010000445.1	76.471	68	16	0	1	68	68	4599	4396	204	68	100	2.78e-32	113	GCA_035560835.1_ASM3556083v1_genomic	GCA_035560835	Methanosarcina sp.		d__Archaea;p__Halobacteriota;c__Methanosarcinia;o__Methanosarcinales;f__Methanosarcinaceae;g__Methanosarcina;s__Methanosarcina sp035560835	N/A	94.37	0.12
MM_2401	JAFGQV010000041.1	75	68	17	0	1	68	68	6439	6642	204	68	100	2.8e-32	112	GCA_016935475.1_ASM1693547v1_genomic	GCA_016935475	Methanosarcinaceae archaeon		d__Archaea;p__Halobacteriota;c__Methanosarcinia;o__Methanosarcinales;f__Methanosarcinaceae;g__JAFGQV01;s__JAFGQV01 sp016935475	N/A	75.57	1
MM_2401	JARRBF010000114.1	77.941	68	15	0	1	68	68	4351	4554	204	68	100	3.47e-32	112	GCA_029981415.1_ASM2998141v1_genomic	GCA_029981415	Methanolobus sp.		d__Archaea;p__Halobacteriota;c__Methanosarcinia;o__Methanosarcinales;f__Methanosarcinaceae;g__Methanolobus;s__Methanolobus tindarius	N/A	79.72	0.96
MM_2401	DAQQ01000175.1	75	68	17	0	1	68	68	4617	4820	204	68	100	3.63e-32	113	GCA_002508465.1_ASM250846v1_genomic	GCA_002508465	Methanosarcina sp. UBA7		d__Archaea;p__Halobacteriota;c__Methanosarcinia;o__Methanosarcinales;f__Methanosarcinaceae;g__Methanosarcina;s__Methanosarcina sp002508465	N/A	89.62	2.47
MM_2401	MDTP02000149.1	75	68	17	0	1	68	68	7101	6898	204	68	100	3.76e-32	113	GCA_001714685.2_ASM171468v2_genomic	GCA_001714685	Methanosarcina sp. Ant1		d__Archaea;p__Halobacteriota;c__Methanosarcinia;o__Methanosarcinales;f__Methanosarcinaceae;g__Methanosarcina;s__Methanosarcina sp001714685	N/A	99.99	1.86
MM_2401	JASGMH010000018.1	77.941	68	15	0	1	68	68	16949	16746	204	68	100	3.78e-32	112	GCA_030156565.1_ASM3015656v1_genomic	GCA_030156565	Methanolobus sp.		d__Archaea;p__Halobacteriota;c__Methanosarcinia;o__Methanosarcinales;f__Methanosarcinaceae;g__Methanolobus;s__Methanolobus tindarius	N/A	90.04	0.13
MM_2401	JAWQJM010000001.1	75	68	17	0	1	68	68	176038	175835	204	68	100	3.87e-32	113	GCA_033485125.1_ASM3348512v1_genomic	GCA_033485125	Methanosarcina sp.		d__Archaea;p__Halobacteriota;c__Methanosarcinia;o__Methanosarcinales;f__Methanosarcinaceae;g__Methanosarcina;s__Methanosarcina spelaei	N/A	100	2.02
MM_2401	NZ_JAWQJM010000001.1	75	68	17	0	1	68	68	176038	175835	204	68	100	3.87e-32	113	GCF_033485125.1_ASM3348512v1_genomic	GCF_033485125	Methanosarcina sp.		d__Archaea;p__Halobacteriota;c__Methanosarcinia;o__Methanosarcinales;f__Methanosarcinaceae;g__Methanosarcina;s__Methanosarcina spelaei	N/A	100	2.02
MM_2401	JAWQJL010000003.1	75	68	17	0	1	68	68	184549	184752	204	68	100	3.88e-32	113	GCA_033485095.1_ASM3348509v1_genomic	GCA_033485095	Methanosarcina sp.		d__Archaea;p__Halobacteriota;c__Methanosarcinia;o__Methanosarcinales;f__Methanosarcinaceae;g__Methanosarcina;s__Methanosarcina spelaei	N/A	100	2.09
MM_2401	NZ_JAWQJL010000003.1	75	68	17	0	1	68	68	184549	184752	204	68	100	3.88e-32	113	GCF_033485095.1_ASM3348509v1_genomic	GCF_033485095	Methanosarcina sp.		d__Archaea;p__Halobacteriota;c__Methanosarcinia;o__Methanosarcinales;f__Methanosarcinaceae;g__Methanosarcina;s__Methanosarcina spelaei	N/A	100	2.09
MM_2401	JAWQJK010000006.1	75	68	17	0	1	68	68	72854	72651	204	68	100	3.94e-32	113	GCA_033485115.1_ASM3348511v1_genomic	GCA_033485115	Methanosarcina sp.		d__Archaea;p__Halobacteriota;c__Methanosarcinia;o__Methanosarcinales;f__Methanosarcinaceae;g__Methanosarcina;s__Methanosarcina spelaei	N/A	100	2.23
MM_2401	NZ_JAWQJK010000006.1	75	68	17	0	1	68	68	72854	72651	204	68	100	3.94e-32	113	GCF_033485115.1_ASM3348511v1_genomic	GCF_033485115	Methanosarcina sp.		d__Archaea;p__Halobacteriota;c__Methanosarcinia;o__Methanosarcinales;f__Methanosarcinaceae;g__Methanosarcina;s__Methanosarcina spelaei	N/A	100	2.23
MM_2401	JASKKM010000001.1	77.941	68	15	0	1	68	68	64582	64379	204	68	100	4e-32	112	GCA_030154145.1_ASM3015414v1_genomic	GCA_030154145	Methanolobus sp.		d__Archaea;p__Halobacteriota;c__Methanosarcinia;o__Methanosarcinales;f__Methanosarcinaceae;g__Methanolobus;s__Methanolobus tindarius	N/A	87.19	1.15
MM_2401	NZ_JASKKM010000001.1	77.941	68	15	0	1	68	68	64582	64379	204	68	100	4e-32	112	GCF_030154145.1_ASM3015414v1_genomic	GCF_030154145	Methanolobus sp.		d__Archaea;p__Halobacteriota;c__Methanosarcinia;o__Methanosarcinales;f__Methanosarcinaceae;g__Methanolobus;s__Methanolobus tindarius	N/A	87.19	1.15
MM_2401	DAOUSW010000042.1	75	68	17	0	1	68	68	2006	1803	204	68	100	4.07e-32	113	GCA_030627005.1_ASM3062700v1_genomic	GCA_030627005	Methanosarcinaceae archaeon		d__Archaea;p__Halobacteriota;c__Methanosarcinia;o__Methanosarcinales;f__Methanosarcinaceae;g__MTP4;s__MTP4 sp9310u	N/A	97.92	0.1
MM_2401	DUKH01000121.1	75	68	17	0	1	68	68	306	509	204	68	100	4.1e-32	113	GCA_013329415.1_ASM1332941v1_genomic	GCA_013329415	Methanosarcinaceae archaeon		d__Archaea;p__Halobacteriota;c__Methanosarcinia;o__Methanosarcinales;f__Methanosarcinaceae;g__MTP4;s__MTP4 sp9310u	N/A	94.93	0.15
MM_2401	DAITGM010000001.1	75	68	17	0	1	68	68	137689	137892	204	68	100	4.14e-32	113	GCA_036838325.1_ASM3683832v1_genomic	GCA_036838325	Methanosarcinaceae archaeon		d__Archaea;p__Halobacteriota;c__Methanosarcinia;o__Methanosarcinales;f__Methanosarcinaceae;g__Methanosarcina;s__Methanosarcina sp11020u	N/A	100	3.72
MM_2401	DATMWU010000166.1	73.529	68	18	0	1	68	68	2057	1854	204	68	100	4.33e-32	112	GCA_035562075.1_ASM3556207v1_genomic	GCA_035562075	Methanosarcina sp.		d__Archaea;p__Halobacteriota;c__Methanosarcinia;o__Methanosarcinales;f__Methanosarcinaceae;g__Methanosarcina;s__	N/A	63.93	0
MM_2401	JAGGKD010000008.1	77.941	68	15	0	1	68	68	52279	52076	204	68	100	4.41e-32	112	GCA_017873415.1_ASM1787341v1_genomic	GCA_017873415	Methanolobus bombayensis	DSM 7082	d__Archaea;p__Halobacteriota;c__Methanosarcinia;o__Methanosarcinales;f__Methanosarcinaceae;g__Methanolobus;s__Methanolobus bombayensis	N/A	99.98	2.48
MM_2401	NZ_JAGGKD010000008.1	77.941	68	15	0	1	68	68	52279	52076	204	68	100	4.41e-32	112	GCF_017873415.1_ASM1787341v1_genomic	GCF_017873415	Methanolobus bombayensis	DSM 7082	d__Archaea;p__Halobacteriota;c__Methanosarcinia;o__Methanosarcinales;f__Methanosarcinaceae;g__Methanolobus;s__Methanolobus bombayensis	N/A	99.98	2.48
MM_2401	AZAJ01000001.1	77.941	68	15	0	1	68	68	2529078	2528875	204	68	100	4.46e-32	112	GCA_000504205.1_ASM50420v1_genomic	GCA_000504205	Methanolobus tindarius DSM 2278	DSM 2278	d__Archaea;p__Halobacteriota;c__Methanosarcinia;o__Methanosarcinales;f__Methanosarcinaceae;g__Methanolobus;s__Methanolobus tindarius	N/A	99.95	0.18
MM_2401	NZ_AZAJ01000001.1	77.941	68	15	0	1	68	68	2529078	2528875	204	68	100	4.46e-32	112	GCF_000504205.1_ASM50420v1_genomic	GCF_000504205	Methanolobus tindarius DSM 2278	DSM 2278	d__Archaea;p__Halobacteriota;c__Methanosarcinia;o__Methanosarcinales;f__Methanosarcinaceae;g__Methanolobus;s__Methanolobus tindarius	N/A	99.95	0.18
MM_2401	DAITGL010000205.1	76.471	68	16	0	1	68	68	1484	1281	204	68	100	7.29e-32	110	GCA_036838345.1_ASM3683834v1_genomic	GCA_036838345	Methanosarcinaceae archaeon		d__Archaea;p__Halobacteriota;c__Methanosarcinia;o__Methanosarcinales;f__Methanosarcinaceae;g__Methanosarcina;s__Methanosarcina sp001714685	N/A	49.18	1.35
MM_2401	JAIOQV010000357.1	72.059	68	19	0	1	68	68	1805	2008	204	68	100	8.16e-32	111	GCA_021108445.1_ASM2110844v1_genomic	GCA_021108445	Methanosarcinales archaeon		d__Archaea;p__Halobacteriota;c__Methanosarcinia;o__Methanosarcinales;f__Methanocomedenaceae;g__Methanocomedens;s__Methanocomedens sp009649835	N/A	80.92	8.47
MM_2401	WTAI01000099.1	72.059	68	19	0	1	68	68	579	376	204	68	100	8.58e-32	111	GCA_013139685.1_ASM1313968v1_genomic	GCA_013139685	Methanosarcinaceae archaeon		d__Archaea;p__Halobacteriota;c__Methanosarcinia;o__Methanosarcinales;f__Methanosarcinaceae;g__DQIP01;s__	N/A	60.28	9.26
MM_2401	DAWA01000046.1	73.529	68	18	0	1	68	68	10274	10071	204	68	100	1.08e-31	110	GCA_002505825.1_ASM250582v1_genomic	GCA_002505825	Methanosarcina sp. UBA338		d__Archaea;p__Halobacteriota;c__Methanosarcinia;o__Methanosarcinales;f__Methanosarcinaceae;g__Methanosarcina;s__Methanosarcina sp002499445	N/A	53.61	0.58
MM_2401	JAFGOO010000099.1	70.588	68	20	0	1	68	68	881	1084	204	68	100	1.15e-31	110	GCA_016926455.1_ASM1692645v1_genomic	GCA_016926455	Methanosarcinaceae archaeon		d__Archaea;p__Halobacteriota;c__Methanosarcinia;o__Methanosarcinales;f__Methanosarcinaceae;g__JAFGQV01;s__JAFGQV01 sp016926455	N/A	76.95	0.47
MM_2401	JAQVMN010000223.1	75	68	17	0	1	68	68	1570	1367	204	68	100	1.2e-31	111	GCA_028703615.1_ASM2870361v1_genomic	GCA_028703615	Methanosarcina sp.		d__Archaea;p__Halobacteriota;c__Methanosarcinia;o__Methanosarcinales;f__Methanosarcinaceae;g__Methanosarcina;s__Methanosarcina sp002499445	N/A	85.82	0.16
MM_2401	JAQUBW010000130.1	75	68	17	0	1	68	68	231	28	204	68	100	1.22e-31	111	GCA_028686525.1_ASM2868652v1_genomic	GCA_028686525	Methanosarcina sp.		d__Archaea;p__Halobacteriota;c__Methanosarcinia;o__Methanosarcinales;f__Methanosarcinaceae;g__Methanosarcina;s__Methanosarcina sp002499445	N/A	85.11	2.76
MM_2401	JAQWAO010000079.1	75	68	17	0	1	68	68	231	28	204	68	100	1.28e-31	111	GCA_028707615.1_ASM2870761v1_genomic	GCA_028707615	Methanosarcina sp.		d__Archaea;p__Halobacteriota;c__Methanosarcinia;o__Methanosarcinales;f__Methanosarcinaceae;g__Methanosarcina;s__Methanosarcina sp002499445	N/A	88.72	0.38
MM_2401	JAAYKR010000035.1	75	68	17	0	1	68	68	4905	5108	204	68	100	1.28e-31	111	GCA_012522315.1_ASM1252231v1_genomic	GCA_012522315	Methanosarcina sp.		d__Archaea;p__Halobacteriota;c__Methanosarcinia;o__Methanosarcinales;f__Methanosarcinaceae;g__Methanosarcina;s__Methanosarcina sp002499445	N/A	93.74	0.84
MM_2401	JAPXMU010000051.1	75	68	17	0	1	68	68	2922	3125	204	68	100	1.36e-31	111	GCA_033808855.1_ASM3380885v1_genomic	GCA_033808855	Methanosarcina sp.		d__Archaea;p__Halobacteriota;c__Methanosarcinia;o__Methanosarcinales;f__Methanosarcinaceae;g__Methanosarcina;s__Methanosarcina sp002499445	N/A	96.01	2.04
MM_2401	DATI01000013.1	75	68	17	0	1	68	68	72411	72614	204	68	100	1.39e-31	111	GCA_002504605.1_ASM250460v1_genomic	GCA_002504605	Methanosarcina sp. UBA301		d__Archaea;p__Halobacteriota;c__Methanosarcinia;o__Methanosarcinales;f__Methanosarcinaceae;g__Methanosarcina;s__Methanosarcina sp002499445	N/A	95.68	0.43
MM_2401	DAYN01000008.1	75	68	17	0	1	68	68	72884	73087	204	68	100	1.41e-31	111	GCA_002506915.1_ASM250691v1_genomic	GCA_002506915	Methanosarcina sp. UBA369		d__Archaea;p__Halobacteriota;c__Methanosarcinia;o__Methanosarcinales;f__Methanosarcinaceae;g__Methanosarcina;s__Methanosarcina sp002499445	N/A	99.86	0.38
MM_2401	DAISCB010000014.1	75	68	17	0	1	68	68	42417	42620	204	68	100	1.42e-31	111	GCA_036817305.1_ASM3681730v1_genomic	GCA_036817305	Methanosarcinaceae archaeon		d__Archaea;p__Halobacteriota;c__Methanosarcinia;o__Methanosarcinales;f__Methanosarcinaceae;g__Methanosarcina;s__Methanosarcina sp002499445	N/A	99.94	0.37
MM_2401	DACU01000008.1	75	68	17	0	1	68	68	360437	360640	204	68	100	1.44e-31	111	GCA_002494845.1_ASM249484v1_genomic	GCA_002494845	Methanosarcina sp. UBA43		d__Archaea;p__Halobacteriota;c__Methanosarcinia;o__Methanosarcinales;f__Methanosarcinaceae;g__Methanosarcina;s__Methanosarcina sp002499445	N/A	99.93	0.39
MM_2401	DAIV01000038.1	75	68	17	0	1	68	68	33567	33770	204	68	100	1.44e-31	111	GCA_002509335.1_ASM250933v1_genomic	GCA_002509335	Methanosarcina sp. UBA342		d__Archaea;p__Halobacteriota;c__Methanosarcinia;o__Methanosarcinales;f__Methanosarcinaceae;g__Methanosarcina;s__Methanosarcina sp002499445	N/A	93.33	0.41
MM_2401	DAIQHI010000008.1	75	68	17	0	1	68	68	57027	56824	204	68	100	1.46e-31	111	GCA_036791615.1_ASM3679161v1_genomic	GCA_036791615	Methanosarcinaceae archaeon		d__Archaea;p__Halobacteriota;c__Methanosarcinia;o__Methanosarcinales;f__Methanosarcinaceae;g__Methanosarcina;s__Methanosarcina sp002499445	N/A	99.9	0.49
MM_2401	CALLXV010000010.1	75	68	17	0	1	68	68	42454	42657	204	68	100	1.47e-31	111	GCA_937875435.1_SRR1561992_bin.155_CONCOCT_v1.1_MAG_genomic	GCA_937875435	uncultured Methanosarcina sp.		d__Archaea;p__Halobacteriota;c__Methanosarcinia;o__Methanosarcinales;f__Methanosarcinaceae;g__Methanosarcina;s__Methanosarcina sp002499445	N/A	99.95	0.41
MM_2401	CP133594.1	73.529	68	18	0	1	68	68	1353283	1353080	204	68	100	1.66e-31	110	GCA_031312535.1_ASM3131253v1_genomic	GCA_031312535	Methanolobus mangrovi	FTZ2	d__Archaea;p__Halobacteriota;c__Methanosarcinia;o__Methanosarcinales;f__Methanosarcinaceae;g__Methanolobus;s__Methanolobus mangrovi	N/A	100	0.23
MM_2401	NZ_CP133594.1	73.529	68	18	0	1	68	68	1353283	1353080	204	68	100	1.66e-31	110	GCF_031312535.1_ASM3131253v1_genomic	GCF_031312535	Methanolobus mangrovi	FTZ2	d__Archaea;p__Halobacteriota;c__Methanosarcinia;o__Methanosarcinales;f__Methanosarcinaceae;g__Methanolobus;s__Methanolobus mangrovi	N/A	100	0.23
MM_2401	CP150629.1	75	68	17	0	1	68	68	1340453	1340656	204	68	100	1.79e-31	110	GCA_038022665.1_ASM3802266v1_genomic	GCA_038022665	Methanolobus sp. WCC4	WCC4	d__Archaea;p__Halobacteriota;c__Methanosarcinia;o__Methanosarcinales;f__Methanosarcinaceae;g__Methanolobus;s__Methanolobus sp038022665	N/A	99.99	0.12
MM_2401	NZ_CP150629.1	75	68	17	0	1	68	68	1340453	1340656	204	68	100	1.79e-31	110	GCF_038022665.1_ASM3802266v1_genomic	GCF_038022665	Methanolobus sp. WCC4	WCC4	d__Archaea;p__Halobacteriota;c__Methanosarcinia;o__Methanosarcinales;f__Methanosarcinaceae;g__Methanolobus;s__Methanolobus sp038022665	N/A	99.99	0.12
MM_2401	DAQI01000096.1	73.529	68	18	0	1	68	68	3306	3509	204	68	100	1.83e-31	110	GCA_002502805.1_ASM250280v1_genomic	GCA_002502805	Methanosarcina sp. UBA323		d__Archaea;p__Halobacteriota;c__Methanosarcinia;o__Methanosarcinales;f__Methanosarcinaceae;g__Methanosarcina;s__Methanosarcina sp002499445	N/A	85.27	0.09
MM_2401	DAIUIC010000142.1	73.529	68	18	0	1	68	68	1772	1569	204	68	100	1.84e-31	110	GCA_036849475.1_ASM3684947v1_genomic	GCA_036849475	Methanosarcinaceae archaeon		d__Archaea;p__Halobacteriota;c__Methanosarcinia;o__Methanosarcinales;f__Methanosarcinaceae;g__Methanosarcina;s__Methanosarcina sp002499445	N/A	93.26	0.05
MM_2401	DAIPSV010000012.1	73.529	68	18	0	1	68	68	52577	52374	204	68	100	1.9e-31	110	GCA_036778335.1_ASM3677833v1_genomic	GCA_036778335	Methanosarcinaceae archaeon		d__Archaea;p__Halobacteriota;c__Methanosarcinia;o__Methanosarcinales;f__Methanosarcinaceae;g__Methanosarcina;s__Methanosarcina sp002499445	N/A	91.3	0.91
MM_2401	DAIMTQ010000136.1	73.529	68	18	0	1	68	68	2741	2944	204	68	100	1.91e-31	110	GCA_036728575.1_ASM3672857v1_genomic	GCA_036728575	Methanosarcinaceae archaeon		d__Archaea;p__Halobacteriota;c__Methanosarcinia;o__Methanosarcinales;f__Methanosarcinaceae;g__Methanosarcina;s__Methanosarcina sp002499445	N/A	97.36	0.3
MM_2401	DAZF01000055.1	72.059	68	19	0	1	68	68	54662	54459	204	68	100	1.93e-31	110	GCA_002507205.1_ASM250720v1_genomic	GCA_002507205	Methanolobus sp. UBA32		d__Archaea;p__Halobacteriota;c__Methanosarcinia;o__Methanosarcinales;f__Methanosarcinaceae;g__Methanolobus;s__Methanolobus sp002507205	N/A	92.98	1.39
MM_2401	DARU01000135.1	73.529	68	18	0	1	68	68	3355	3558	204	68	100	1.94e-31	110	GCA_002503455.1_ASM250345v1_genomic	GCA_002503455	Methanosarcina sp. UBA591		d__Archaea;p__Halobacteriota;c__Methanosarcinia;o__Methanosarcinales;f__Methanosarcinaceae;g__Methanosarcina;s__Methanosarcina sp002499445	N/A	93.91	0.35
MM_2401	DAXP01000004.1	73.529	68	18	0	1	68	68	3307	3510	204	68	100	1.99e-31	110	GCA_002506455.1_ASM250645v1_genomic	GCA_002506455	Methanosarcina sp. UBA383		d__Archaea;p__Halobacteriota;c__Methanosarcinia;o__Methanosarcinales;f__Methanosarcinaceae;g__Methanosarcina;s__Methanosarcina sp002499445	N/A	98.25	0.34
MM_2401	DAPH01000029.1	73.529	68	18	0	1	68	68	3406	3609	204	68	100	2.01e-31	110	GCA_002508505.1_ASM250850v1_genomic	GCA_002508505	Methanosarcina sp. UBA304		d__Archaea;p__Halobacteriota;c__Methanosarcinia;o__Methanosarcinales;f__Methanosarcinaceae;g__Methanosarcina;s__Methanosarcina sp002499445	N/A	99.8	0.32
MM_2401	JAENYU010000014.1	73.529	68	18	0	1	68	68	76463	76666	204	68	100	2.01e-31	111	GCA_016841625.1_ASM1684162v1_genomic	GCA_016841625	Euryarchaeota archaeon		d__Archaea;p__Halobacteriota;c__Methanosarcinia;o__Methanosarcinales;f__Methanosarcinaceae;g__MTP4;s__MTP4 sp016841625	N/A	99.58	0.49
MM_2401	DAMN01000047.1	73.529	68	18	0	1	68	68	52542	52339	204	68	100	2.03e-31	110	GCA_002508475.1_ASM250847v1_genomic	GCA_002508475	Methanosarcina sp. UBA392		d__Archaea;p__Halobacteriota;c__Methanosarcinia;o__Methanosarcinales;f__Methanosarcinaceae;g__Methanosarcina;s__Methanosarcina sp002499445	N/A	99.98	0.67
MM_2401	DAGA01000035.1	73.529	68	18	0	1	68	68	52699	52496	204	68	100	2.04e-31	110	GCA_002495565.1_ASM249556v1_genomic	GCA_002495565	Methanosarcina sp. UBA376		d__Archaea;p__Halobacteriota;c__Methanosarcinia;o__Methanosarcinales;f__Methanosarcinaceae;g__Methanosarcina;s__Methanosarcina sp002499445	N/A	98.4	0.25
MM_2401	DALS01000019.1	73.529	68	18	0	1	68	68	52605	52402	204	68	100	2.04e-31	110	GCA_002499445.1_ASM249944v1_genomic	GCA_002499445	Methanosarcina sp. UBA293		d__Archaea;p__Halobacteriota;c__Methanosarcinia;o__Methanosarcinales;f__Methanosarcinaceae;g__Methanosarcina;s__Methanosarcina sp002499445	N/A	99.81	0.19
MM_2401	DAYI01000028.1	73.529	68	18	0	1	68	68	52558	52355	204	68	100	2.04e-31	110	GCA_002506845.1_ASM250684v1_genomic	GCA_002506845	Methanosarcina sp. UBA398		d__Archaea;p__Halobacteriota;c__Methanosarcinia;o__Methanosarcinales;f__Methanosarcinaceae;g__Methanosarcina;s__Methanosarcina sp002499445	N/A	99.94	0.47
MM_2401	DAINYL010000022.1	73.529	68	18	0	1	68	68	53013	52810	204	68	100	2.08e-31	110	GCA_036749415.1_ASM3674941v1_genomic	GCA_036749415	Methanosarcinaceae archaeon		d__Archaea;p__Halobacteriota;c__Methanosarcinia;o__Methanosarcinales;f__Methanosarcinaceae;g__Methanosarcina;s__Methanosarcina sp002499445	N/A	95.01	0.64
MM_2401	DAIPSU010000018.1	73.529	68	18	0	1	68	68	52577	52374	204	68	100	2.13e-31	110	GCA_036778375.1_ASM3677837v1_genomic	GCA_036778375	Methanosarcinaceae archaeon		d__Archaea;p__Halobacteriota;c__Methanosarcinia;o__Methanosarcinales;f__Methanosarcinaceae;g__Methanosarcina;s__Methanosarcina sp002499445	N/A	99.95	0.48
MM_2401	DATMYO010000325.1	73.529	68	18	0	1	68	68	1573	1776	204	68	100	2.13e-31	109	GCA_035560895.1_ASM3556089v1_genomic	GCA_035560895	Methanosarcina barkeri		d__Archaea;p__Halobacteriota;c__Methanosarcinia;o__Methanosarcinales;f__Methanosarcinaceae;g__Methanosarcina;s__Methanosarcina barkeri_C	N/A	59.52	0
MM_2401	DAIONQ010000040.1	73.529	68	18	0	1	68	68	23638	23435	204	68	100	2.14e-31	110	GCA_036755065.1_ASM3675506v1_genomic	GCA_036755065	Methanosarcinaceae archaeon		d__Archaea;p__Halobacteriota;c__Methanosarcinia;o__Methanosarcinales;f__Methanosarcinaceae;g__Methanosarcina;s__Methanosarcina sp002499445	N/A	99.8	3.35
MM_2401	CP133592.1	76.471	68	16	0	1	68	68	464462	464665	204	68	100	2.3e-31	110	GCA_031312595.1_ASM3131259v1_genomic	GCA_031312595	Methanolobus sediminis	FTZ6	d__Archaea;p__Halobacteriota;c__Methanosarcinia;o__Methanosarcinales;f__Methanosarcinaceae;g__Methanolobus;s__Methanolobus sediminis	N/A	99.97	0.08
MM_2401	NZ_CP133592.1	76.471	68	16	0	1	68	68	464462	464665	204	68	100	2.3e-31	110	GCF_031312595.1_ASM3131259v1_genomic	GCF_031312595	Methanolobus sediminis	FTZ6	d__Archaea;p__Halobacteriota;c__Methanosarcinia;o__Methanosarcinales;f__Methanosarcinaceae;g__Methanolobus;s__Methanolobus sediminis	N/A	99.97	0.08
MM_2401	JAVEPM010000130.1	73.529	68	18	0	1	68	68	5181	5384	204	68	100	2.33e-31	110	GCA_034008115.1_ASM3400811v1_genomic	GCA_034008115	Methanolobus sp.		d__Archaea;p__Halobacteriota;c__Methanosarcinia;o__Methanosarcinales;f__Methanosarcinaceae;g__Methanolobus;s__Methanolobus sp034008115	N/A	99.99	2.95
MM_2401	MDTP02000190.1	76.471	68	16	0	1	68	68	842	639	204	68	100	3.18e-31	110	GCA_001714685.2_ASM171468v2_genomic	GCA_001714685	Methanosarcina sp. Ant1		d__Archaea;p__Halobacteriota;c__Methanosarcinia;o__Methanosarcinales;f__Methanosarcinaceae;g__Methanosarcina;s__Methanosarcina sp001714685	N/A	99.99	1.86
MM_2401	FOUJ01000003.1	75	68	17	0	1	68	68	384608	384405	204	68	100	3.22e-31	110	GCA_900114835.1_IMG-taxon_2642422540_annotated_assembly_genomic	GCA_900114835	Methanolobus profundi	Mob M	d__Archaea;p__Halobacteriota;c__Methanosarcinia;o__Methanosarcinales;f__Methanosarcinaceae;g__Methanolobus;s__Methanolobus profundi	N/A	99.95	0.34
MM_2401	NZ_FOUJ01000003.1	75	68	17	0	1	68	68	384608	384405	204	68	100	3.22e-31	110	GCF_900114835.1_IMG-taxon_2642422540_annotated_assembly_genomic	GCF_900114835	Methanolobus profundi	Mob M	d__Archaea;p__Halobacteriota;c__Methanosarcinia;o__Methanosarcinales;f__Methanosarcinaceae;g__Methanolobus;s__Methanolobus profundi	N/A	99.95	0.34
MM_2401	JAQUWJ010000019.1	73.529	68	18	0	1	68	68	11049	11252	204	68	100	3.22e-31	110	GCA_028692935.1_ASM2869293v1_genomic	GCA_028692935	Methanosarcina sp.		d__Archaea;p__Halobacteriota;c__Methanosarcinia;o__Methanosarcinales;f__Methanosarcinaceae;g__Methanosarcina;s__Methanosarcina sp002499445	N/A	94.2	1.01
MM_2401	CP151792.1	72.059	68	19	0	1	68	68	2476211	2476008	204	68	100	3.36e-31	110	GCA_038446525.1_ASM3844652v1_genomic	GCA_038446525	Methanolobus sp. ZRKC5	ZRKC5	d__Archaea;p__Halobacteriota;c__Methanosarcinia;o__Methanosarcinales;f__Methanosarcinaceae;g__Methanolobus;s__Methanolobus sp038446525	N/A	99.99	0.06
MM_2401	NZ_CP151792.1	72.059	68	19	0	1	68	68	2476211	2476008	204	68	100	3.36e-31	110	GCF_038446525.1_ASM3844652v1_genomic	GCF_038446525	Methanolobus sp. ZRKC5	ZRKC5	d__Archaea;p__Halobacteriota;c__Methanosarcinia;o__Methanosarcinales;f__Methanosarcinaceae;g__Methanolobus;s__Methanolobus sp038446525	N/A	99.99	0.06
MM_2401	OY771309.1	72.059	68	19	0	1	68	68	1063291	1063494	204	68	100	3.68e-31	110	GCA_963674485.1_piMetSpef1.Methanolobus_sp_1.1_genomic	GCA_963674485	uncultured Methanolobus sp.		d__Archaea;p__Halobacteriota;c__Methanosarcinia;o__Methanosarcinales;f__Methanosarcinaceae;g__Methanolobus;s__Methanolobus sp002507205	N/A	100	7.47
MM_2401	NZ_OY771309.1	72.059	68	19	0	1	68	68	1063291	1063494	204	68	100	3.68e-31	110	GCF_963674485.1_piMetSpef1.Methanolobus_sp_1.1_genomic	GCF_963674485	uncultured Methanolobus sp.		d__Archaea;p__Halobacteriota;c__Methanosarcinia;o__Methanosarcinales;f__Methanosarcinaceae;g__Methanolobus;s__Methanolobus sp002507205	N/A	100	7.55
MM_2401	DAWW01000028.1	73.529	68	18	0	1	68	68	4257	4460	204	68	100	3.79e-31	109	GCA_002506095.1_ASM250609v1_genomic	GCA_002506095	Methanosarcina sp. UBA423		d__Archaea;p__Halobacteriota;c__Methanosarcinia;o__Methanosarcinales;f__Methanosarcinaceae;g__Methanosarcina;s__Methanosarcina sp002499445	N/A	90.38	0.18
MM_2401	JAFGCK010000094.1	70.588	68	20	0	1	68	68	27717	27514	204	68	100	3.99e-31	109	GCA_016932675.1_ASM1693267v1_genomic	GCA_016932675	Methanosarcinaceae archaeon		d__Archaea;p__Halobacteriota;c__Methanosarcinia;o__Methanosarcinales;f__Methanosarcinaceae;g__Methanolobus;s__Methanolobus sp016932675	N/A	94.16	0.02
MM_2401	VIAQ01000008.1	75	68	17	0	1	68	68	44130	43927	204	68	100	4.3e-31	109	GCA_006546655.1_ASM654665v1_genomic	GCA_006546655	Methanolobus vulcani	B1d	d__Archaea;p__Halobacteriota;c__Methanosarcinia;o__Methanosarcinales;f__Methanosarcinaceae;g__Methanolobus;s__Methanolobus vulcani_A	N/A	99.99	0.25
MM_2401	NZ_VIAQ01000008.1	75	68	17	0	1	68	68	44130	43927	204	68	100	4.3e-31	109	GCF_006546655.1_ASM654665v1_genomic	GCF_006546655	Methanolobus vulcani	B1d	d__Archaea;p__Halobacteriota;c__Methanosarcinia;o__Methanosarcinales;f__Methanosarcinaceae;g__Methanolobus;s__Methanolobus vulcani_A	N/A	99.99	0.25
MM_2401	JAENZL010000014.1	72.059	68	19	0	1	68	68	35517	35720	204	68	100	4.98e-31	110	GCA_016841265.1_ASM1684126v1_genomic	GCA_016841265	Euryarchaeota archaeon		d__Archaea;p__Halobacteriota;c__Methanosarcinia;o__Methanosarcinales;f__Methanosarcinaceae;g__MTP4;s__MTP4 sp016841265	N/A	97.29	0.37
MM_2401	VOUA01000040.1	72.059	68	19	0	1	68	68	5410	5207	204	68	100	5.23e-31	110	GCA_024372725.1_ASM2437272v1_genomic	GCA_024372725	Methanosarcina sp. KYL-1	KYL-1	d__Archaea;p__Halobacteriota;c__Methanosarcinia;o__Methanosarcinales;f__Methanosarcinaceae;g__Methanosarcina;s__Methanosarcina sp024372725	N/A	99.73	0.77
MM_2401	NZ_VOUA01000040.1	72.059	68	19	0	1	68	68	5410	5207	204	68	100	5.23e-31	110	GCF_024372725.1_ASM2437272v1_genomic	GCF_024372725	Methanosarcina sp. KYL-1	KYL-1	d__Archaea;p__Halobacteriota;c__Methanosarcinia;o__Methanosarcinales;f__Methanosarcinaceae;g__Methanosarcina;s__Methanosarcina sp024372725	N/A	99.73	0.77
MM_2401	JAENYL010000044.1	72.059	68	19	0	1	68	68	6780	6577	204	68	100	5.29e-31	110	GCA_016841785.1_ASM1684178v1_genomic	GCA_016841785	Euryarchaeota archaeon		d__Archaea;p__Halobacteriota;c__Methanosarcinia;o__Methanosarcinales;f__Methanosarcinaceae;g__MTP4;s__MTP4 sp000970045	N/A	99.33	0.11
MM_2401	JASGNE010000006.1	75	68	17	0	1	68	68	25186	24983	204	68	100	5.34e-31	108	GCA_030156065.1_ASM3015606v1_genomic	GCA_030156065	Methanolobus sp.		d__Archaea;p__Halobacteriota;c__Methanosarcinia;o__Methanosarcinales;f__Methanosarcinaceae;g__Methanolobus;s__Methanolobus vulcani	N/A	57.16	1.19
MM_2401	CP009505.1	72.059	68	19	0	1	68	68	1307922	1308125	204	68	100	5.36e-31	110	GCA_000970045.1_ASM97004v1_genomic	GCA_000970045	Methanosarcina sp. MTP4	MTP4	d__Archaea;p__Halobacteriota;c__Methanosarcinia;o__Methanosarcinales;f__Methanosarcinaceae;g__MTP4;s__MTP4 sp000970045	N/A	99.91	0.24
MM_2401	NZ_CP009505.1	72.059	68	19	0	1	68	68	1307922	1308125	204	68	100	5.36e-31	110	GCF_000970045.1_ASM97004v1_genomic	GCF_000970045	Methanosarcina sp. MTP4	MTP4	d__Archaea;p__Halobacteriota;c__Methanosarcinia;o__Methanosarcinales;f__Methanosarcinaceae;g__MTP4;s__MTP4 sp000970045	N/A	99.91	0.24
MM_2401	JAVKPK010000049.1	73.529	68	18	0	1	68	68	8557	8760	204	68	100	5.78e-31	109	GCA_031461075.1_ASM3146107v1_genomic	GCA_031461075	Methanosarcina sp. Z-7115	Z-7115	d__Archaea;p__Halobacteriota;c__Methanosarcinia;o__Methanosarcinales;f__Methanosarcinaceae;g__Methanosarcina;s__Methanosarcina barkeri_C	N/A	99.99	0.4
MM_2401	NZ_JAVKPK010000049.1	73.529	68	18	0	1	68	68	8557	8760	204	68	100	5.78e-31	109	GCF_031461075.1_ASM3146107v1_genomic	GCF_031461075	Methanosarcina sp. Z-7115	Z-7115	d__Archaea;p__Halobacteriota;c__Methanosarcinia;o__Methanosarcinales;f__Methanosarcinaceae;g__Methanosarcina;s__Methanosarcina barkeri_C	N/A	99.99	0.4
MM_2401	JASKKW010000021.1	75	68	17	0	1	68	68	17876	17673	204	68	100	6.33e-31	108	GCA_030153985.1_ASM3015398v1_genomic	GCA_030153985	Methanolobus sp.		d__Archaea;p__Halobacteriota;c__Methanosarcinia;o__Methanosarcinales;f__Methanosarcinaceae;g__Methanolobus;s__Methanolobus vulcani	N/A	83.04	2.15
MM_2401	JAMXHR010000002.1	73.529	68	18	0	1	68	68	38968	38765	204	68	100	7.01e-31	109	GCA_023955635.1_ASM2395563v1_genomic	GCA_023955635	Methanosarcina sp. ERenArc_MAG2		d__Archaea;p__Halobacteriota;c__Methanosarcinia;o__Methanosarcinales;f__Methanosarcinaceae;g__Methanosarcina;s__Methanosarcina barkeri_C	N/A	87.54	3.16
MM_2401	JAASSR010000019.1	75	68	17	0	1	68	68	23474	23677	204	68	100	7.26e-31	108	GCA_021767785.1_ASM2176778v1_genomic	GCA_021767785	Methanolobus sp.		d__Archaea;p__Halobacteriota;c__Methanosarcinia;o__Methanosarcinales;f__Methanosarcinaceae;g__Methanolobus;s__Methanolobus sp021767785	N/A	94.98	0.51
MM_2401	JAHFDR010000095.1	72.059	68	19	0	1	68	68	2387	2590	204	68	100	7.35e-31	108	GCA_023248885.1_ASM2324888v1_genomic	GCA_023248885	Methanosarcina sp.		d__Archaea;p__Halobacteriota;c__Methanosarcinia;o__Methanosarcinales;f__Methanosarcinaceae;g__Methanosarcina;s__Methanosarcina barkeri_C	N/A	55.4	4.28
MM_2401	JAIPUR010000014.1	75	68	17	0	1	68	68	16377	16174	204	68	100	7.71e-31	108	GCA_020055655.1_ASM2005565v1_genomic	GCA_020055655	Methanosarcinaceae archaeon		d__Archaea;p__Halobacteriota;c__Methanosarcinia;o__Methanosarcinales;f__Methanosarcinaceae;g__Methanolobus;s__Methanolobus sp020055655	N/A	99.93	0.9
MM_2401	FNCA01000001.1	75	68	17	0	1	68	68	267426	267629	204	68	100	7.86e-31	108	GCA_900100715.1_IMG-taxon_2642422561_annotated_assembly_genomic	GCA_900100715	Methanolobus vulcani	PL 12/M	d__Archaea;p__Halobacteriota;c__Methanosarcinia;o__Methanosarcinales;f__Methanosarcinaceae;g__Methanolobus;s__Methanolobus vulcani	N/A	99.98	0.38
MM_2401	NZ_FNCA01000001.1	75	68	17	0	1	68	68	267426	267629	204	68	100	7.86e-31	108	GCF_900100715.1_IMG-taxon_2642422561_annotated_assembly_genomic	GCF_900100715	Methanolobus vulcani	PL 12/M	d__Archaea;p__Halobacteriota;c__Methanosarcinia;o__Methanosarcinales;f__Methanosarcinaceae;g__Methanolobus;s__Methanolobus vulcani	N/A	99.98	0.38
MM_2401	OY776215.1	70.588	68	20	0	1	68	68	928191	927988	204	68	100	9.4e-31	108	GCA_963675495.1_piTriSpea1.Methanolobus_sp_1.1_genomic	GCA_963675495	uncultured Methanolobus sp.		d__Archaea;p__Halobacteriota;c__Methanosarcinia;o__Methanosarcinales;f__Methanosarcinaceae;g__Methanolobus;s__Methanolobus sp963675495	N/A	100	0.16
MM_2401	OY763421.1	75	68	17	0	1	68	68	271389	271186	204	68	100	1.08e-30	108	GCA_963667555.1_piMetSpea1.Methanolobus_sp_1.1_genomic	GCA_963667555	uncultured Methanolobus sp.		d__Archaea;p__Halobacteriota;c__Methanosarcinia;o__Methanosarcinales;f__Methanosarcinaceae;g__Methanolobus;s__Methanolobus sp963667555	N/A	100	0.21
MM_2401	NZ_OY763421.1	75	68	17	0	1	68	68	271389	271186	204	68	100	1.08e-30	108	GCF_963667555.1_piMetSpea1.Methanolobus_sp_1.1_genomic	GCF_963667555	uncultured Methanolobus sp.		d__Archaea;p__Halobacteriota;c__Methanosarcinia;o__Methanosarcinales;f__Methanosarcinaceae;g__Methanolobus;s__Methanolobus sp963667555	N/A	100	0.21
MM_2401	OY762426.1	73.529	68	18	0	1	68	68	2517577	2517374	204	68	100	1.1e-30	108	GCA_963665675.1_piMetPara1.Methanolobus_sp_1.1_genomic	GCA_963665675	uncultured Methanolobus sp.		d__Archaea;p__Halobacteriota;c__Methanosarcinia;o__Methanosarcinales;f__Methanosarcinaceae;g__Methanolobus;s__Methanolobus sp963665675	N/A	100	1.13
MM_2401	NZ_OY762426.1	73.529	68	18	0	1	68	68	2517577	2517374	204	68	100	1.1e-30	108	GCF_963665675.1_piMetPara1.Methanolobus_sp_1.1_genomic	GCF_963665675	uncultured Methanolobus sp.		d__Archaea;p__Halobacteriota;c__Methanosarcinia;o__Methanosarcinales;f__Methanosarcinaceae;g__Methanolobus;s__Methanolobus sp963665675	N/A	100	1.13
MM_2401	JADQBY010000006.1	72.059	68	19	0	1	68	68	106793	106996	204	68	100	1.33e-30	108	GCA_016278385.1_ASM1627838v1_genomic	GCA_016278385	Methanolobus sp.		d__Archaea;p__Halobacteriota;c__Methanosarcinia;o__Methanosarcinales;f__Methanosarcinaceae;g__Methanolobus;s__Methanolobus sp016278385	N/A	100	0.91
MM_2401	NZ_JADQBY010000006.1	72.059	68	19	0	1	68	68	106793	106996	204	68	100	1.33e-30	108	GCF_016278385.1_ASM1627838v1_genomic	GCF_016278385	Methanolobus sp.		d__Archaea;p__Halobacteriota;c__Methanosarcinia;o__Methanosarcinales;f__Methanosarcinaceae;g__Methanolobus;s__Methanolobus sp016278385	N/A	100	0.91
MM_2401	JAQVLX010000005.1	70.588	68	20	0	1	68	68	13687	13890	204	68	100	1.43e-30	107	GCA_028703935.1_ASM2870393v1_genomic	GCA_028703935	Methanosarcinaceae archaeon		d__Archaea;p__Halobacteriota;c__Methanosarcinia;o__Methanosarcinales;f__Methanosarcinaceae;g__JAQVBP01;s__JAQVBP01 sp028684695	N/A	80.13	0.18
MM_2401	JAQVXW010000073.1	70.588	68	20	0	1	68	68	6996	7199	204	68	100	1.52e-30	107	GCA_028708925.1_ASM2870892v1_genomic	GCA_028708925	Methanosarcinaceae archaeon		d__Archaea;p__Halobacteriota;c__Methanosarcinia;o__Methanosarcinales;f__Methanosarcinaceae;g__JAQVBP01;s__JAQVBP01 sp028684695	N/A	84.91	1.67
MM_2401	JAQUFK010000193.1	70.588	68	20	0	1	68	68	1929	2132	204	68	100	1.55e-30	107	GCA_028684695.1_ASM2868469v1_genomic	GCA_028684695	Methanosarcinaceae archaeon		d__Archaea;p__Halobacteriota;c__Methanosarcinia;o__Methanosarcinales;f__Methanosarcinaceae;g__JAQVBP01;s__JAQVBP01 sp028684695	N/A	83.77	0.18
MM_2401	PYCK01000018.1	67.647	68	22	0	1	68	68	4580	4377	204	68	100	2.95e-30	107	GCA_009649835.1_ASM964983v1_genomic	GCA_009649835	ANME-2 cluster archaeon		d__Archaea;p__Halobacteriota;c__Methanosarcinia;o__Methanosarcinales;f__Methanocomedenaceae;g__Methanocomedens;s__Methanocomedens sp009649835	N/A	85.08	0
MM_2401	WTAH01000068.1	67.647	68	22	0	1	68	68	5583	5786	204	68	100	3.58e-30	106	GCA_013139715.1_ASM1313971v1_genomic	GCA_013139715	Methanosarcinales archaeon		d__Archaea;p__Halobacteriota;c__Methanosarcinia;o__Methanosarcinales;f__Methanocomedenaceae;g__Methanocomedens;s__Methanocomedens sp009649835	N/A	65.23	0.1
MM_2401	JARVGJ010000004.1	70.588	68	20	0	1	68	68	29909	30112	204	68	100	4.66e-30	106	GCA_029762595.1_ASM2976259v1_genomic	GCA_029762595	Methanolobus sp.		d__Archaea;p__Halobacteriota;c__Methanosarcinia;o__Methanosarcinales;f__Methanosarcinaceae;g__Methanolobus;s__Methanolobus sp029762595	N/A	99.99	2.38
MM_2401	JAUVOW010000082.1	67.647	68	22	0	1	68	68	4286	4489	204	68	100	4.76e-30	106	GCA_030598985.1_ASM3059898v1_genomic	GCA_030598985	Methanosarcinales archaeon		d__Archaea;p__Halobacteriota;c__Methanosarcinia;o__Methanosarcinales;f__Methanocomedenaceae;g__Methanocomedens;s__Methanocomedens sp009649835	N/A	79.66	2.69
MM_2401	JAMJFR010000020.1	69.118	68	21	0	1	68	68	16727	16524	204	68	100	5.08e-30	106	GCA_023544575.1_ASM2354457v1_genomic	GCA_023544575	ANME-2 cluster archaeon		d__Archaea;p__Halobacteriota;c__Methanosarcinia;o__Methanosarcinales;f__Methanocomedenaceae;g__QBUR01;s__QBUR01 sp019429385	N/A	91.13	0.02
MM_2401	JAMJFV010000026.1	70.588	68	20	0	1	68	68	4344	4141	204	68	100	5.2e-30	106	GCA_023544495.1_ASM2354449v1_genomic	GCA_023544495	ANME-2 cluster archaeon		d__Archaea;p__Halobacteriota;c__Methanosarcinia;o__Methanosarcinales;f__Methanocomedenaceae;g__QBUR01;s__QBUR01 sp023544495	N/A	80.22	2.2
MM_2401	JARGFX010000005.1	69.118	68	21	0	1	68	68	18086	18289	204	68	100	5.29e-30	106	GCA_029211005.1_ASM2921100v1_genomic	GCA_029211005	ANME-2 cluster archaeon		d__Archaea;p__Halobacteriota;c__Methanosarcinia;o__Methanosarcinales;f__Methanocomedenaceae;g__QBUR01;s__QBUR01 sp019429385	N/A	96.8	0
MM_2401	JACUTQ010000034.1	67.647	68	22	0	1	68	68	15469	15672	204	68	100	5.58e-30	106	GCA_014859725.1_ASM1485972v1_genomic	GCA_014859725	Methanosarcinales archaeon		d__Archaea;p__Halobacteriota;c__Methanosarcinia;o__Methanosarcinales;f__Methanocomedenaceae;g__Kmv04;s__Kmv04 sp014859725	N/A	96.04	0.46
MM_2401	JAUPKV010000338.1	72.059	68	19	0	1	68	68	1859	1656	204	68	100	7.07e-30	107	GCA_030837265.1_ASM3083726v1_genomic	GCA_030837265	Euryarchaeota archaeon		d__Archaea;p__Halobacteriota;c__Methanosarcinia;o__Methanosarcinales;f__Methanosarcinaceae;g__Methanosarcina;s__	N/A	87.27	10.73
MM_2401	JADGNM010000377.1	70.588	68	20	0	1	68	68	225	428	204	68	100	8.22e-30	106	GCA_017883485.1_ASM1788348v1_genomic	GCA_017883485	Methanosarcina sp.		d__Archaea;p__Halobacteriota;c__Methanosarcinia;o__Methanosarcinales;f__Methanosarcinaceae;g__Methanosarcina;s__Methanosarcina sp017883485	N/A	82.08	0.85
MM_2401	PXAV01000160.1	69.118	68	21	0	1	68	68	1496	1293	204	68	100	8.94e-30	105	GCA_003565715.1_ASM356571v1_genomic	GCA_003565715	Methanosarcinaceae archaeon		d__Archaea;p__Halobacteriota;c__Methanosarcinia;o__Methanosarcinales;f__Methanosarcinaceae;g__Methanolobus;s__Methanolobus sp003565715	N/A	93.95	0.3
MM_2401	PWLH01000146.1	69.118	68	21	0	1	68	68	12286	12083	204	68	100	9.65e-30	105	GCA_003559435.1_ASM355943v1_genomic	GCA_003559435	Methanosarcinaceae archaeon		d__Archaea;p__Halobacteriota;c__Methanosarcinia;o__Methanosarcinales;f__Methanosarcinaceae;g__Methanolobus;s__Methanolobus sp003565715	N/A	95.36	0.9
MM_2401	JAMJFQ010000007.1	67.164	67	22	0	2	68	67	3533	3733	201	67	98.5294	1.48e-29	104	GCA_023544605.1_ASM2354460v1_genomic	GCA_023544605	ANME-2 cluster archaeon		d__Archaea;p__Halobacteriota;c__Methanosarcinia;o__Methanosarcinales;f__Methanocomedenaceae;g__QBUR01;s__QBUR01 sp023544605	N/A	97.21	0
MM_2401	JAMXLQ010000036.1	68.657	67	21	0	1	67	67	3084	3284	201	67	98.5294	1.95e-29	105	GCA_024280975.1_ASM2428097v1_genomic	GCA_024280975	Methanosarcina sp.		d__Archaea;p__Halobacteriota;c__Methanosarcinia;o__Methanosarcinales;f__Methanosarcinaceae;g__Methanosarcina;s__Methanosarcina sp024280975	N/A	76.01	0.54
MM_2401	MBKP01000005.1	69.118	68	21	0	1	68	68	77952	78155	204	68	100	2.24e-29	105	GCA_002243045.1_ASM224304v1_genomic	GCA_002243045	Methanolobus psychrotolerans	YSF-03	d__Archaea;p__Halobacteriota;c__Methanosarcinia;o__Methanosarcinales;f__Methanosarcinaceae;g__Methanolobus;s__Methanolobus psychrotolerans	N/A	100	1.3
MM_2401	NZ_MBKP01000005.1	69.118	68	21	0	1	68	68	77952	78155	204	68	100	2.24e-29	105	GCF_002243045.1_ASM224304v1_genomic	GCF_002243045	Methanolobus psychrotolerans	YSF-03	d__Archaea;p__Halobacteriota;c__Methanosarcinia;o__Methanosarcinales;f__Methanosarcinaceae;g__Methanolobus;s__Methanolobus psychrotolerans	N/A	100	1.3
MM_2401	JAWSUD010000008.1	67.647	68	22	0	1	68	68	16744	16541	204	68	100	2.56e-29	104	GCA_033549145.1_ASM3354914v1_genomic	GCA_033549145	Methanosarcinales archaeon		d__Archaea;p__Halobacteriota;c__Methanosarcinia;o__Methanosarcinales;f__Methanocomedenaceae;g__QBUR01;s__QBUR01 sp019429385	N/A	100	0.07
MM_2401	PUNL01000230.1	63.235	68	25	0	1	68	68	249	452	204	68	100	2.57e-29	103	GCA_003551755.1_ASM355175v1_genomic	GCA_003551755	Methanosarcinaceae archaeon		d__Archaea;p__Halobacteriota;c__Methanosarcinia;o__Methanosarcinales;f__Methanosarcinaceae;g__Methanosalsum;s__Methanosalsum natronophilum	N/A	41.73	1.25
MM_2401	DAKU01000123.1	67.647	68	22	0	1	68	68	15737	15940	204	68	100	2.72e-29	104	GCA_002508425.1_ASM250842v1_genomic	GCA_002508425	Methanosarcinaceae archaeon UBA470		d__Archaea;p__Halobacteriota;c__Methanosarcinia;o__Methanosarcinales;f__Methanosarcinaceae;g__Methanomethylovorans;s__Methanomethylovorans sp002508425	N/A	95.1	1.07
MM_2401	JAHFZE010000175.1	70.588	68	20	0	1	68	68	841	638	204	68	100	2.96e-29	104	GCA_020854785.1_ASM2085478v1_genomic	GCA_020854785	Methanomethylovorans sp.		d__Archaea;p__Halobacteriota;c__Methanosarcinia;o__Methanosarcinales;f__Methanosarcinaceae;g__Methanomethylovorans;s__Methanomethylovorans sp020854785	N/A	76.52	0.57
MM_2401	JAHENT010000045.1	66.176	68	23	0	1	68	68	40980	40777	204	68	100	3.24e-29	103	GCA_018609725.1_ASM1860972v1_genomic	GCA_018609725	Methanohalobium sp.		d__Archaea;p__Halobacteriota;c__Methanosarcinia;o__Methanosarcinales;f__Methanosarcinaceae;g__Methanohalobium;s__Methanohalobium sp018609725	N/A	97.42	0.04
MM_2401	NZ_JAHENT010000045.1	66.176	68	23	0	1	68	68	40980	40777	204	68	100	3.24e-29	103	GCF_018609725.1_ASM1860972v1_genomic	GCF_018609725	Methanohalobium sp.		d__Archaea;p__Halobacteriota;c__Methanosarcinia;o__Methanosarcinales;f__Methanosarcinaceae;g__Methanohalobium;s__Methanohalobium sp018609725	N/A	97.3	0.04
MM_2401	QZAB01000199.1	63.235	68	25	0	1	68	68	2608	2811	204	68	100	3.89e-29	103	GCA_003838235.1_ASM383823v1_genomic	GCA_003838235	Methanosalsum natronophilum		d__Archaea;p__Halobacteriota;c__Methanosarcinia;o__Methanosarcinales;f__Methanosarcinaceae;g__Methanosalsum;s__Methanosalsum natronophilum	N/A	76.55	2.07
MM_2401	DATMYO010000208.1	67.647	68	22	0	1	68	68	1055	1258	204	68	100	4.94e-29	103	GCA_035560895.1_ASM3556089v1_genomic	GCA_035560895	Methanosarcina barkeri		d__Archaea;p__Halobacteriota;c__Methanosarcinia;o__Methanosarcinales;f__Methanosarcinaceae;g__Methanosarcina;s__Methanosarcina barkeri_C	N/A	59.52	0
MM_2401	PWGQ01000181.1	63.235	68	25	0	1	68	68	18905	18702	204	68	100	4.98e-29	103	GCA_003555325.1_ASM355532v1_genomic	GCA_003555325	Methanosarcinaceae archaeon		d__Archaea;p__Halobacteriota;c__Methanosarcinia;o__Methanosarcinales;f__Methanosarcinaceae;g__Methanosalsum;s__Methanosalsum natronophilum	N/A	88.19	0.96
MM_2401	JANUCS010000003.1	63.235	68	25	0	1	68	68	8049	8252	204	68	100	5.18e-29	103	GCA_024808815.1_ASM2480881v1_genomic	GCA_024808815	Methanosalsum natronophilum	AME2	d__Archaea;p__Halobacteriota;c__Methanosarcinia;o__Methanosarcinales;f__Methanosarcinaceae;g__Methanosalsum;s__Methanosalsum natronophilum	N/A	98.85	0.27
MM_2401	NZ_JANUCS010000003.1	63.235	68	25	0	1	68	68	8049	8252	204	68	100	5.18e-29	103	GCF_024808815.1_ASM2480881v1_genomic	GCF_024808815	Methanosalsum natronophilum	AME2	d__Archaea;p__Halobacteriota;c__Methanosarcinia;o__Methanosarcinales;f__Methanosarcinaceae;g__Methanosalsum;s__Methanosalsum natronophilum	N/A	98.85	0.27
MM_2401	SPBG01000568.1	67.647	68	22	0	1	68	68	1974	1771	204	68	100	6.23e-29	103	GCA_004526155.1_ASM452615v1_genomic	GCA_004526155	ANME-2 cluster archaeon		Unclassified Archaea	Insufficient number of amino acids in MSA (9.0%)	41.29	6.95
MM_2401	MVQW01000273.1	67.647	68	22	0	1	68	68	1222	1425	204	68	100	6.99e-29	103	GCA_002067265.1_ASM206726v1_genomic	GCA_002067265	Methanomethylovorans sp. PtaU1.Bin073		d__Archaea;p__Halobacteriota;c__Methanosarcinia;o__Methanosarcinales;f__Methanosarcinaceae;g__Methanomethylovorans;s__Methanomethylovorans sp041447285	N/A	64.32	3.32
MM_2401	OY782870.1	68.657	67	21	0	1	67	67	2735034	2734834	201	67	98.5294	7.27e-29	103	GCA_963678545.1_piPlaSpea1.Methanomethylovorans_sp_1.1_genomic	GCA_963678545	uncultured Methanomethylovorans sp.		d__Archaea;p__Halobacteriota;c__Methanosarcinia;o__Methanosarcinales;f__Methanosarcinaceae;g__Methanomethylovorans;s__Methanomethylovorans sp963678545	N/A	100	1.16
MM_2401	NZ_OY782870.1	68.657	67	21	0	1	67	67	2735034	2734834	201	67	98.5294	7.27e-29	103	GCF_963678545.1_piPlaSpea1.Methanomethylovorans_sp_1.1_genomic	GCF_963678545	uncultured Methanomethylovorans sp.		d__Archaea;p__Halobacteriota;c__Methanosarcinia;o__Methanosarcinales;f__Methanosarcinaceae;g__Methanomethylovorans;s__Methanomethylovorans sp963678545	N/A	100	1.16
MM_2401	CP002069.1	64.706	68	24	0	1	68	68	2130561	2130358	204	68	100	8.46e-29	103	GCA_000196655.1_ASM19665v1_genomic	GCA_000196655	Methanohalobium evestigatum Z-7303	Z-7303	d__Archaea;p__Halobacteriota;c__Methanosarcinia;o__Methanosarcinales;f__Methanosarcinaceae;g__Methanohalobium;s__Methanohalobium evestigatum	N/A	99.9	0.02
MM_2401	NC_014253.1	64.706	68	24	0	1	68	68	2130561	2130358	204	68	100	8.46e-29	103	GCF_000196655.1_ASM19665v1_genomic	GCF_000196655	Methanohalobium evestigatum Z-7303	Z-7303	d__Archaea;p__Halobacteriota;c__Methanosarcinia;o__Methanosarcinales;f__Methanosarcinaceae;g__Methanohalobium;s__Methanohalobium evestigatum	N/A	99.9	0.02
MM_2401	JAVKPK010000033.1	67.647	68	22	0	1	68	68	30857	31060	204	68	100	1.39e-28	103	GCA_031461075.1_ASM3146107v1_genomic	GCA_031461075	Methanosarcina sp. Z-7115	Z-7115	d__Archaea;p__Halobacteriota;c__Methanosarcinia;o__Methanosarcinales;f__Methanosarcinaceae;g__Methanosarcina;s__Methanosarcina barkeri_C	N/A	99.99	0.4
MM_2401	NZ_JAVKPK010000033.1	67.647	68	22	0	1	68	68	30857	31060	204	68	100	1.39e-28	103	GCF_031461075.1_ASM3146107v1_genomic	GCF_031461075	Methanosarcina sp. Z-7115	Z-7115	d__Archaea;p__Halobacteriota;c__Methanosarcinia;o__Methanosarcinales;f__Methanosarcinaceae;g__Methanosarcina;s__Methanosarcina barkeri_C	N/A	99.99	0.4
MM_2401	SPBG01000833.1	66.176	68	23	0	1	68	68	1899	1696	204	68	100	1.45e-28	102	GCA_004526155.1_ASM452615v1_genomic	GCA_004526155	ANME-2 cluster archaeon		Unclassified Archaea	Insufficient number of amino acids in MSA (9.0%)	41.29	6.95
MM_2401	CP009524.1	67.647	68	22	0	1	68	68	747499	747296	204	68	100	1.48e-28	103	GCA_000969945.1_ASM96994v1_genomic	GCA_000969945	Methanosarcina sp. Kolksee	Kolksee	d__Archaea;p__Halobacteriota;c__Methanosarcinia;o__Methanosarcinales;f__Methanosarcinaceae;g__Methanosarcina;s__Methanosarcina vacuolata	N/A	100	0.65
MM_2401	NZ_CP009524.1	67.647	68	22	0	1	68	68	747499	747296	204	68	100	1.48e-28	103	GCF_000969945.1_ASM96994v1_genomic	GCF_000969945	Methanosarcina sp. Kolksee	Kolksee	d__Archaea;p__Halobacteriota;c__Methanosarcinia;o__Methanosarcinales;f__Methanosarcinaceae;g__Methanosarcina;s__Methanosarcina vacuolata	N/A	100	0.65
MM_2401	CP009520.1	67.647	68	22	0	1	68	68	762783	762580	204	68	100	1.49e-28	103	GCA_000969905.1_ASM96990v1_genomic	GCA_000969905	Methanosarcina vacuolata Z-761	Z-761	d__Archaea;p__Halobacteriota;c__Methanosarcinia;o__Methanosarcinales;f__Methanosarcinaceae;g__Methanosarcina;s__Methanosarcina vacuolata	N/A	99.99	0.86
MM_2401	NZ_CP009520.1	67.647	68	22	0	1	68	68	762783	762580	204	68	100	1.49e-28	103	GCF_000969905.1_ASM96990v1_genomic	GCF_000969905	Methanosarcina vacuolata Z-761	Z-761	d__Archaea;p__Halobacteriota;c__Methanosarcinia;o__Methanosarcinales;f__Methanosarcinaceae;g__Methanosarcina;s__Methanosarcina vacuolata	N/A	99.99	0.86
MM_2401	DAIPCQ010000017.1	69.118	68	21	0	1	68	68	13323	13120	204	68	100	1.58e-28	102	GCA_036773845.1_ASM3677384v1_genomic	GCA_036773845	Methanosarcinaceae archaeon		d__Archaea;p__Halobacteriota;c__Methanosarcinia;o__Methanosarcinales;f__Methanosarcinaceae;g__Methanomethylovorans;s__Methanomethylovorans sp002067275	N/A	91.01	0
MM_2401	MVQX01000073.1	69.118	68	21	0	1	68	68	47380	47583	204	68	100	1.59e-28	102	GCA_002067275.1_ASM206727v1_genomic	GCA_002067275	Methanomethylovorans sp. PtaU1.Bin093		d__Archaea;p__Halobacteriota;c__Methanosarcinia;o__Methanosarcinales;f__Methanosarcinaceae;g__Methanomethylovorans;s__Methanomethylovorans sp002067275	N/A	86.45	0.24
MM_2401	NZ_MVQX01000073.1	69.118	68	21	0	1	68	68	47380	47583	204	68	100	1.59e-28	102	GCF_002067275.1_ASM206727v1_genomic	GCF_002067275	Methanomethylovorans sp. PtaU1.Bin093		d__Archaea;p__Halobacteriota;c__Methanosarcinia;o__Methanosarcinales;f__Methanosarcinaceae;g__Methanomethylovorans;s__Methanomethylovorans sp002067275	N/A	86.63	0.24
MM_2401	CALGLQ010000166.1	69.118	68	21	0	1	68	68	2779	2982	204	68	100	1.75e-28	102	GCA_937930185.1_SRR3330212_bin.187_CONCOCT_v1.1_MAG_genomic	GCA_937930185	uncultured Methanomethylovorans sp.		d__Archaea;p__Halobacteriota;c__Methanosarcinia;o__Methanosarcinales;f__Methanosarcinaceae;g__Methanomethylovorans;s__Methanomethylovorans sp002067275	N/A	93.18	1.17
MM_2401	NZ_CALGLQ010000166.1	69.118	68	21	0	1	68	68	2779	2982	204	68	100	1.75e-28	102	GCF_937930185.1_SRR3330212_bin.187_CONCOCT_v1.1_MAG_genomic	GCF_937930185	uncultured Methanomethylovorans sp.		d__Archaea;p__Halobacteriota;c__Methanosarcinia;o__Methanosarcinales;f__Methanosarcinaceae;g__Methanomethylovorans;s__Methanomethylovorans sp002067275	N/A	93.18	1.17
MM_2401	JARGFO010000020.1	66.176	68	23	0	1	68	68	16996	17199	204	68	100	1.81e-28	101	GCA_029210685.1_ASM2921068v1_genomic	GCA_029210685	ANME-2 cluster archaeon		d__Archaea;p__Halobacteriota;c__Methanosarcinia;o__Methanosarcinales;f__Methanocomedenaceae;g__QBUR01;s__QBUR01 sp023544605	N/A	96.11	0.05
MM_2401	JBCAUS010000002.1	63.235	68	25	0	1	68	68	11968	11765	204	68	100	1.91e-28	102	GCA_038432375.1_ASM3843237v1_genomic	GCA_038432375	Methanococcoides sp. LMO-2	LMO-2	d__Archaea;p__Halobacteriota;c__Methanosarcinia;o__Methanosarcinales;f__Methanosarcinaceae;g__Methanococcoides;s__Methanococcoides sp038432375	N/A	99.91	0.04
MM_2401	NZ_JBCAUS010000002.1	63.235	68	25	0	1	68	68	11968	11765	204	68	100	1.91e-28	102	GCF_038432375.1_ASM3843237v1_genomic	GCF_038432375	Methanococcoides sp. LMO-2	LMO-2	d__Archaea;p__Halobacteriota;c__Methanosarcinia;o__Methanosarcinales;f__Methanosarcinaceae;g__Methanococcoides;s__Methanococcoides sp038432375	N/A	99.91	0.04
MM_2401	DAHZ01000160.1	67.647	68	22	0	1	68	68	6757	6960	204	68	100	1.94e-28	102	GCA_002508385.1_ASM250838v1_genomic	GCA_002508385	Methanosarcinaceae archaeon UBA151		d__Archaea;p__Halobacteriota;c__Methanosarcinia;o__Methanosarcinales;f__Methanosarcinaceae;g__Methanomethylovorans;s__Methanomethylovorans hollandica	N/A	91.83	0
MM_2401	DARN01000090.1	67.647	68	22	0	1	68	68	26477	26274	204	68	100	1.95e-28	102	GCA_002503365.1_ASM250336v1_genomic	GCA_002503365	Methanosarcinaceae archaeon UBA282		d__Archaea;p__Halobacteriota;c__Methanosarcinia;o__Methanosarcinales;f__Methanosarcinaceae;g__Methanomethylovorans;s__Methanomethylovorans hollandica	N/A	93.04	0.06
MM_2401	CP009518.1	63.235	68	25	0	1	68	68	1528553	1528756	204	68	100	1.98e-28	102	GCA_000970325.1_ASM97032v1_genomic	GCA_000970325	Methanococcoides methylutens MM1	MM1	d__Archaea;p__Halobacteriota;c__Methanosarcinia;o__Methanosarcinales;f__Methanosarcinaceae;g__Methanococcoides;s__Methanococcoides methylutens_A	N/A	99.99	0.83
MM_2401	NZ_CP009518.1	63.235	68	25	0	1	68	68	1528553	1528756	204	68	100	1.98e-28	102	GCF_000970325.1_ASM97032v1_genomic	GCF_000970325	Methanococcoides methylutens MM1	MM1	d__Archaea;p__Halobacteriota;c__Methanosarcinia;o__Methanosarcinales;f__Methanosarcinaceae;g__Methanococcoides;s__Methanococcoides methylutens_A	N/A	99.99	0.83
MM_2401	CP003362.1	67.647	68	22	0	1	68	68	759769	759972	204	68	100	2.58e-28	102	GCA_000328665.1_ASM32866v1_genomic	GCA_000328665	Methanomethylovorans hollandica DSM 15978	DSM 15978	d__Archaea;p__Halobacteriota;c__Methanosarcinia;o__Methanosarcinales;f__Methanosarcinaceae;g__Methanomethylovorans;s__Methanomethylovorans hollandica	N/A	99.99	0.31
MM_2401	NC_019977.1	67.647	68	22	0	1	68	68	759769	759972	204	68	100	2.58e-28	102	GCF_000328665.1_ASM32866v1_genomic	GCF_000328665	Methanomethylovorans hollandica DSM 15978	DSM 15978	d__Archaea;p__Halobacteriota;c__Methanosarcinia;o__Methanosarcinales;f__Methanosarcinaceae;g__Methanomethylovorans;s__Methanomethylovorans hollandica	N/A	99.99	0.31
MM_2401	CP073710.1	58.824	68	28	0	1	68	68	1165628	1165831	204	68	100	2.69e-28	101	GCA_021184045.1_ASM2118404v1_genomic	GCA_021184045	Methanococcoides orientis	LMO-1	d__Archaea;p__Halobacteriota;c__Methanosarcinia;o__Methanosarcinales;f__Methanosarcinaceae;g__Methanococcoides;s__Methanococcoides orientis	N/A	99.99	0.04
MM_2401	CAAGSM010000005.1	58.824	68	28	0	1	68	68	116566	116769	204	68	100	2.69e-28	101	GCA_900773915.1_Methanococcoides_methylutens_DSM2657_genomic	GCA_900773915	Methanococcoides methylutens		d__Archaea;p__Halobacteriota;c__Methanosarcinia;o__Methanosarcinales;f__Methanosarcinaceae;g__Methanococcoides;s__Methanococcoides methylutens	N/A	99.89	0.02
MM_2401	NZ_CP073710.1	58.824	68	28	0	1	68	68	1165628	1165831	204	68	100	2.69e-28	101	GCF_021184045.1_ASM2118404v1_genomic	GCF_021184045	Methanococcoides orientis	LMO-1	d__Archaea;p__Halobacteriota;c__Methanosarcinia;o__Methanosarcinales;f__Methanosarcinaceae;g__Methanococcoides;s__Methanococcoides orientis	N/A	99.99	0.04
MM_2401	NZ_CAAGSM010000005.1	58.824	68	28	0	1	68	68	116566	116769	204	68	100	2.69e-28	101	GCF_900773915.1_Methanococcoides_methylutens_DSM2657_genomic	GCF_900773915	Methanococcoides methylutens		d__Archaea;p__Halobacteriota;c__Methanosarcinia;o__Methanosarcinales;f__Methanosarcinaceae;g__Methanococcoides;s__Methanococcoides methylutens	N/A	99.89	0.02
MM_2401	JRHO01000014.1	58.824	68	28	0	1	68	68	116783	116986	204	68	100	2.7e-28	101	GCA_000765475.1_Mmet_Version1_genomic	GCA_000765475	Methanococcoides methylutens	DSM 2657	d__Archaea;p__Halobacteriota;c__Methanosarcinia;o__Methanosarcinales;f__Methanosarcinaceae;g__Methanococcoides;s__Methanococcoides methylutens	N/A	99.87	0.02
MM_2401	NZ_JRHO01000014.1	58.824	68	28	0	1	68	68	116783	116986	204	68	100	2.7e-28	101	GCF_000765475.1_Mmet_Version1_genomic	GCF_000765475	Methanococcoides methylutens	DSM 2657	d__Archaea;p__Halobacteriota;c__Methanosarcinia;o__Methanosarcinales;f__Methanosarcinaceae;g__Methanococcoides;s__Methanococcoides methylutens	N/A	99.87	0.02
MM_2401	CAAGSW010000003.1	58.824	68	28	0	1	68	68	13239	13036	204	68	100	3.91e-28	101	GCA_900774055.1_Methanococcoides_AM1_genomic	GCA_900774055	Methanococcoides sp. AM1		d__Archaea;p__Halobacteriota;c__Methanosarcinia;o__Methanosarcinales;f__Methanosarcinaceae;g__Methanococcoides;s__Methanococcoides sp900774055	N/A	99.93	0.11
MM_2401	NZ_CAAGSW010000003.1	58.824	68	28	0	1	68	68	13239	13036	204	68	100	3.91e-28	101	GCF_900774055.1_Methanococcoides_AM1_genomic	GCF_900774055	Methanococcoides sp. AM1		d__Archaea;p__Halobacteriota;c__Methanosarcinia;o__Methanosarcinales;f__Methanosarcinaceae;g__Methanococcoides;s__Methanococcoides sp900774055	N/A	99.93	0.11
MM_2401	JAWRKA010000098.1	64.706	68	24	0	1	68	68	5756	5553	204	68	100	4.1e-28	100	GCA_040307175.1_ASM4030717v1_genomic	GCA_040307175	Methanococcoides sp.		d__Archaea;p__Halobacteriota;c__Methanosarcinia;o__Methanosarcinales;f__Methanosarcinaceae;g__Methanomethylovorans;s__Methanomethylovorans sp001896725	N/A	83.93	0.14
MM_2401	JAHDRR010000043.1	64.706	68	24	0	1	68	68	11026	11229	204	68	100	4.54e-28	100	GCA_018433205.1_SV1_genomic	GCA_018433205	Methanomethylovorans sp.		d__Archaea;p__Halobacteriota;c__Methanosarcinia;o__Methanosarcinales;f__Methanosarcinaceae;g__Methanomethylovorans;s__Methanomethylovorans sp001896725	N/A	97.93	0.22
MM_2401	NZ_JAHDRR010000043.1	64.706	68	24	0	1	68	68	11026	11229	204	68	100	4.54e-28	100	GCF_018433205.1_SV1_genomic	GCF_018433205	Methanomethylovorans sp.		d__Archaea;p__Halobacteriota;c__Methanosarcinia;o__Methanosarcinales;f__Methanosarcinaceae;g__Methanomethylovorans;s__Methanomethylovorans sp001896725	N/A	97.89	0.23
MM_2401	JAHDMC010000031.1	64.706	68	24	0	1	68	68	29044	28841	204	68	100	4.65e-28	100	GCA_018436255.1_R1_genomic	GCA_018436255	Methanomethylovorans sp.		d__Archaea;p__Halobacteriota;c__Methanosarcinia;o__Methanosarcinales;f__Methanosarcinaceae;g__Methanomethylovorans;s__Methanomethylovorans sp001896725	N/A	96.62	0.03
MM_2401	NZ_JAHDMC010000031.1	64.706	68	24	0	1	68	68	29044	28841	204	68	100	4.65e-28	100	GCF_018436255.1_R1_genomic	GCF_018436255	Methanomethylovorans sp.		d__Archaea;p__Halobacteriota;c__Methanosarcinia;o__Methanosarcinales;f__Methanosarcinaceae;g__Methanomethylovorans;s__Methanomethylovorans sp001896725	N/A	96.48	0.03
MM_2401	JAHDQB010000007.1	64.706	68	24	0	1	68	68	11322	11525	204	68	100	4.81e-28	100	GCA_018434035.1_SM1_genomic	GCA_018434035	Methanomethylovorans sp.		d__Archaea;p__Halobacteriota;c__Methanosarcinia;o__Methanosarcinales;f__Methanosarcinaceae;g__Methanomethylovorans;s__Methanomethylovorans sp001896725	N/A	99.98	0.16
MM_2401	NZ_JAHDQB010000007.1	64.706	68	24	0	1	68	68	11322	11525	204	68	100	4.81e-28	100	GCF_018434035.1_SM1_genomic	GCF_018434035	Methanomethylovorans sp.		d__Archaea;p__Halobacteriota;c__Methanosarcinia;o__Methanosarcinales;f__Methanosarcinaceae;g__Methanomethylovorans;s__Methanomethylovorans sp001896725	N/A	99.97	0.16
MM_2401	MPPA01000010.1	64.706	68	24	0	1	68	68	430800	430597	204	68	100	5.02e-28	100	GCA_001896725.1_ASM189672v1_genomic	GCA_001896725	Methanococcoides sp. EBM-47		d__Archaea;p__Halobacteriota;c__Methanosarcinia;o__Methanosarcinales;f__Methanosarcinaceae;g__Methanomethylovorans;s__Methanomethylovorans sp001896725	N/A	99.97	0.35
MM_2401	DAITGL010000209.1	63.235	68	25	0	1	68	68	1533	1736	204	68	100	6.46e-28	99.4	GCA_036838345.1_ASM3683834v1_genomic	GCA_036838345	Methanosarcinaceae archaeon		d__Archaea;p__Halobacteriota;c__Methanosarcinia;o__Methanosarcinales;f__Methanosarcinaceae;g__Methanosarcina;s__Methanosarcina sp001714685	N/A	49.18	1.35
MM_2401	JACIVZ010000011.1	66.176	68	23	0	1	68	68	1757	1554	204	68	100	6.48e-28	100	GCA_014361205.1_ASM1436120v1_genomic	GCA_014361205	Methanomethylovorans sp.		d__Archaea;p__Halobacteriota;c__Methanosarcinia;o__Methanosarcinales;f__Methanosarcinaceae;g__Methanomethylovorans;s__Methanomethylovorans sp014361205	N/A	99.85	0.63
MM_2401	JAMXHR010000010.1	67.647	68	22	0	1	68	68	349590	349793	204	68	100	8.49e-28	100	GCA_023955635.1_ASM2395563v1_genomic	GCA_023955635	Methanosarcina sp. ERenArc_MAG2		d__Archaea;p__Halobacteriota;c__Methanosarcinia;o__Methanosarcinales;f__Methanosarcinaceae;g__Methanosarcina;s__Methanosarcina barkeri_C	N/A	87.54	3.16
MM_2401	DAIPCR010000476.1	63.235	68	25	0	1	68	68	1268	1471	204	68	100	9.72e-28	99.8	GCA_036773905.1_ASM3677390v1_genomic	GCA_036773905	Methanosarcinaceae archaeon		d__Archaea;p__Halobacteriota;c__Methanosarcinia;o__Methanosarcinales;f__Methanosarcinaceae;g__Methanosarcina;s__Methanosarcina sp001714685	N/A	84.6	1.73
MM_2401	FOHQ01000006.1	57.353	68	29	0	1	68	68	11225	11022	204	68	100	1e-27	100	GCA_900111645.1_IMG-taxon_2642422537_annotated_assembly_genomic	GCA_900111645	Methanococcoides vulcani	SLH 33	d__Archaea;p__Halobacteriota;c__Methanosarcinia;o__Methanosarcinales;f__Methanosarcinaceae;g__Methanococcoides;s__Methanococcoides vulcani	N/A	99.96	0.58
MM_2401	NZ_FOHQ01000006.1	57.353	68	29	0	1	68	68	11225	11022	204	68	100	1e-27	100	GCF_900111645.1_IMG-taxon_2642422537_annotated_assembly_genomic	GCF_900111645	Methanococcoides vulcani	SLH 33	d__Archaea;p__Halobacteriota;c__Methanosarcinia;o__Methanosarcinales;f__Methanosarcinaceae;g__Methanococcoides;s__Methanococcoides vulcani	N/A	99.96	0.58
MM_2401	CAAGSJ010000007.1	57.353	68	29	0	1	68	68	12202	11999	204	68	100	1.01e-27	100	GCA_900773955.1_Methanococcoides_vulcani_SLH33_genomic	GCA_900773955	Methanococcoides vulcani		d__Archaea;p__Halobacteriota;c__Methanosarcinia;o__Methanosarcinales;f__Methanosarcinaceae;g__Methanococcoides;s__Methanococcoides vulcani	N/A	99.96	0.58
MM_2401	NZ_CAAGSJ010000007.1	57.353	68	29	0	1	68	68	12202	11999	204	68	100	1.01e-27	100	GCF_900773955.1_Methanococcoides_vulcani_SLH33_genomic	GCF_900773955	Methanococcoides vulcani		d__Archaea;p__Halobacteriota;c__Methanosarcinia;o__Methanosarcinales;f__Methanosarcinaceae;g__Methanococcoides;s__Methanococcoides vulcani	N/A	99.96	0.58
MM_2401	JAIOQV010000277.1	70	60	18	0	1	60	60	5070	4891	180	60	88.2353	3.01e-27	98.6	GCA_021108445.1_ASM2110844v1_genomic	GCA_021108445	Methanosarcinales archaeon		d__Archaea;p__Halobacteriota;c__Methanosarcinia;o__Methanosarcinales;f__Methanocomedenaceae;g__Methanocomedens;s__Methanocomedens sp009649835	N/A	80.92	8.47
MM_2401	JAUVNJ010000092.1	63.235	68	25	0	1	68	68	3945	3742	204	68	100	5.8e-27	97.1	GCA_030599765.1_ASM3059976v1_genomic	GCA_030599765	Methanosarcinales archaeon		d__Archaea;p__Halobacteriota;c__Methanosarcinia;o__Methanosarcinales;f__;g__;s__	N/A	56.64	1.55
MM_2401	JADGNN010000066.1	61.765	68	26	0	1	68	68	7042	6839	204	68	100	6.45e-27	98.2	GCA_017883465.1_ASM1788346v1_genomic	GCA_017883465	Methanosarcina sp.		d__Archaea;p__Halobacteriota;c__Methanosarcinia;o__Methanosarcinales;f__Methanosarcinaceae;g__Methanosarcina;s__Methanosarcina sp001714685	N/A	94.22	0.06
MM_2401	DAOQAS010000750.1	79.63	54	11	0	15	68	54	1	162	162	54	79.4118	8.67e-27	95.1	GCA_035354215.1_ASM3535421v1_genomic	GCA_035354215	Methanosarcina vacuolata		d__Archaea;p__Halobacteriota;c__Methanosarcinia;o__Methanosarcinales;f__Methanosarcinaceae;g__Methanosarcina;s__Methanosarcina vacuolata	N/A	39.55	1.28
MM_2401	RWII01000078.1	55.882	68	30	0	1	68	68	428	631	204	68	100	9.19e-27	96.7	GCA_003940385.1_ASM394038v1_genomic	GCA_003940385	Methanohalophilus sp.		d__Archaea;p__Halobacteriota;c__Methanosarcinia;o__Methanosarcinales;f__Methanosarcinaceae;g__Methanohalophilus;s__Methanohalophilus euhalobius	N/A	84.85	0.67
MM_2401	CP001994.1	57.353	68	29	0	1	68	68	1729363	1729566	204	68	100	9.83e-27	97.1	GCA_000025865.1_ASM2586v1_genomic	GCA_000025865	Methanohalophilus mahii DSM 5219	DSM 5219	d__Archaea;p__Halobacteriota;c__Methanosarcinia;o__Methanosarcinales;f__Methanosarcinaceae;g__Methanohalophilus;s__Methanohalophilus mahii	N/A	99.99	0.03
MM_2401	NC_014002.1	57.353	68	29	0	1	68	68	1729363	1729566	204	68	100	9.83e-27	97.1	GCF_000025865.1_ASM2586v1_genomic	GCF_000025865	Methanohalophilus mahii DSM 5219	DSM 5219	d__Archaea;p__Halobacteriota;c__Methanosarcinia;o__Methanosarcinales;f__Methanosarcinaceae;g__Methanohalophilus;s__Methanohalophilus mahii	N/A	99.99	0.03
MM_2401	RWIH01000014.1	55.882	68	30	0	1	68	68	29209	29006	204	68	100	1.03e-26	96.7	GCA_003940405.1_ASM394040v1_genomic	GCA_003940405	Methanohalophilus sp.		d__Archaea;p__Halobacteriota;c__Methanosarcinia;o__Methanosarcinales;f__Methanosarcinaceae;g__Methanohalophilus;s__Methanohalophilus euhalobius	N/A	76.7	0.95
MM_2401	JADQBZ010000011.1	67.647	68	22	0	1	68	68	157426	157223	204	68	100	1.08e-26	97.4	GCA_016278365.1_ASM1627836v1_genomic	GCA_016278365	Methanolobus sp.		d__Archaea;p__Halobacteriota;c__Methanosarcinia;o__Methanosarcinales;f__Methanosarcinaceae;g__Methanolobus;s__Methanolobus sp016278365	N/A	99.89	1.12
MM_2401	NZ_JADQBZ010000011.1	67.647	68	22	0	1	68	68	157426	157223	204	68	100	1.08e-26	97.4	GCF_016278365.1_ASM1627836v1_genomic	GCF_016278365	Methanolobus sp.		d__Archaea;p__Halobacteriota;c__Methanosarcinia;o__Methanosarcinales;f__Methanosarcinaceae;g__Methanolobus;s__Methanolobus sp016278365	N/A	99.89	1.12
MM_2401	PVBU01000003.1	55.882	68	30	0	1	68	68	149307	149104	204	68	100	1.2e-26	96.7	GCA_002973515.1_ASM297351v1_genomic	GCA_002973515	Methanohalophilus euhalobius	DSM 10369	d__Archaea;p__Halobacteriota;c__Methanosarcinia;o__Methanosarcinales;f__Methanosarcinaceae;g__Methanohalophilus;s__Methanohalophilus euhalobius	N/A	99.78	0.67
MM_2401	NZ_PVBU01000003.1	55.882	68	30	0	1	68	68	149307	149104	204	68	100	1.2e-26	96.7	GCF_002973515.1_ASM297351v1_genomic	GCF_002973515	Methanohalophilus euhalobius	DSM 10369	d__Archaea;p__Halobacteriota;c__Methanosarcinia;o__Methanosarcinales;f__Methanosarcinaceae;g__Methanohalophilus;s__Methanohalophilus euhalobius	N/A	99.78	0.67
MM_2401	RJJF01000015.1	55.882	68	30	0	1	68	68	69305	69508	204	68	100	1.2e-26	96.7	GCA_003722155.1_ASM372215v1_genomic	GCA_003722155	Methanohalophilus euhalobius	DSM 10369	d__Archaea;p__Halobacteriota;c__Methanosarcinia;o__Methanosarcinales;f__Methanosarcinaceae;g__Methanohalophilus;s__Methanohalophilus euhalobius	N/A	99.76	0.67
MM_2401	NZ_RJJF01000015.1	55.882	68	30	0	1	68	68	69305	69508	204	68	100	1.2e-26	96.7	GCF_003722155.1_ASM372215v1_genomic	GCF_003722155	Methanohalophilus euhalobius	DSM 10369	d__Archaea;p__Halobacteriota;c__Methanosarcinia;o__Methanosarcinales;f__Methanosarcinaceae;g__Methanohalophilus;s__Methanohalophilus euhalobius	N/A	99.76	0.67
MM_2401	MAFX01000058.1	55.882	68	30	0	1	68	68	25412	25615	204	68	100	1.21e-26	96.7	GCA_001683555.1_ASM168355v1_genomic	GCA_001683555	Methanohalophilus sp. DAL1		d__Archaea;p__Halobacteriota;c__Methanosarcinia;o__Methanosarcinales;f__Methanosarcinaceae;g__Methanohalophilus;s__Methanohalophilus euhalobius	N/A	91.95	1.8
MM_2401	MCNQ01000004.1	55.882	68	30	0	1	68	68	78084	78287	204	68	100	1.21e-26	96.7	GCA_001726015.1_ASM172601v1_genomic	GCA_001726015	Methanohalophilus sp. 2-GBenrich		d__Archaea;p__Halobacteriota;c__Methanosarcinia;o__Methanosarcinales;f__Methanosarcinaceae;g__Methanohalophilus;s__Methanohalophilus euhalobius	N/A	99.88	0.82
MM_2401	NZ_MAFX01000058.1	55.882	68	30	0	1	68	68	25412	25615	204	68	100	1.21e-26	96.7	GCF_001683555.1_ASM168355v1_genomic	GCF_001683555	Methanohalophilus sp. DAL1		d__Archaea;p__Halobacteriota;c__Methanosarcinia;o__Methanosarcinales;f__Methanosarcinaceae;g__Methanohalophilus;s__Methanohalophilus euhalobius	N/A	91.95	1.8
MM_2401	NZ_MCNQ01000004.1	55.882	68	30	0	1	68	68	78084	78287	204	68	100	1.21e-26	96.7	GCF_001726015.1_ASM172601v1_genomic	GCF_001726015	Methanohalophilus sp. 2-GBenrich		d__Archaea;p__Halobacteriota;c__Methanosarcinia;o__Methanosarcinales;f__Methanosarcinaceae;g__Methanohalophilus;s__Methanohalophilus euhalobius	N/A	99.9	0.82
MM_2401	RRBA01000002.1	55.882	68	30	0	1	68	68	60231	60028	204	68	100	1.24e-26	96.7	GCA_004104135.1_ASM410413v1_genomic	GCA_004104135	Methanohalophilus sp. WG1-DM	WG1-DM	d__Archaea;p__Halobacteriota;c__Methanosarcinia;o__Methanosarcinales;f__Methanosarcinaceae;g__Methanohalophilus;s__Methanohalophilus euhalobius	N/A	99.96	0.15
MM_2401	NZ_RRBA01000002.1	55.882	68	30	0	1	68	68	60231	60028	204	68	100	1.24e-26	96.7	GCF_004104135.1_ASM410413v1_genomic	GCF_004104135	Methanohalophilus sp. WG1-DM	WG1-DM	d__Archaea;p__Halobacteriota;c__Methanosarcinia;o__Methanosarcinales;f__Methanosarcinaceae;g__Methanohalophilus;s__Methanohalophilus euhalobius	N/A	99.96	0.15
MM_2401	OBDR01000003.1	55.882	68	30	0	1	68	68	67726	67929	204	68	100	1.24e-26	96.7	GCA_900215215.1_IMG-taxon_2703719067_annotated_assembly_genomic	GCA_900215215	Methanohalophilus euhalobius	WG-1MB	d__Archaea;p__Halobacteriota;c__Methanosarcinia;o__Methanosarcinales;f__Methanosarcinaceae;g__Methanohalophilus;s__Methanohalophilus euhalobius	N/A	99.96	0.96
MM_2401	NZ_OBDR01000003.1	55.882	68	30	0	1	68	68	67726	67929	204	68	100	1.24e-26	96.7	GCF_900215215.1_IMG-taxon_2703719067_annotated_assembly_genomic	GCF_900215215	Methanohalophilus euhalobius	WG-1MB	d__Archaea;p__Halobacteriota;c__Methanosarcinia;o__Methanosarcinales;f__Methanosarcinaceae;g__Methanohalophilus;s__Methanohalophilus euhalobius	N/A	99.96	0.96
MM_2401	LSRU01000055.1	55.882	68	30	0	1	68	68	3339	3542	204	68	100	1.25e-26	96.7	GCA_001577555.1_ASM157755v1_genomic	GCA_001577555	Methanohalophilus sp. T328-1		d__Archaea;p__Halobacteriota;c__Methanosarcinia;o__Methanosarcinales;f__Methanosarcinaceae;g__Methanohalophilus;s__Methanohalophilus euhalobius	N/A	87.96	2.62
MM_2401	SMMS01000001.1	55.882	68	30	0	1	68	68	1448048	1447845	204	68	100	1.27e-26	96.7	GCA_004340645.1_ASM434064v1_genomic	GCA_004340645	Methanohalophilus euhalobius	WG1_MB	d__Archaea;p__Halobacteriota;c__Methanosarcinia;o__Methanosarcinales;f__Methanosarcinaceae;g__Methanohalophilus;s__Methanohalophilus euhalobius	N/A	99.91	2.03
MM_2401	NZ_SMMS01000001.1	55.882	68	30	0	1	68	68	1448048	1447845	204	68	100	1.27e-26	96.7	GCF_004340645.1_ASM434064v1_genomic	GCF_004340645	Methanohalophilus euhalobius	WG1_MB	d__Archaea;p__Halobacteriota;c__Methanosarcinia;o__Methanosarcinales;f__Methanosarcinaceae;g__Methanohalophilus;s__Methanohalophilus euhalobius	N/A	99.91	2.03
MM_2401	JWTK01000004.1	55.882	68	30	0	1	68	68	167191	167394	204	68	100	1.28e-26	96.7	GCA_001888095.1_ASM188809v1_genomic	GCA_001888095	Methanohalophilus portucalensis FDF-1	FDF-1	d__Archaea;p__Halobacteriota;c__Methanosarcinia;o__Methanosarcinales;f__Methanosarcinaceae;g__Methanohalophilus;s__Methanohalophilus portucalensis	N/A	99.96	0.11
MM_2401	NZ_JWTK01000004.1	55.882	68	30	0	1	68	68	167191	167394	204	68	100	1.28e-26	96.7	GCF_001888095.1_ASM188809v1_genomic	GCF_001888095	Methanohalophilus portucalensis FDF-1	FDF-1	d__Archaea;p__Halobacteriota;c__Methanosarcinia;o__Methanosarcinales;f__Methanosarcinaceae;g__Methanohalophilus;s__Methanohalophilus portucalensis	N/A	99.96	0.11
MM_2401	CP017921.1	55.882	68	30	0	1	68	68	993462	993259	204	68	100	1.3e-26	96.7	GCA_001889405.1_ASM188940v1_genomic	GCA_001889405	Methanohalophilus halophilus	Z-7982	d__Archaea;p__Halobacteriota;c__Methanosarcinia;o__Methanosarcinales;f__Methanosarcinaceae;g__Methanohalophilus;s__Methanohalophilus halophilus	N/A	99.97	0.1
MM_2401	NZ_CP017921.1	55.882	68	30	0	1	68	68	993462	993259	204	68	100	1.3e-26	96.7	GCF_001889405.1_ASM188940v1_genomic	GCF_001889405	Methanohalophilus halophilus	Z-7982	d__Archaea;p__Halobacteriota;c__Methanosarcinia;o__Methanosarcinales;f__Methanosarcinaceae;g__Methanohalophilus;s__Methanohalophilus halophilus	N/A	99.97	0.1
MM_2401	RJJG01000008.1	55.882	68	30	0	1	68	68	53000	53203	204	68	100	1.3e-26	96.7	GCA_003722055.1_ASM372205v1_genomic	GCA_003722055	Methanohalophilus halophilus	DSM 3094	d__Archaea;p__Halobacteriota;c__Methanosarcinia;o__Methanosarcinales;f__Methanosarcinaceae;g__Methanohalophilus;s__Methanohalophilus halophilus	N/A	99.97	0.1
MM_2401	FNMU01000004.1	55.882	68	30	0	1	68	68	78673	78876	204	68	100	1.3e-26	96.7	GCA_900106905.1_IMG-taxon_2642422606_annotated_assembly_genomic	GCA_900106905	Methanohalophilus halophilus	Z-7982	d__Archaea;p__Halobacteriota;c__Methanosarcinia;o__Methanosarcinales;f__Methanosarcinaceae;g__Methanohalophilus;s__Methanohalophilus halophilus	N/A	99.97	0.1
MM_2401	NZ_RJJG01000008.1	55.882	68	30	0	1	68	68	53000	53203	204	68	100	1.3e-26	96.7	GCF_003722055.1_ASM372205v1_genomic	GCF_003722055	Methanohalophilus halophilus	DSM 3094	d__Archaea;p__Halobacteriota;c__Methanosarcinia;o__Methanosarcinales;f__Methanosarcinaceae;g__Methanohalophilus;s__Methanohalophilus halophilus	N/A	99.97	0.1
MM_2401	NZ_FNMU01000004.1	55.882	68	30	0	1	68	68	78673	78876	204	68	100	1.3e-26	96.7	GCF_900106905.1_IMG-taxon_2642422606_annotated_assembly_genomic	GCF_900106905	Methanohalophilus halophilus	Z-7982	d__Archaea;p__Halobacteriota;c__Methanosarcinia;o__Methanosarcinales;f__Methanosarcinaceae;g__Methanohalophilus;s__Methanohalophilus halophilus	N/A	99.97	0.1
MM_2401	RJJH01000012.1	55.882	68	30	0	1	68	68	28457	28254	204	68	100	1.33e-26	96.7	GCA_003722115.1_ASM372211v1_genomic	GCA_003722115	Methanohalophilus portucalensis FDF-1	DSM 7471	d__Archaea;p__Halobacteriota;c__Methanosarcinia;o__Methanosarcinales;f__Methanosarcinaceae;g__Methanohalophilus;s__Methanohalophilus portucalensis	N/A	99.98	0.12
MM_2401	NZ_RJJH01000012.1	55.882	68	30	0	1	68	68	28457	28254	204	68	100	1.33e-26	96.7	GCF_003722115.1_ASM372211v1_genomic	GCF_003722115	Methanohalophilus portucalensis FDF-1	DSM 7471	d__Archaea;p__Halobacteriota;c__Methanosarcinia;o__Methanosarcinales;f__Methanosarcinaceae;g__Methanohalophilus;s__Methanohalophilus portucalensis	N/A	99.97	0.14
MM_2401	CP017881.1	55.882	68	30	0	1	68	68	194923	194720	204	68	100	1.34e-26	96.7	GCA_002761295.1_ASM276129v1_genomic	GCA_002761295	Methanohalophilus portucalensis	FDF-1T	d__Archaea;p__Halobacteriota;c__Methanosarcinia;o__Methanosarcinales;f__Methanosarcinaceae;g__Methanohalophilus;s__Methanohalophilus portucalensis	N/A	99.98	0.12
MM_2401	NZ_CP017881.1	55.882	68	30	0	1	68	68	194923	194720	204	68	100	1.34e-26	96.7	GCF_002761295.1_ASM276129v1_genomic	GCF_002761295	Methanohalophilus portucalensis	FDF-1T	d__Archaea;p__Halobacteriota;c__Methanosarcinia;o__Methanosarcinales;f__Methanosarcinaceae;g__Methanohalophilus;s__Methanohalophilus portucalensis	N/A	99.99	0.1
MM_2401	FXBN01000002.1	55.882	68	30	0	1	68	68	237251	237454	204	68	100	1.34e-26	96.7	GCA_900177455.1_IMG-taxon_2706794887_annotated_assembly_genomic	GCA_900177455	Methanohalophilus portucalensis FDF-1	FDF-1	d__Archaea;p__Halobacteriota;c__Methanosarcinia;o__Methanosarcinales;f__Methanosarcinaceae;g__Methanohalophilus;s__Methanohalophilus portucalensis	N/A	99.99	0.1
MM_2401	NZ_FXBN01000002.1	55.882	68	30	0	1	68	68	237251	237454	204	68	100	1.34e-26	96.7	GCF_900177455.1_IMG-taxon_2706794887_annotated_assembly_genomic	GCF_900177455	Methanohalophilus portucalensis FDF-1	FDF-1	d__Archaea;p__Halobacteriota;c__Methanosarcinia;o__Methanosarcinales;f__Methanosarcinaceae;g__Methanohalophilus;s__Methanohalophilus portucalensis	N/A	99.99	0.1
MM_2401	RDSK01000012.1	55.882	68	30	0	1	68	68	69970	70173	204	68	100	2.31e-26	95.9	GCA_003722075.1_MethanohalophilusRSK_genomic	GCA_003722075	Methanohalophilus sp. RSK	RSK	d__Archaea;p__Halobacteriota;c__Methanosarcinia;o__Methanosarcinales;f__Methanosarcinaceae;g__Methanohalophilus;s__Methanohalophilus sp003722075	N/A	99.62	0.21
MM_2401	NZ_RDSK01000012.1	55.882	68	30	0	1	68	68	69970	70173	204	68	100	2.31e-26	95.9	GCF_003722075.1_MethanohalophilusRSK_genomic	GCF_003722075	Methanohalophilus sp. RSK	RSK	d__Archaea;p__Halobacteriota;c__Methanosarcinia;o__Methanosarcinales;f__Methanosarcinaceae;g__Methanohalophilus;s__Methanohalophilus sp003722075	N/A	99.62	0.21
MM_2401	QBKB01000002.1	54.412	68	31	0	1	68	68	1378475	1378272	204	68	100	2.53e-26	95.9	GCA_004137855.1_ASM413785v1_genomic	GCA_004137855	Methanohalophilus profundi	SLHTYRO	d__Archaea;p__Halobacteriota;c__Methanosarcinia;o__Methanosarcinales;f__Methanosarcinaceae;g__Methanohalophilus;s__Methanohalophilus profundi	N/A	89.98	0.27
MM_2401	NZ_QBKB01000002.1	54.412	68	31	0	1	68	68	1378475	1378272	204	68	100	2.53e-26	95.9	GCF_004137855.1_ASM413785v1_genomic	GCF_004137855	Methanohalophilus profundi	SLHTYRO	d__Archaea;p__Halobacteriota;c__Methanosarcinia;o__Methanosarcinales;f__Methanosarcinaceae;g__Methanohalophilus;s__Methanohalophilus profundi	N/A	89.98	0.27
MM_2401	DANZ01000089.1	66.176	68	23	0	1	68	68	621	418	204	68	100	2.6e-26	95.9	GCA_002501695.1_ASM250169v1_genomic	GCA_002501695	Methanolobus sp. UBA474		d__Archaea;p__Halobacteriota;c__Methanosarcinia;o__Methanosarcinales;f__Methanosarcinaceae;g__Methanolobus;s__Methanolobus sp002501695	N/A	93.23	0.73
MM_2401	JABKBV010000168.1	58.824	68	28	0	1	68	68	353	556	204	68	100	3.49e-26	96.7	GCA_013166765.1_ASM1316676v1_genomic	GCA_013166765	Methanococcoides sp. SA1	SA1	d__Archaea;p__Halobacteriota;c__Methanosarcinia;o__Methanosarcinales;f__Methanosarcinaceae;g__Methanococcoides;s__	Genome not assigned to closest species as it falls outside its pre-defined ANI radius;Genome has more than 79.2% of markers with multiple hits;Genome domain questionable ( 7.5% Bacterial, 17.0% Archaeal)	98.56	64.8
MM_2401	NZ_JABKBV010000168.1	58.824	68	28	0	1	68	68	353	556	204	68	100	3.49e-26	96.7	GCF_013166765.1_ASM1316676v1_genomic	GCF_013166765	Methanococcoides sp. SA1	SA1	d__Archaea;p__Halobacteriota;c__Methanosarcinia;o__Methanosarcinales;f__Methanosarcinaceae;g__Methanococcoides;s__	Genome not assigned to closest species as it falls outside its pre-defined ANI radius;Genome has more than 79.2% of markers with multiple hits;Genome domain questionable ( 7.5% Bacterial, 17.0% Archaeal)	98.56	64.8
MM_2401	JAUVEY010000167.1	58.824	68	28	0	1	68	68	3701	3498	204	68	100	3.6e-26	95.5	GCA_030594565.1_ASM3059456v1_genomic	GCA_030594565	Methanococcoides sp.		d__Archaea;p__Halobacteriota;c__Methanosarcinia;o__Methanosarcinales;f__Methanosarcinaceae;g__Methanococcoides;s__Methanococcoides seepicolus	N/A	91.44	0.63
MM_2401	NZ_JAUVEY010000167.1	58.824	68	28	0	1	68	68	3701	3498	204	68	100	3.6e-26	95.5	GCF_030594565.1_ASM3059456v1_genomic	GCF_030594565	Methanococcoides sp.		d__Archaea;p__Halobacteriota;c__Methanosarcinia;o__Methanosarcinales;f__Methanosarcinaceae;g__Methanococcoides;s__Methanococcoides seepicolus	N/A	91.44	0.63
MM_2401	JAQFFK010000001.1	57.353	68	29	0	1	68	68	277371	277574	204	68	100	4.71e-26	95.1	GCA_027594145.1_ASM2759414v1_genomic	GCA_027594145	Methanococcoides alaskense	DSM 17273	d__Archaea;p__Halobacteriota;c__Methanosarcinia;o__Methanosarcinales;f__Methanosarcinaceae;g__Methanococcoides;s__Methanococcoides alaskense	N/A	76.63	1.03
MM_2401	NZ_JAQFFK010000001.1	57.353	68	29	0	1	68	68	277371	277574	204	68	100	4.71e-26	95.1	GCF_027594145.1_ASM2759414v1_genomic	GCF_027594145	Methanococcoides alaskense	DSM 17273	d__Archaea;p__Halobacteriota;c__Methanosarcinia;o__Methanosarcinales;f__Methanosarcinaceae;g__Methanococcoides;s__Methanococcoides alaskense	N/A	76.63	1.03
MM_2401	JAGSOI010000118.1	58.824	68	28	0	1	68	68	445	648	204	68	100	4.73e-26	95.5	GCA_023684405.1_ASM2368440v1_genomic	GCA_023684405	Methanococcoides seepicolus	LLY	d__Archaea;p__Halobacteriota;c__Methanosarcinia;o__Methanosarcinales;f__Methanosarcinaceae;g__Methanococcoides;s__Methanococcoides seepicolus	N/A	99.97	4.36
MM_2401	NZ_JAGSOI010000118.1	58.824	68	28	0	1	68	68	445	648	204	68	100	4.73e-26	95.5	GCF_023684405.1_ASM2368440v1_genomic	GCF_023684405	Methanococcoides seepicolus	LLY	d__Archaea;p__Halobacteriota;c__Methanosarcinia;o__Methanosarcinales;f__Methanosarcinaceae;g__Methanococcoides;s__Methanococcoides seepicolus	N/A	99.97	4.36
MM_2401	JAGGLK010000003.1	55.882	68	30	0	1	68	68	217872	217669	204	68	100	5.05e-26	95.1	GCA_017874375.1_ASM1787437v1_genomic	GCA_017874375	Methanohalophilus levihalophilus	DSM 28452	d__Archaea;p__Halobacteriota;c__Methanosarcinia;o__Methanosarcinales;f__Methanosarcinaceae;g__Methanohalophilus;s__Methanohalophilus levihalophilus	N/A	98.78	0.14
MM_2401	NZ_JAGGLK010000003.1	55.882	68	30	0	1	68	68	217872	217669	204	68	100	5.05e-26	95.1	GCF_017874375.1_ASM1787437v1_genomic	GCF_017874375	Methanohalophilus levihalophilus	DSM 28452	d__Archaea;p__Halobacteriota;c__Methanosarcinia;o__Methanosarcinales;f__Methanosarcinaceae;g__Methanohalophilus;s__Methanohalophilus levihalophilus	N/A	98.78	0.14
MM_2401	JAIORJ010000002.1	57.353	68	29	0	1	68	68	313	516	204	68	100	5.53e-26	95.1	GCA_021108185.1_ASM2110818v1_genomic	GCA_021108185	Methanococcoides sp.		d__Archaea;p__Halobacteriota;c__Methanosarcinia;o__Methanosarcinales;f__Methanosarcinaceae;g__Methanococcoides;s__Methanococcoides sp021108185	N/A	97.46	0.68
MM_2401	JAVDQI010000011.1	57.353	68	29	0	1	68	68	86773	86570	204	68	100	5.86e-26	95.1	GCA_031454185.1_ASM3145418v1_genomic	GCA_031454185	Methanococcoides alaskense	DSM 17273	d__Archaea;p__Halobacteriota;c__Methanosarcinia;o__Methanosarcinales;f__Methanosarcinaceae;g__Methanococcoides;s__Methanococcoides alaskense	N/A	99.48	0.4
MM_2401	NZ_JAVDQI010000011.1	57.353	68	29	0	1	68	68	86773	86570	204	68	100	5.86e-26	95.1	GCF_031454185.1_ASM3145418v1_genomic	GCF_031454185	Methanococcoides alaskense	DSM 17273	d__Archaea;p__Halobacteriota;c__Methanosarcinia;o__Methanosarcinales;f__Methanosarcinaceae;g__Methanococcoides;s__Methanococcoides alaskense	N/A	99.48	0.4
MM_2401	SPBG01000232.1	64.706	68	24	0	1	68	68	246	43	204	68	100	6.38e-26	94.7	GCA_004526155.1_ASM452615v1_genomic	GCA_004526155	ANME-2 cluster archaeon		Unclassified Archaea	Insufficient number of amino acids in MSA (9.0%)	41.29	6.95
MM_2401	JABKBV010000003.1	58.824	68	28	0	1	68	68	7322	7119	204	68	100	1.09e-25	95.1	GCA_013166765.1_ASM1316676v1_genomic	GCA_013166765	Methanococcoides sp. SA1	SA1	d__Archaea;p__Halobacteriota;c__Methanosarcinia;o__Methanosarcinales;f__Methanosarcinaceae;g__Methanococcoides;s__	Genome not assigned to closest species as it falls outside its pre-defined ANI radius;Genome has more than 79.2% of markers with multiple hits;Genome domain questionable ( 7.5% Bacterial, 17.0% Archaeal)	98.56	64.8
MM_2401	NZ_JABKBV010000003.1	58.824	68	28	0	1	68	68	7322	7119	204	68	100	1.09e-25	95.1	GCF_013166765.1_ASM1316676v1_genomic	GCF_013166765	Methanococcoides sp. SA1	SA1	d__Archaea;p__Halobacteriota;c__Methanosarcinia;o__Methanosarcinales;f__Methanosarcinaceae;g__Methanococcoides;s__	Genome not assigned to closest species as it falls outside its pre-defined ANI radius;Genome has more than 79.2% of markers with multiple hits;Genome domain questionable ( 7.5% Bacterial, 17.0% Archaeal)	98.56	64.8
MM_2401	CP000300.1	57.353	68	29	0	1	68	68	920061	920264	204	68	100	1.27e-25	94	GCA_000013725.1_ASM1372v1_genomic	GCA_000013725	Methanococcoides burtonii DSM 6242	DSM 6242	d__Archaea;p__Halobacteriota;c__Methanosarcinia;o__Methanosarcinales;f__Methanosarcinaceae;g__Methanococcoides;s__Methanococcoides burtonii	N/A	99.89	0.37
MM_2401	NC_007955.1	57.353	68	29	0	1	68	68	920061	920264	204	68	100	1.27e-25	94	GCF_000013725.1_ASM1372v1_genomic	GCF_000013725	Methanococcoides burtonii DSM 6242	DSM 6242	d__Archaea;p__Halobacteriota;c__Methanosarcinia;o__Methanosarcinales;f__Methanosarcinaceae;g__Methanococcoides;s__Methanococcoides burtonii	N/A	99.89	0.37
MM_2401	OY781046.1	55.882	68	30	0	1	68	68	71648	71851	204	68	100	1.56e-25	94	GCA_963676195.1_piPlaFron1.Methanosarcinaceae_archaeon_1.1_genomic	GCA_963676195	Methanosarcinaceae archaeon		d__Archaea;p__Halobacteriota;c__Methanosarcinia;o__Methanosarcinales;f__Methanosarcinaceae;g__Methanococcoides;s__Methanococcoides sp963676195	N/A	99.94	1.51
MM_2401	JTEO01000002.1	61.765	68	26	0	1	68	68	466039	466242	204	68	100	2.38e-23	87.8	GCA_024500045.1_ASM2450004v1_genomic	GCA_024500045	Methanolobus chelungpuianus	St545Mb	d__Archaea;p__Halobacteriota;c__Methanosarcinia;o__Methanosarcinales;f__Methanosarcinaceae;g__Methanolobus;s__Methanolobus chelungpuianus	N/A	99.99	0.57
MM_2401	NZ_JTEO01000002.1	61.765	68	26	0	1	68	68	466039	466242	204	68	100	2.38e-23	87.8	GCF_024500045.1_ASM2450004v1_genomic	GCF_024500045	Methanolobus chelungpuianus	St545Mb	d__Archaea;p__Halobacteriota;c__Methanosarcinia;o__Methanosarcinales;f__Methanosarcinaceae;g__Methanolobus;s__Methanolobus chelungpuianus	N/A	99.99	0.57
MM_2401	CP003083.1	58.824	68	28	0	1	68	68	944450	944247	204	68	100	5.78e-23	86.7	GCA_000306725.1_ASM30672v1_genomic	GCA_000306725	Methanolobus psychrophilus R15	R15	d__Archaea;p__Halobacteriota;c__Methanosarcinia;o__Methanosarcinales;f__Methanosarcinaceae;g__Methanolobus;s__Methanolobus psychrophilus	N/A	99.97	0.56
MM_2401	NC_018876.1	58.824	68	28	0	1	68	68	944450	944247	204	68	100	5.78e-23	86.7	GCF_000306725.1_ASM30672v1_genomic	GCF_000306725	Methanolobus psychrophilus R15	R15	d__Archaea;p__Halobacteriota;c__Methanosarcinia;o__Methanosarcinales;f__Methanosarcinaceae;g__Methanolobus;s__Methanolobus psychrophilus	N/A	99.97	0.56
MM_2401	JAUXNK010000080.1	58.824	68	28	0	1	68	68	6006	5803	204	68	100	7.74e-23	86.3	GCA_030682845.1_ASM3068284v1_genomic	GCA_030682845	Methanolobus sp.		d__Archaea;p__Halobacteriota;c__Methanosarcinia;o__Methanosarcinales;f__Methanosarcinaceae;g__Methanolobus;s__Methanolobus sp030682845	N/A	99.83	1.13
MM_2401	NZ_JAUXNK010000080.1	58.824	68	28	0	1	68	68	6006	5803	204	68	100	7.74e-23	86.3	GCF_030682845.1_ASM3068284v1_genomic	GCF_030682845	Methanolobus sp.		d__Archaea;p__Halobacteriota;c__Methanosarcinia;o__Methanosarcinales;f__Methanosarcinaceae;g__Methanolobus;s__Methanolobus sp030682845	N/A	99.83	1.13
MM_2401	DAOWEE010000027.1	73.81	42	11	0	1	42	42	126	1	126	42	61.7647	5.16e-18	72	GCA_030638625.1_ASM3063862v1_genomic	GCA_030638625	Methanosarcinales archaeon		d__Archaea;p__Halobacteriota;c__Methanosarcinia;o__Methanosarcinales;f__Methanocomedenaceae;g__QBUR01;s__QBUR01 sp030638625	N/A	83.83	1.36
MM_2401	JARRBP010000070.1	57.692	52	22	0	1	52	52	6826	6671	156	52	76.4706	8.68e-17	68.2	GCA_029982285.1_ASM2998228v1_genomic	GCA_029982285	Methanolobus sp.		d__Archaea;p__Halobacteriota;c__Methanosarcinia;o__Methanosarcinales;f__Methanosarcinaceae;g__Methanolobus;s__Methanolobus sp030154025	N/A	63.08	0.15
MM_2401	JASGLS010000048.1	57.692	52	22	0	1	52	52	6812	6657	156	52	76.4706	1.14e-16	68.2	GCA_030156845.1_ASM3015684v1_genomic	GCA_030156845	Methanolobus sp.		d__Archaea;p__Halobacteriota;c__Methanosarcinia;o__Methanosarcinales;f__Methanosarcinaceae;g__Methanolobus;s__Methanolobus sp030154025	N/A	89.41	0.76
MM_2401	JASKKT010000028.1	57.692	52	22	0	1	52	52	24344	24499	156	52	76.4706	1.32e-16	68.2	GCA_030154025.1_ASM3015402v1_genomic	GCA_030154025	Methanolobus sp.		d__Archaea;p__Halobacteriota;c__Methanosarcinia;o__Methanosarcinales;f__Methanosarcinaceae;g__Methanolobus;s__Methanolobus sp030154025	N/A	99.77	0.66
MM_2401	JASUSG010000005.1	57.692	52	22	0	1	52	52	9671	9826	156	52	76.4706	1.43e-16	68.2	GCA_030446185.1_ASM3044618v1_genomic	GCA_030446185	Methanolobus sp.		d__Archaea;p__Halobacteriota;c__Methanosarcinia;o__Methanosarcinales;f__Methanosarcinaceae;g__Methanolobus;s__Methanolobus sp030154025	N/A	99.97	1.27
MM_2401	JAPZAY010000163.1	40.909	66	37	1	1	64	64	3170	3367	198	66	97.0588	3.29e-16	66.2	GCA_027460405.1_ASM2746040v1_genomic	GCA_027460405	Candidatus Methanoperedens sp.		d__Archaea;p__Halobacteriota;c__Methanosarcinia;o__Methanosarcinales;f__Methanoperedenaceae;g__Methanoperedens;s__	N/A	39.97	2.09
MM_2401	JAPZAZ010000169.1	40.909	66	37	1	1	64	64	255	452	198	66	97.0588	3.9e-16	66.2	GCA_027460385.1_ASM2746038v1_genomic	GCA_027460385	Candidatus Methanoperedens sp.		d__Archaea;p__Halobacteriota;c__Methanosarcinia;o__Methanosarcinales;f__Methanoperedenaceae;g__Methanoperedens;s__	N/A	35.7	2.15
MM_2401	DATGBN010000232.1	43.077	65	36	1	1	64	64	2138	1944	195	65	95.5882	3.93e-16	67	GCA_035312665.1_ASM3531266v1_genomic	GCA_035312665	Candidatus Methanoperedens sp.		d__Archaea;p__Halobacteriota;c__Methanosarcinia;o__Methanosarcinales;f__Methanoperedenaceae;g__Methanoperedens;s__	N/A	68.98	2.56
MM_2401	JAPMTY010000049.1	46.97	66	33	1	1	64	64	13473	13276	198	66	97.0588	7.53e-16	65.9	GCA_026552835.1_ASM2655283v1_genomic	GCA_026552835	Candidatus Methanoperedens sp.		d__Archaea;p__Halobacteriota;c__Methanosarcinia;o__Methanosarcinales;f__Methanoperedenaceae;g__Methanoperedens;s__	Genome not assigned to closest species as it falls outside its pre-defined ANI radius	65.28	6.16
MM_2401	DATEAZ010000004.1	42.424	66	36	1	1	64	64	2836	3033	198	66	97.0588	1.06e-15	65.9	GCA_035288085.1_ASM3528808v1_genomic	GCA_035288085	Candidatus Methanoperedens sp.		d__Archaea;p__Halobacteriota;c__Methanosarcinia;o__Methanosarcinales;f__Methanoperedenaceae;g__Methanoperedens;s__Methanoperedens sp027460465	N/A	96.4	1.42
MM_2401	JAPMTW010000293.1	42.424	66	36	1	1	64	64	8427	8624	198	66	97.0588	1.13e-15	65.9	GCA_026552885.1_ASM2655288v1_genomic	GCA_026552885	Candidatus Methanoperedens sp.		d__Archaea;p__Halobacteriota;c__Methanosarcinia;o__Methanosarcinales;f__Methanoperedenaceae;g__Methanoperedens;s__Methanoperedens sp027460465	N/A	99.25	3.35
MM_2401	JAPZAV010000029.1	42.424	66	36	1	1	64	64	2835	3032	198	66	97.0588	1.17e-15	65.9	GCA_027460465.1_ASM2746046v1_genomic	GCA_027460465	Candidatus Methanoperedens sp.		d__Archaea;p__Halobacteriota;c__Methanosarcinia;o__Methanosarcinales;f__Methanoperedenaceae;g__Methanoperedens;s__Methanoperedens sp027460465	N/A	100	2.68
MM_2401	JAPZAQ010000055.1	43.939	66	35	1	1	64	64	14794	14597	198	66	97.0588	1.51e-15	65.5	GCA_027460565.1_ASM2746056v1_genomic	GCA_027460565	Candidatus Methanoperedens sp.		d__Archaea;p__Halobacteriota;c__Methanosarcinia;o__Methanosarcinales;f__Methanoperedenaceae;g__Methanoperedens;s__	Genome not assigned to closest species as it falls outside its pre-defined ANI radius	93.76	9.83
MM_2401	JAPZAU010000042.1	43.939	66	35	1	1	64	64	5901	6098	198	66	97.0588	1.57e-15	65.5	GCA_027460485.1_ASM2746048v1_genomic	GCA_027460485	Candidatus Methanoperedens sp.		d__Archaea;p__Halobacteriota;c__Methanosarcinia;o__Methanosarcinales;f__Methanoperedenaceae;g__Methanoperedens;s__	Genome not assigned to closest species as it falls outside its pre-defined ANI radius	95.71	6.67
MM_2401	DATCUF010000405.1	41.538	65	37	1	1	64	64	388	194	195	65	95.5882	2.02e-15	64.7	GCA_036567565.1_ASM3656756v1_genomic	GCA_036567565	Candidatus Methanoperedens sp.		d__Archaea;p__Halobacteriota;c__Methanosarcinia;o__Methanosarcinales;f__Methanoperedenaceae;g__Methanoperedens;s__	N/A	47.71	0.76
MM_2401	JAPZAR010000015.1	42.424	66	36	1	1	64	64	19149	19346	198	66	97.0588	2.2e-15	65.1	GCA_027460535.1_ASM2746053v1_genomic	GCA_027460535	Candidatus Methanoperedens sp.		d__Archaea;p__Halobacteriota;c__Methanosarcinia;o__Methanosarcinales;f__Methanoperedenaceae;g__Methanoperedens;s__Methanoperedens sp027460535	N/A	99.92	0.97
MM_2401	JAPZAT010000049.1	42.424	66	36	1	1	64	64	136814	136617	198	66	97.0588	2.22e-15	65.1	GCA_027460495.1_ASM2746049v1_genomic	GCA_027460495	Candidatus Methanoperedens sp.		d__Archaea;p__Halobacteriota;c__Methanosarcinia;o__Methanosarcinales;f__Methanoperedenaceae;g__Methanoperedens;s__Methanoperedens sp027460535	N/A	99.95	2.25
MM_2401	DATCUE010000002.1	40.909	66	37	1	1	64	64	35409	35606	198	66	97.0588	2.59e-15	65.1	GCA_036567605.1_ASM3656760v1_genomic	GCA_036567605	Candidatus Methanoperedens sp.		d__Archaea;p__Halobacteriota;c__Methanosarcinia;o__Methanosarcinales;f__Methanoperedenaceae;g__Methanoperedens;s__Methanoperedens sp036567605	N/A	97.17	4.07
MM_2401	JAUYEU010000220.1	39.394	66	38	1	1	64	64	655	852	198	66	97.0588	2.82e-15	63.9	GCA_030691245.1_ASM3069124v1_genomic	GCA_030691245	Candidatus Methanoperedens sp.		d__Archaea;p__Halobacteriota;c__Methanosarcinia;o__Methanosarcinales;f__Methanoperedenaceae;g__Methanoperedens;s__	N/A	50.86	6.98
MM_2401	VEPM01000011.1	41.538	65	37	1	1	64	64	22712	22906	195	65	95.5882	5.65e-15	64.3	GCA_012026795.1_ASM1202679v1_genomic	GCA_012026795	Candidatus Methanoperedens sp.		d__Archaea;p__Halobacteriota;c__Methanosarcinia;o__Methanosarcinales;f__Methanoperedenaceae;g__Methanoperedens;s__Methanoperedens sp012026795	N/A	99.99	2.23
MM_2401	JAWOKW010000231.1	40.909	66	37	1	1	64	64	2365	2562	198	66	97.0588	7.37e-15	63.5	GCA_033854095.1_ASM3385409v1_genomic	GCA_033854095	Candidatus Methanoperedens sp.		d__Archaea;p__Halobacteriota;c__Methanosarcinia;o__Methanosarcinales;f__Methanoperedenaceae;g__Methanoperedens;s__Methanoperedens sp033854095	N/A	81.2	3.9
MM_2401	VEPN01000015.1	35.938	64	41	0	1	64	64	21621	21812	192	64	94.1176	9.69e-15	63.5	GCA_012026835.1_ASM1202683v1_genomic	GCA_012026835	Candidatus Methanoperedens sp.		d__Archaea;p__Halobacteriota;c__Methanosarcinia;o__Methanosarcinales;f__Methanoperedenaceae;g__Methanoperedens;s__Methanoperedens sp012026835	N/A	99.82	1.13
MM_2401	JAUSDC010000112.1	36.364	66	40	1	1	64	64	4082	4279	198	66	97.0588	1.1e-14	63.5	GCA_030650845.1_ASM3065084v1_genomic	GCA_030650845	Candidatus Methanoperedens sp.		d__Archaea;p__Halobacteriota;c__Methanosarcinia;o__Methanosarcinales;f__Methanoperedenaceae;g__Methanoperedens;s__Methanoperedens sp030650845	N/A	97.58	4.85
MM_2401	JAPMTX010000147.1	39.394	66	38	1	1	64	64	22492	22295	198	66	97.0588	4.05e-14	61.6	GCA_026552855.1_ASM2655285v1_genomic	GCA_026552855	Candidatus Methanoperedens sp.		d__Archaea;p__Halobacteriota;c__Methanosarcinia;o__Methanosarcinales;f__Methanoperedenaceae;g__Methanoperedens;s__Methanoperedens sp026552855	N/A	99.86	6.49
MM_2401	JAPZAW010000125.1	39.394	66	38	1	1	64	64	5611	5808	198	66	97.0588	5.63e-14	60.8	GCA_027460425.1_ASM2746042v1_genomic	GCA_027460425	Candidatus Methanoperedens sp.		d__Archaea;p__Halobacteriota;c__Methanosarcinia;o__Methanosarcinales;f__Methanoperedenaceae;g__Methanoperedens;s__Methanoperedens sp027460525	N/A	98.06	1.5
MM_2401	JBEHDZ010000001.1	39.394	66	38	1	1	64	64	503767	503570	198	66	97.0588	6.38e-14	60.8	GCA_040223915.1_ASM4022391v1_genomic	GCA_040223915	Candidatus Methanoperedens sp.		d__Archaea;p__Halobacteriota;c__Methanosarcinia;o__Methanosarcinales;f__Methanoperedenaceae;g__Methanoperedens;s__Methanoperedens sp027460525	N/A	99.27	0.98
MM_2401	JAPZAS010000009.1	39.394	66	38	1	1	64	64	72168	71971	198	66	97.0588	6.41e-14	60.8	GCA_027460525.1_ASM2746052v1_genomic	GCA_027460525	Candidatus Methanoperedens sp.		d__Archaea;p__Halobacteriota;c__Methanosarcinia;o__Methanosarcinales;f__Methanoperedenaceae;g__Methanoperedens;s__Methanoperedens sp027460525	N/A	99.47	0.9
MM_2401	FZMP01000022.1	39.394	66	38	1	1	64	64	5040	5237	198	66	97.0588	1e-13	60.8	GCA_900196725.1_MNV_PRJEB20370_wgs_genomic	GCA_900196725	Candidatus Methanoperedens nitroreducens		d__Archaea;p__Halobacteriota;c__Methanosarcinia;o__Methanosarcinales;f__Methanoperedenaceae;g__Methanoperedens;s__Methanoperedens nitroreducens_A	N/A	100	5.25
MM_2401	NZ_FZMP01000022.1	39.394	66	38	1	1	64	64	5040	5237	198	66	97.0588	1e-13	60.8	GCF_900196725.1_MNV_PRJEB20370_wgs_genomic	GCF_900196725	Candidatus Methanoperedens nitroreducens		d__Archaea;p__Halobacteriota;c__Methanosarcinia;o__Methanosarcinales;f__Methanoperedenaceae;g__Methanoperedens;s__Methanoperedens nitroreducens_A	N/A	100	5.18
MM_2401	CAJPFQ010000468.1	40	65	38	1	1	64	64	4891	5085	195	65	95.5882	1.14e-13	60.5	GCA_905339305.1_METH_ENR_24_genomic	GCA_905339305	Methanosarcinales archaeon		d__Archaea;p__Halobacteriota;c__Methanosarcinia;o__Methanosarcinales;f__Methanoperedenaceae;g__Methanoperedens;s__	N/A	78.46	5.81
MM_2401	JAPMTR010000077.1	38.462	65	39	1	1	64	64	1902	1708	195	65	95.5882	1.64e-13	59.7	GCA_026552975.1_ASM2655297v1_genomic	GCA_026552975	Candidatus Methanoperedens sp.		d__Archaea;p__Halobacteriota;c__Methanosarcinia;o__Methanosarcinales;f__Methanoperedenaceae;g__Methanoperedens;s__Methanoperedens sp026552975	N/A	93.4	1.76
MM_2401	JASGVX010000103.1	69.231	26	8	0	1	26	26	10387	10310	78	26	38.2353	2.85e-13	42.7	GCA_030054735.1_ASM3005473v1_genomic	GCA_030054735	Euryarchaeota archaeon		d__Archaea;p__Halobacteriota;c__Methanosarcinia;o__Methanosarcinales;f__Methanosarcinaceae;g__Methanosarcina;s__Methanosarcina sp030054735	N/A	99.4	0.04
MM_2401	JASGVX010000103.1	76	25	6	0	44	68	25	10260	10186	75	25	36.7647	2.85e-13	37.4	GCA_030054735.1_ASM3005473v1_genomic	GCA_030054735	Euryarchaeota archaeon		d__Archaea;p__Halobacteriota;c__Methanosarcinia;o__Methanosarcinales;f__Methanosarcinaceae;g__Methanosarcina;s__Methanosarcina sp030054735	N/A	99.4	0.04
MM_2401	JASGVX010000103.1	60	20	8	0	27	46	20	10310	10251	60	20	29.4118	2.85e-13	25.4	GCA_030054735.1_ASM3005473v1_genomic	GCA_030054735	Euryarchaeota archaeon		d__Archaea;p__Halobacteriota;c__Methanosarcinia;o__Methanosarcinales;f__Methanosarcinaceae;g__Methanosarcina;s__Methanosarcina sp030054735	N/A	99.4	0.04
MM_2401	PQAS01000021.1	41.538	65	36	2	1	64	64	60388	60579	192	64	94.1176	2.98e-13	59.3	GCA_003104905.1_ASM310490v1_genomic	GCA_003104905	Candidatus Methanoperedenaceae archaeon		d__Archaea;p__Halobacteriota;c__Methanosarcinia;o__Methanosarcinales;f__Methanoperedenaceae;g__Methanoperedens;s__Methanoperedens sp003104905	N/A	98.47	3.36
MM_2401	JAPMTS010000020.1	39.062	64	37	1	1	62	62	50806	50615	192	64	94.1176	3.67e-13	58.5	GCA_026552955.1_ASM2655295v1_genomic	GCA_026552955	Candidatus Methanoperedens sp.		d__Archaea;p__Halobacteriota;c__Methanosarcinia;o__Methanosarcinales;f__Methanoperedenaceae;g__Methanoperedens;s__Methanoperedens sp026552955	N/A	95.01	1.2
MM_2401	DAHXMQ010000402.1	39.394	66	38	1	1	64	64	1716	1519	198	66	97.0588	4.62e-13	58.2	GCA_027371625.1_ASM2737162v1_genomic	GCA_027371625	Candidatus Methanoperedenaceae archaeon		d__Archaea;p__Halobacteriota;c__Methanosarcinia;o__Methanosarcinales;f__Methanoperedenaceae;g__Methanoperedens;s__Methanoperedens sp027371625	N/A	68.87	1.45
MM_2401	NSJO01000007.1	40	65	38	1	1	64	64	41446	41252	195	65	95.5882	6.54e-13	58.5	GCA_002634415.1_ASM263441v1_genomic	GCA_002634415	Candidatus Methanoperedens sp.		d__Archaea;p__Halobacteriota;c__Methanosarcinia;o__Methanosarcinales;f__Methanoperedenaceae;g__Methanoperedens;s__Methanoperedens sp002487355	N/A	99.99	2.82
MM_2401	NTMG01000032.1	40	65	38	1	1	64	64	41820	41626	195	65	95.5882	6.8e-13	58.5	GCA_002487355.1_ASM248735v1_genomic	GCA_002487355	Candidatus Methanoperedens sp. BLZ2		d__Archaea;p__Halobacteriota;c__Methanosarcinia;o__Methanosarcinales;f__Methanoperedenaceae;g__Methanoperedens;s__Methanoperedens sp002487355	N/A	99.99	2.33
MM_2401	NZ_NTMG01000032.1	40	65	38	1	1	64	64	41820	41626	195	65	95.5882	6.8e-13	58.5	GCF_002487355.1_ASM248735v1_genomic	GCF_002487355	Candidatus Methanoperedens sp. BLZ2		d__Archaea;p__Halobacteriota;c__Methanosarcinia;o__Methanosarcinales;f__Methanoperedenaceae;g__Methanoperedens;s__Methanoperedens sp002487355	N/A	99.99	2.33
MM_2401	JAIOIS010000096.1	40	65	38	1	1	64	64	16759	16953	195	65	95.5882	6.8e-13	58.5	GCA_019912155.1_ASM1991215v1_genomic	GCA_019912155	Candidatus Methanoperedens nitroreducens		d__Archaea;p__Halobacteriota;c__Methanosarcinia;o__Methanosarcinales;f__Methanoperedenaceae;g__Methanoperedens;s__Methanoperedens sp002487355	N/A	99.99	2.15
MM_2401	WBTY01000016.1	40	65	38	1	1	64	64	39940	40134	195	65	95.5882	6.92e-13	58.5	GCA_008933945.1_ASM893394v1_genomic	GCA_008933945	Candidatus Methanoperedens sp.		d__Archaea;p__Halobacteriota;c__Methanosarcinia;o__Methanosarcinales;f__Methanoperedenaceae;g__Methanoperedens;s__Methanoperedens sp002487355	N/A	99.99	2.19
MM_2401	JAPMTU010000041.1	40	65	38	1	1	64	64	41399	41205	195	65	95.5882	7.15e-13	58.5	GCA_026552925.1_ASM2655292v1_genomic	GCA_026552925	Candidatus Methanoperedens sp.		d__Archaea;p__Halobacteriota;c__Methanosarcinia;o__Methanosarcinales;f__Methanoperedenaceae;g__Methanoperedens;s__Methanoperedens sp002487355	N/A	99.86	2.17
MM_2401	CAJPFP010000037.1	40	65	38	1	1	64	64	4306	4500	195	65	95.5882	7.53e-13	58.2	GCA_905339205.1_METH_ENR_28_genomic	GCA_905339205	Methanosarcinales archaeon		d__Archaea;p__Halobacteriota;c__Methanosarcinia;o__Methanosarcinales;f__Methanoperedenaceae;g__Methanoperedens;s__Methanoperedens sp002487355	N/A	68.85	8.8
MM_2401	JAPMTT010000191.1	40	65	38	1	1	64	64	8396	8202	195	65	95.5882	8.4e-13	58.2	GCA_026552915.1_ASM2655291v1_genomic	GCA_026552915	Candidatus Methanoperedens sp.		d__Archaea;p__Halobacteriota;c__Methanosarcinia;o__Methanosarcinales;f__Methanoperedenaceae;g__Methanoperedens;s__Methanoperedens sp002487355	N/A	96.86	10.93
MM_2401	JAPZAP010000090.1	33.333	66	42	1	1	64	64	11285	11088	198	66	97.0588	4.48e-12	55.5	GCA_027460585.1_ASM2746058v1_genomic	GCA_027460585	Candidatus Methanoperedens sp.		d__Archaea;p__Halobacteriota;c__Methanosarcinia;o__Methanosarcinales;f__Methanoperedenaceae;g__Methanoperedens;s__Methanoperedens sp027460585	N/A	84.11	4.14
MM_2401	CAJPFJ010000037.1	36.923	65	40	1	1	64	64	71508	71702	195	65	95.5882	6.87e-12	55.5	GCA_905339155.1_METH_ENR_16_genomic	GCA_905339155	Methanosarcinales archaeon		d__Archaea;p__Halobacteriota;c__Methanosarcinia;o__Methanosarcinales;f__Methanoperedenaceae;g__Methanoperedens;s__Methanoperedens sp905339155	N/A	97.03	5.43
MM_2401	JAUQXR010000045.1	36.923	65	40	1	1	64	64	4061	4255	195	65	95.5882	7.06e-12	55.5	GCA_030834615.1_ASM3083461v1_genomic	GCA_030834615	Candidatus Methanoperedens sp.		d__Archaea;p__Halobacteriota;c__Methanosarcinia;o__Methanosarcinales;f__Methanoperedenaceae;g__Methanoperedens;s__Methanoperedens sp905339155	N/A	98.6	8.03
MM_2401	DAJM01000069.1	33.333	66	42	1	1	64	64	58883	59080	198	66	97.0588	1.1e-11	54.7	GCA_002496325.1_ASM249632v1_genomic	GCA_002496325	Candidatus Methanoperedens sp. UBA453		d__Archaea;p__Halobacteriota;c__Methanosarcinia;o__Methanosarcinales;f__Methanoperedenaceae;g__Methanoperedens;s__Methanoperedens nitroreducens	N/A	99.26	2.42
MM_2401	JMIY01000001.1	33.333	66	42	1	1	64	64	441410	441213	198	66	97.0588	1.14e-11	54.7	GCA_000685155.1_ANME2D_V10_genomic	GCA_000685155	Candidatus Methanoperedens nitroreducens	ANME-2d	d__Archaea;p__Halobacteriota;c__Methanosarcinia;o__Methanosarcinales;f__Methanoperedenaceae;g__Methanoperedens;s__Methanoperedens nitroreducens	N/A	99.77	3.65
MM_2401	NZ_JMIY01000001.1	33.333	66	42	1	1	64	64	441410	441213	198	66	97.0588	1.14e-11	54.7	GCF_000685155.1_ANME2D_V10_genomic	GCF_000685155	Candidatus Methanoperedens nitroreducens	ANME-2d	d__Archaea;p__Halobacteriota;c__Methanosarcinia;o__Methanosarcinales;f__Methanoperedenaceae;g__Methanoperedens;s__Methanoperedens nitroreducens	N/A	99.77	3.65
MM_2401	JAOSKX010000001.1	33.333	66	42	1	1	64	64	2228873	2229070	198	66	97.0588	1.18e-11	54.7	GCA_030069165.1_ASM3006916v1_genomic	GCA_030069165	Candidatus Methanoperedens sp.		d__Archaea;p__Halobacteriota;c__Methanosarcinia;o__Methanosarcinales;f__Methanoperedenaceae;g__Methanoperedens;s__Methanoperedens nitroreducens	N/A	99.81	3.42
MM_2401	DYGR01000006.1	33.333	66	42	1	1	64	64	64440	64243	198	66	97.0588	1.58e-11	54.3	GCA_020724545.1_ASM2072454v1_genomic	GCA_020724545	Candidatus Methanoperedens nitroreducens		d__Archaea;p__Halobacteriota;c__Methanosarcinia;o__Methanosarcinales;f__Methanoperedenaceae;g__Methanoperedens;s__Methanoperedens nitroreducens_B	N/A	99.96	5.38
MM_2401	DASVKL010000024.1	31.818	66	43	1	1	64	64	3018	2821	198	66	97.0588	2e-11	53.1	GCA_036385455.1_ASM3638545v1_genomic	GCA_036385455	Candidatus Methanoperedens sp.		d__Archaea;p__Halobacteriota;c__Methanosarcinia;o__Methanosarcinales;f__Methanoperedenaceae;g__Methanoperedens;s__	N/A	63.06	0.68
MM_2401	JAPZAO010000076.1	45.714	35	19	0	30	64	35	3	107	105	35	51.4706	3.21e-06	38.9	GCA_027460615.1_ASM2746061v1_genomic	GCA_027460615	Candidatus Methanoperedens sp.		d__Archaea;p__Halobacteriota;c__Methanosarcinia;o__Methanosarcinales;f__Methanoperedenaceae;g__Methanoperedens;s__Methanoperedens sp027460615	N/A	81.89	5.19
MM_2401	JAXJXF010000048.1	50	28	12	1	1	26	26	1064	1147	84	28	41.1765	2.42e-05	36.6	GCA_036307625.1_ASM3630762v1_genomic	GCA_036307625	Methanobrevibacter sp.		d__Archaea;p__Methanobacteriota;c__Methanobacteria;o__Methanobacteriales;f__Methanobacteriaceae;g__Methanocatella;s__Methanocatella sp036307625	N/A	93.08	0.66
MM_2401	NZ_JAXJXF010000048.1	50	28	12	1	1	26	26	1064	1147	84	28	41.1765	2.42e-05	36.6	GCF_036307625.1_ASM3630762v1_genomic	GCF_036307625	Methanobrevibacter sp.		d__Archaea;p__Methanobacteriota;c__Methanobacteria;o__Methanobacteriales;f__Methanobacteriaceae;g__Methanocatella;s__Methanocatella sp036307625	N/A	93.08	0.66
MM_2401	CADBPS010000041.1	50	24	12	0	1	24	24	9049	9120	72	24	35.2941	4.71e-05	35.4	GCA_902796575.1_Rumen_uncultured_genome_RUG14185_genomic	GCA_902796575	uncultured Methanobrevibacter sp.		d__Archaea;p__Methanobacteriota;c__Methanobacteria;o__Methanobacteriales;f__Methanobacteriaceae;g__Methanocatella;s__Methanocatella sp902796575	N/A	86.09	1.21
MM_2401	DTXN01000546.1	59.259	27	11	0	1	27	27	4373	4293	81	27	39.7059	5.94e-05	35	GCA_012962495.1_ASM1296249v1_genomic	GCA_012962495	Archaeoglobaceae archaeon		d__Archaea;p__Halobacteriota;c__Archaeoglobi;o__Archaeoglobales;f__Archaeoglobaceae;g__JdFR-22;s__	N/A	86.68	0.05
MM_2401	JAHKLN010000118.1	31.667	60	28	2	1	53	53	1299	1460	162	54	79.4118	7.63e-05	35	GCA_020854755.1_ASM2085475v1_genomic	GCA_020854755	Methanomicrobiaceae archaeon		d__Archaea;p__Halobacteriota;c__Methanomicrobia;o__Methanomicrobiales;f__Methanoculleaceae;g__JAHKLN01;s__JAHKLN01 sp020854755	N/A	81.32	0.33
MM_2401	JAQUSI010000046.1	31.667	60	28	2	1	53	53	12341	12180	162	54	79.4118	8.7e-05	35	GCA_028715245.1_ASM2871524v1_genomic	GCA_028715245	Methanomicrobiaceae archaeon		d__Archaea;p__Halobacteriota;c__Methanomicrobia;o__Methanomicrobiales;f__Methanoculleaceae;g__JAHKLN01;s__JAHKLN01 sp020854755	N/A	84.89	0.34
MM_2401	JAFZMD010000067.1	50	20	10	0	1	20	20	26113	26172	60	20	29.4118	0.000117	34.3	GCA_017553445.1_ASM1755344v1_genomic	GCA_017553445	Methanobrevibacter sp.		d__Archaea;p__Methanobacteriota;c__Methanobacteria;o__Methanobacteriales;f__Methanobacteriaceae;g__Methanocatella;s__Methanocatella sp017553445	N/A	91.21	2.72
MM_2401	JAAZID010000066.1	45.455	22	12	0	1	22	22	291	356	66	22	32.3529	0.000181	33.9	GCA_012510295.1_ASM1251029v1_genomic	GCA_012510295	Methanomicrobiales archaeon		d__Archaea;p__Halobacteriota;c__Methanomicrobia;o__Methanomicrobiales;f__Methanoculleaceae;g__Methanoculleus;s__Methanoculleus sp012510295	N/A	80.41	1.77
MM_2401	JAMNZA010000029.1	48.148	27	14	0	1	27	27	3084	3164	81	27	39.7059	0.000183	33.1	GCA_023622545.1_ASM2362254v1_genomic	GCA_023622545	Euryarchaeota archaeon		d__Archaea;p__Methanobacteriota_B;c__Thermococci;o__Methanofastidiosales;f__Methanofastidiosaceae;g__Methanofastidiosum;s__Methanofastidiosum sp023622545	N/A	68.23	0.63
MM_2401	SLDP01000061.1	41.176	34	18	1	1	32	32	1270	1169	102	34	50	0.000213	33.9	GCA_007125235.1_ASM712523v1_genomic	GCA_007125235	Halobacteriales archaeon		d__Archaea;p__Halobacteriota;c__Halobacteria;o__Halobacteriales;f__SKSH01;g__SKSH01;s__SKSH01 sp007118145	N/A	79.09	0.1
MM_2401	DAISBY010000037.1	32.143	56	33	3	1	53	53	12295	12456	162	54	79.4118	0.000221	33.9	GCA_036817365.1_ASM3681736v1_genomic	GCA_036817365	Methanoculleus bourgensis		d__Archaea;p__Halobacteriota;c__Methanomicrobia;o__Methanomicrobiales;f__Methanoculleaceae;g__Methanoculleus;s__Methanoculleus bourgensis	N/A	88.49	1.3
MM_2401	JAFYUO010000044.1	44.444	36	15	3	1	31	31	562	455	108	36	52.9412	0.000221	33.5	GCA_017558445.1_ASM1755844v1_genomic	GCA_017558445	Methanobrevibacter sp.		d__Archaea;p__Methanobacteriota;c__Methanobacteria;o__Methanobacteriales;f__Methanobacteriaceae;g__Methanobrevibacter;s__	N/A	74.06	7.88
MM_2401	CACWVY010000023.1	42.857	28	14	1	1	26	26	50613	50696	84	28	41.1765	0.000232	33.9	GCA_902764455.1_Rumen_uncultured_genome_RUG10962_genomic	GCA_902764455	uncultured Methanobrevibacter sp.		d__Archaea;p__Methanobacteriota;c__Methanobacteria;o__Methanobacteriales;f__Methanobacteriaceae;g__Methanocatella;s__Methanocatella sp902764455	N/A	98.07	1.83
MM_2401	NZ_CACWVY010000023.1	42.857	28	14	1	1	26	26	50613	50696	84	28	41.1765	0.000232	33.9	GCF_902764455.1_Rumen_uncultured_genome_RUG10962_genomic	GCF_902764455	uncultured Methanobrevibacter sp.		d__Archaea;p__Methanobacteriota;c__Methanobacteria;o__Methanobacteriales;f__Methanobacteriaceae;g__Methanocatella;s__Methanocatella sp902764455	N/A	98.11	1.83
MM_2401	DARM01000168.1	46.154	26	14	0	1	26	26	6242	6319	78	26	38.2353	0.000236	33.1	GCA_002503345.1_ASM250334v1_genomic	GCA_002503345	Methanobacterium sp. UBA479		d__Archaea;p__Methanobacteriota;c__Methanobacteria;o__Methanobacteriales;f__Methanobacteriaceae;g__Methanobacterium;s__Methanobacterium subterraneum	N/A	63.83	0.5
MM_2401	JAGVUK010000007.1	33.929	56	32	3	1	53	53	1183	1344	162	54	79.4118	0.000262	33.5	GCA_019136335.1_ASM1913633v1_genomic	GCA_019136335	Methanomicrobiales archaeon		d__Archaea;p__Halobacteriota;c__Methanomicrobia;o__Methanomicrobiales;f__Methanoculleaceae;g__Methanoculleus;s__Methanoculleus sp019136335	N/A	83.45	0.86
MM_2401	JAGOFD010000016.1	33.929	56	32	3	1	53	53	6118	5957	162	54	79.4118	0.000265	33.5	GCA_017997385.1_ASM1799738v1_genomic	GCA_017997385	Methanoculleus sp.		d__Archaea;p__Halobacteriota;c__Methanomicrobia;o__Methanomicrobiales;f__Methanoculleaceae;g__Methanoculleus;s__Methanoculleus sp019136335	N/A	82.44	6.35
MM_2401	DUHE01000079.1	46.154	26	14	0	1	26	26	5545	5622	78	26	38.2353	0.000274	33.1	GCA_013331025.1_ASM1333102v1_genomic	GCA_013331025	Methanobacterium subterraneum		d__Archaea;p__Methanobacteriota;c__Methanobacteria;o__Methanobacteriales;f__Methanobacteriaceae;g__Methanobacterium;s__Methanobacterium subterraneum	N/A	66.02	0.01
MM_2401	JARKPD010000457.1	46.154	26	14	0	1	26	26	1826	1749	78	26	38.2353	0.000324	33.1	GCA_029975455.1_ASM2997545v1_genomic	GCA_029975455	Methanobacterium sp.		d__Archaea;p__Methanobacteriota;c__Methanobacteria;o__Methanobacteriales;f__Methanobacteriaceae;g__Methanobacterium;s__Methanobacterium sp030539815	N/A	64.77	10.95
MM_2401	DAOV01000170.1	46.154	26	14	0	1	26	26	1786	1709	78	26	38.2353	0.000337	33.1	GCA_002502445.1_ASM250244v1_genomic	GCA_002502445	Methanobacterium sp. UBA283		d__Archaea;p__Methanobacteriota;c__Methanobacteria;o__Methanobacteriales;f__Methanobacteriaceae;g__Methanobacterium;s__Methanobacterium subterraneum	N/A	81.84	0.24
MM_2401	CAJYDP010000002.1	33.929	56	32	3	1	53	53	202469	202630	162	54	79.4118	0.00035	33.5	GCA_913757945.1_1H3_R419_Bin3_Hybrid_genomic	GCA_913757945	Methanoculleus sp. 10		d__Archaea;p__Halobacteriota;c__Methanomicrobia;o__Methanomicrobiales;f__Methanoculleaceae;g__Methanoculleus;s__Methanoculleus sp019136335	N/A	99.91	2.16
MM_2401	NZ_CAJYDP010000002.1	33.929	56	32	3	1	53	53	202469	202630	162	54	79.4118	0.00035	33.5	GCF_913757945.1_1H3_R419_Bin3_Hybrid_genomic	GCF_913757945	Methanoculleus sp. 10		d__Archaea;p__Halobacteriota;c__Methanomicrobia;o__Methanomicrobiales;f__Methanoculleaceae;g__Methanoculleus;s__Methanoculleus sp019136335	N/A	99.91	2.16
MM_2401	DAYY01000002.1	46.154	26	14	0	1	26	26	12171	12248	78	26	38.2353	0.000351	33.1	GCA_002507095.1_ASM250709v1_genomic	GCA_002507095	Methanobacterium sp. UBA455		d__Archaea;p__Methanobacteriota;c__Methanobacteria;o__Methanobacteriales;f__Methanobacteriaceae;g__Methanobacterium;s__Methanobacterium subterraneum	N/A	90.44	0.31
MM_2401	SUTF01000007.1	45.833	24	11	1	1	22	22	171405	171334	72	24	35.2941	0.000353	33.1	GCA_015063005.1_ASM1506300v1_genomic	GCA_015063005	Methanobrevibacter millerae		d__Archaea;p__Methanobacteriota;c__Methanobacteria;o__Methanobacteriales;f__Methanobacteriaceae;g__Methanocatella;s__Methanocatella millerae_B	N/A	89.54	1.54
MM_2401	JAKPJW010000021.1	33.929	56	32	3	1	53	53	18515	18676	162	54	79.4118	0.000365	33.5	GCA_029554005.1_ASM2955400v1_genomic	GCA_029554005	Euryarchaeota archaeon		d__Archaea;p__Halobacteriota;c__Methanomicrobia;o__Methanomicrobiales;f__Methanoculleaceae;g__Methanoculleus;s__Methanoculleus sp019136335	N/A	87.03	19.44
MM_2401	JAUNXM010000022.1	46.154	26	14	0	1	26	26	4939	4862	78	26	38.2353	0.000367	33.1	GCA_030539815.1_ASM3053981v1_genomic	GCA_030539815	Methanobacterium sp.		d__Archaea;p__Methanobacteriota;c__Methanobacteria;o__Methanobacteriales;f__Methanobacteriaceae;g__Methanobacterium;s__Methanobacterium sp030539815	N/A	94.45	0.1
MM_2401	JAEHCO010000003.1	50	28	12	1	1	26	26	225590	225673	84	28	41.1765	0.000372	33.1	GCA_020697715.1_ASM2069771v1_genomic	GCA_020697715	Euryarchaeota archaeon		d__Archaea;p__Thermoplasmatota;c__Thermoplasmata;o__SG8-5;f__JAGLSY01;g__JAGLSY01;s__JAGLSY01 sp020697715	N/A	93.81	0.56
MM_2401	PGYN01000031.1	46.154	26	14	0	1	26	26	314	391	78	26	38.2353	0.000374	33.1	GCA_002839685.1_ASM283968v1_genomic	GCA_002839685	Methanobacteriales archaeon HGW-Methanobacteriales-2		d__Archaea;p__Methanobacteriota;c__Methanobacteria;o__Methanobacteriales;f__Methanobacteriaceae;g__Methanobacterium;s__Methanobacterium subterraneum	N/A	87.25	1.07
MM_2401	JABBYL010000027.1	46.154	26	14	0	1	26	26	47759	47836	78	26	38.2353	0.000391	33.1	GCA_012933645.1_ASM1293364v1_genomic	GCA_012933645	Methanobacterium subterraneum		d__Archaea;p__Methanobacteriota;c__Methanobacteria;o__Methanobacteriales;f__Methanobacteriaceae;g__Methanobacterium;s__Methanobacterium subterraneum	N/A	99.32	0.1
MM_2401	NZ_JABBYL010000027.1	46.154	26	14	0	1	26	26	47759	47836	78	26	38.2353	0.000391	33.1	GCF_012933645.1_ASM1293364v1_genomic	GCF_012933645	Methanobacterium subterraneum		d__Archaea;p__Methanobacteriota;c__Methanobacteria;o__Methanobacteriales;f__Methanobacteriaceae;g__Methanobacterium;s__Methanobacterium subterraneum	N/A	99.32	0.1
MM_2401	CABGHI010000002.1	44.444	36	15	2	1	31	31	43952	44059	108	36	52.9412	0.000404	32	GCA_902158755.1_SYNGOMJ08_genomic	GCA_902158755	Candidatus Syntrophoarchaeum sp. GoM_oil		d__Archaea;p__Halobacteriota;c__Syntropharchaeia;o__Syntropharchaeales;f__Syntropharchaeaceae;g__Syntropharchaeum;s__	N/A	37.31	0
MM_2401	NZ_CABGHI010000002.1	44.444	36	15	2	1	31	31	43952	44059	108	36	52.9412	0.000404	32	GCF_902158755.1_SYNGOMJ08_genomic	GCF_902158755	Candidatus Syntrophoarchaeum sp. GoM_oil		d__Archaea;p__Halobacteriota;c__Syntropharchaeia;o__Syntropharchaeales;f__Syntropharchaeaceae;g__Syntropharchaeum;s__	N/A	37.31	0
MM_2401	JAHKLR010000050.1	46.154	26	14	0	1	26	26	61601	61524	78	26	38.2353	0.000408	33.1	GCA_020854955.1_ASM2085495v1_genomic	GCA_020854955	Methanobacterium sp.		d__Archaea;p__Methanobacteriota;c__Methanobacteria;o__Methanobacteriales;f__Methanobacteriaceae;g__Methanobacterium;s__Methanobacterium subterraneum	N/A	99.56	0.05
MM_2401	NZ_JAHKLR010000050.1	46.154	26	14	0	1	26	26	61601	61524	78	26	38.2353	0.000408	33.1	GCF_020854955.1_ASM2085495v1_genomic	GCF_020854955	Methanobacterium sp.		d__Archaea;p__Methanobacteriota;c__Methanobacteria;o__Methanobacteriales;f__Methanobacteriaceae;g__Methanobacterium;s__Methanobacterium subterraneum	N/A	99.56	0.05
MM_2401	CP017766.1	46.154	26	14	0	1	26	26	346108	346031	78	26	38.2353	0.000414	33.1	GCA_002813655.1_ASM281365v1_genomic	GCA_002813655	Methanobacterium subterraneum	MO-MB1	d__Archaea;p__Methanobacteriota;c__Methanobacteria;o__Methanobacteriales;f__Methanobacteriaceae;g__Methanobacterium;s__Methanobacterium subterraneum	N/A	97.07	0.17
MM_2401	NZ_CP017766.1	46.154	26	14	0	1	26	26	346108	346031	78	26	38.2353	0.000414	33.1	GCF_002813655.1_ASM281365v1_genomic	GCF_002813655	Methanobacterium subterraneum	MO-MB1	d__Archaea;p__Methanobacteriota;c__Methanobacteria;o__Methanobacteriales;f__Methanobacteriaceae;g__Methanobacterium;s__Methanobacterium subterraneum	N/A	97.07	0.17
MM_2401	CP017768.1	46.154	26	14	0	1	26	26	2430589	2430666	78	26	38.2353	0.000415	33.1	GCA_002813695.1_ASM281369v1_genomic	GCA_002813695	Methanobacterium subterraneum	A8p	d__Archaea;p__Methanobacteriota;c__Methanobacteria;o__Methanobacteriales;f__Methanobacteriaceae;g__Methanobacterium;s__Methanobacterium subterraneum	N/A	98.19	0.22
MM_2401	NZ_CP017768.1	46.154	26	14	0	1	26	26	2430589	2430666	78	26	38.2353	0.000415	33.1	GCF_002813695.1_ASM281369v1_genomic	GCF_002813695	Methanobacterium subterraneum	A8p	d__Archaea;p__Methanobacteriota;c__Methanobacteria;o__Methanobacteriales;f__Methanobacteriaceae;g__Methanobacterium;s__Methanobacterium subterraneum	N/A	98.2	0.22
MM_2401	JAGAQL010000167.1	45.833	24	11	1	1	22	22	5249	5320	72	24	35.2941	0.000415	33.1	GCA_017622775.1_ASM1762277v1_genomic	GCA_017622775	Methanobrevibacter sp.		d__Archaea;p__Methanobacteriota;c__Methanobacteria;o__Methanobacteriales;f__Methanobacteriaceae;g__Methanocatella;s__Methanocatella millerae_B	N/A	96.4	2.81
MM_2401	NZ_JAGAQL010000167.1	45.833	24	11	1	1	22	22	5249	5320	72	24	35.2941	0.000415	33.1	GCF_017622775.1_ASM1762277v1_genomic	GCF_017622775	Methanobrevibacter sp.		d__Archaea;p__Methanobacteriota;c__Methanobacteria;o__Methanobacteriales;f__Methanobacteriaceae;g__Methanocatella;s__Methanocatella millerae_B	N/A	96.4	2.81
MM_2401	SKSS01000097.1	65	20	6	1	3	21	19	13392	13333	60	20	29.4118	0.000416	32.7	GCA_007122875.1_ASM712287v1_genomic	GCA_007122875	Salinarchaeum sp.		d__Archaea;p__Halobacteriota;c__Halobacteria;o__Halobacteriales;f__QS-1-68-20;g__QS-1-68-20;s__QS-1-68-20 sp007122875	N/A	59.5	1.51
MM_2401	CP017767.1	46.154	26	14	0	1	26	26	1515650	1515727	78	26	38.2353	0.000417	33.1	GCA_002813675.1_ASM281367v1_genomic	GCA_002813675	Methanobacterium sp. MZ-A1	MZ-A1	d__Archaea;p__Methanobacteriota;c__Methanobacteria;o__Methanobacteriales;f__Methanobacteriaceae;g__Methanobacterium;s__Methanobacterium subterraneum	N/A	99.23	0.13
MM_2401	NZ_CP017767.1	46.154	26	14	0	1	26	26	1515650	1515727	78	26	38.2353	0.000417	33.1	GCF_002813675.1_ASM281367v1_genomic	GCF_002813675	Methanobacterium sp. MZ-A1	MZ-A1	d__Archaea;p__Methanobacteriota;c__Methanobacteria;o__Methanobacteriales;f__Methanobacteriaceae;g__Methanobacterium;s__Methanobacterium subterraneum	N/A	99.23	0.13
MM_2401	JAEZPT010000195.1	52	25	10	1	1	23	23	2493	2567	75	25	36.7647	0.000432	32.3	GCA_023413295.1_ASM2341329v1_genomic	GCA_023413295	Euryarchaeota archaeon		d__Archaea;p__Methanobacteriota;c__Methanobacteria;o__Methanobacteriales;f__Methanobacteriaceae;g__Methanosphaera;s__Methanosphaera stadtmanae	N/A	76.62	0.11
MM_2401	JAHQCO010000001.1	46.154	26	14	0	1	26	26	746488	746565	78	26	38.2353	0.000448	33.1	GCA_019351055.1_ASM1935105v1_genomic	GCA_019351055	Methanobacterium sp. YSL	YSL	d__Archaea;p__Methanobacteriota;c__Methanobacteria;o__Methanobacteriales;f__Methanobacteriaceae;g__Methanobacterium;s__Methanobacterium subterraneum	N/A	99.75	0.15
MM_2401	NZ_JAHQCO010000001.1	46.154	26	14	0	1	26	26	746488	746565	78	26	38.2353	0.000448	33.1	GCF_019351055.1_ASM1935105v1_genomic	GCF_019351055	Methanobacterium sp. YSL	YSL	d__Archaea;p__Methanobacteriota;c__Methanobacteria;o__Methanobacteriales;f__Methanobacteriaceae;g__Methanobacterium;s__Methanobacterium subterraneum	N/A	99.75	0.15
MM_2401	JALKIF010000008.1	38.462	39	18	2	1	37	37	127094	126990	105	35	51.4706	0.000456	33.1	GCA_023227715.1_ASM2322771v1_genomic	GCA_023227715	Methanobacterium alcaliphilum	DSM 3459	d__Archaea;p__Methanobacteriota;c__Methanobacteria;o__Methanobacteriales;f__Methanobacteriaceae;g__Methanobacterium_E;s__Methanobacterium_E alcaliphilum	N/A	99.98	0.35
MM_2401	NZ_JALKIF010000008.1	38.462	39	18	2	1	37	37	127094	126990	105	35	51.4706	0.000456	33.1	GCF_023227715.1_ASM2322771v1_genomic	GCF_023227715	Methanobacterium alcaliphilum	DSM 3459	d__Archaea;p__Methanobacteriota;c__Methanobacteria;o__Methanobacteriales;f__Methanobacteriaceae;g__Methanobacterium_E;s__Methanobacterium_E alcaliphilum	N/A	99.98	0.35
MM_2401	DAOOPE010000142.1	31.481	54	36	1	1	53	53	4898	5059	162	54	79.4118	0.000457	32.7	GCA_035388105.1_ASM3538810v1_genomic	GCA_035388105	Methanoculleus sp.		d__Archaea;p__Halobacteriota;c__Methanomicrobia;o__Methanomicrobiales;f__Methanoculleaceae;g__Methanoculleus;s__Methanoculleus sp001896715	N/A	93.19	1.68
MM_2401	JAVEVX010000022.1	52.632	19	9	0	1	19	19	23124	23180	57	19	27.9412	0.000474	32.3	GCA_034066125.1_ASM3406612v1_genomic	GCA_034066125	Methanofastidiosum sp.		d__Archaea;p__Methanobacteriota_B;c__Thermococci;o__Methanofastidiosales;f__Methanofastidiosaceae;g__Methanofastidiosum;s__Methanofastidiosum sp041678455	N/A	94.83	0.07
MM_2401	LNJC01000038.1	34.286	35	21	1	1	33	33	6614	6510	105	35	51.4706	0.000477	32.3	GCA_001587575.1_ASM158757v1_genomic	GCA_001587575	Candidatus Methanofastidiosum methylothiophilum		d__Archaea;p__Methanobacteriota_B;c__Thermococci;o__Methanofastidiosales;f__Methanofastidiosaceae;g__Methanofastidiosum;s__Methanofastidiosum sp001587575	N/A	94.99	0.17
MM_2401	LNGE01000040.1	34.286	35	21	1	1	33	33	9175	9279	105	35	51.4706	0.000493	32.3	GCA_001587655.1_ASM158765v1_genomic	GCA_001587655	Candidatus Methanofastidiosum methylothiophilum		d__Archaea;p__Methanobacteriota_B;c__Thermococci;o__Methanofastidiosales;f__Methanofastidiosaceae;g__Methanofastidiosum;s__Methanofastidiosum sp001587575	N/A	94.09	0.36
MM_2401	JAAZIF010000266.1	33.333	54	35	1	1	53	53	52	213	162	54	79.4118	0.000497	32.3	GCA_012510335.1_ASM1251033v1_genomic	GCA_012510335	Methanomicrobiales archaeon		d__Archaea;p__Halobacteriota;c__Methanomicrobia;o__Methanomicrobiales;f__Methanoculleaceae;g__Methanoculleus;s__Methanoculleus sp012510335	N/A	82.84	0.38
MM_2401	CAJKKI010000015.1	52	25	10	1	1	23	23	7169	7095	75	25	36.7647	0.000498	32	GCA_905200445.1_ERR260183-mag-bin.3_genomic	GCA_905200445	Methanosphaera stadtmanae		d__Archaea;p__Methanobacteriota;c__Methanobacteria;o__Methanobacteriales;f__Methanobacteriaceae;g__Methanosphaera;s__Methanosphaera stadtmanae	N/A	86.94	0
MM_2401	CATZNA010000044.1	52	25	10	1	1	23	23	4452	4378	75	25	36.7647	0.000525	32.3	GCA_958421955.1_ERR9578286_bin.22_MetaWRAP_v1.3_MAG_genomic	GCA_958421955	Methanosphaera stadtmanae		d__Archaea;p__Methanobacteriota;c__Methanobacteria;o__Methanobacteriales;f__Methanobacteriaceae;g__Methanosphaera;s__Methanosphaera stadtmanae	N/A	93.62	0.07
MM_2401	NZ_CATZNA010000044.1	52	25	10	1	1	23	23	4452	4378	75	25	36.7647	0.000525	32.3	GCF_958421955.1_ERR9578286_bin.22_MetaWRAP_v1.3_MAG_genomic	GCF_958421955	Methanosphaera stadtmanae		d__Archaea;p__Methanobacteriota;c__Methanobacteria;o__Methanobacteriales;f__Methanobacteriaceae;g__Methanosphaera;s__Methanosphaera stadtmanae	N/A	93.86	0.08
MM_2401	JAJRCI010000150.1	34.848	66	29	3	3	54	52	2864	2667	198	66	97.0588	0.000548	32.3	GCA_028678955.1_ASM2867895v1_genomic	GCA_028678955	Methanoregula sp.		d__Archaea;p__Halobacteriota;c__Methanomicrobia;o__Methanomicrobiales;f__Methanospirillaceae;g__Methanoregula;s__	N/A	73.93	4.4
MM_2401	JAQUUU010000007.1	32.143	56	33	3	1	53	53	34828	34989	162	54	79.4118	0.000551	32.3	GCA_028693735.1_ASM2869373v1_genomic	GCA_028693735	Methanoculleus bourgensis		d__Archaea;p__Halobacteriota;c__Methanomicrobia;o__Methanomicrobiales;f__Methanoculleaceae;g__Methanoculleus;s__Methanoculleus bourgensis	N/A	82.25	0.77
MM_2401	JAEXRJ010000036.1	52	25	10	1	1	23	23	10218	10292	75	25	36.7647	0.000558	32.3	GCA_023440905.1_ASM2344090v1_genomic	GCA_023440905	Euryarchaeota archaeon		d__Archaea;p__Methanobacteriota;c__Methanobacteria;o__Methanobacteriales;f__Methanobacteriaceae;g__Methanosphaera;s__Methanosphaera stadtmanae	N/A	99.9	0.01
MM_2401	JAAZLK010000047.1	32.143	56	33	3	1	53	53	2906	2745	162	54	79.4118	0.000568	32.3	GCA_012799355.1_ASM1279935v1_genomic	GCA_012799355	Methanoculleus bourgensis		d__Archaea;p__Halobacteriota;c__Methanomicrobia;o__Methanomicrobiales;f__Methanoculleaceae;g__Methanoculleus;s__Methanoculleus bourgensis	N/A	84.58	2.04
MM_2401	JAFQXD010000014.1	39.474	38	19	2	1	34	34	5808	5921	114	38	55.8824	0.000581	32.7	GCA_017407115.1_ASM1740711v1_genomic	GCA_017407115	Methanobrevibacter sp.		d__Archaea;p__Methanobacteriota;c__Methanobacteria;o__Methanobacteriales;f__Methanobacteriaceae;g__Methanocatella;s__Methanocatella sp017407115	N/A	92.85	1.34
MM_2401	LHXM01000004.1	38.235	34	18	2	3	33	31	10213	10112	102	34	50	0.000592	30.4	GCA_001549075.1_SCGC-AAA259D18_genomic	GCA_001549075	candidate division MSBL1 archaeon SCGC-AAA259D18		Unclassified Archaea	Insufficient number of amino acids in MSA (5.9%)	12.35	0.07
MM_2401	JALHIT010000066.1	40	25	15	0	1	25	25	4580	4506	75	25	36.7647	0.000597	32.7	GCA_022839595.1_ASM2283959v1_genomic	GCA_022839595	Methanothrix sp.		d__Archaea;p__Halobacteriota;c__Methanosarcinia;o__Methanotrichales;f__Methanotrichaceae;g__Methanothrix;s__Methanothrix soehngenii	N/A	91.25	2.88
MM_2401	NZ_JALHIT010000066.1	40	25	15	0	1	25	25	4580	4506	75	25	36.7647	0.000597	32.7	GCF_022839595.1_ASM2283959v1_genomic	GCF_022839595	Methanothrix sp.		d__Archaea;p__Halobacteriota;c__Methanosarcinia;o__Methanotrichales;f__Methanotrichaceae;g__Methanothrix;s__Methanothrix soehngenii	N/A	91.23	2.87
MM_2401	JAXJAF010000051.1	52	25	10	1	1	23	23	9940	10014	75	25	36.7647	0.000601	32	GCA_036303625.1_ASM3630362v1_genomic	GCA_036303625	Methanosphaera stadtmanae		d__Archaea;p__Methanobacteriota;c__Methanobacteria;o__Methanobacteriales;f__Methanobacteriaceae;g__Methanosphaera;s__Methanosphaera stadtmanae	N/A	93.34	0.02
MM_2401	NZ_JAXJAF010000051.1	52	25	10	1	1	23	23	9940	10014	75	25	36.7647	0.000601	32	GCF_036303625.1_ASM3630362v1_genomic	GCF_036303625	Methanosphaera stadtmanae		d__Archaea;p__Methanobacteriota;c__Methanobacteria;o__Methanobacteriales;f__Methanobacteriaceae;g__Methanosphaera;s__Methanosphaera stadtmanae	N/A	93.47	0.03
MM_2401	CAOJUQ010000003.1	52	25	10	1	1	23	23	25852	25778	75	25	36.7647	0.000619	32	GCA_948444175.1_SRR17622767_bin.108_metawrap_v1.3_MAG_genomic	GCA_948444175	uncultured Methanosphaera sp.		d__Archaea;p__Methanobacteriota;c__Methanobacteria;o__Methanobacteriales;f__Methanobacteriaceae;g__Methanosphaera;s__Methanosphaera stadtmanae	N/A	99.61	0.23
MM_2401	NZ_CAOJUQ010000003.1	52	25	10	1	1	23	23	25852	25778	75	25	36.7647	0.000619	32	GCF_948444175.1_SRR17622767_bin.108_metawrap_v1.3_MAG_genomic	GCF_948444175	uncultured Methanosphaera sp.		d__Archaea;p__Methanobacteriota;c__Methanobacteria;o__Methanobacteriales;f__Methanobacteriaceae;g__Methanosphaera;s__Methanosphaera stadtmanae	N/A	99.71	0.25
MM_2401	CAKVKZ010000004.1	52	25	10	1	1	23	23	90203	90277	75	25	36.7647	0.00062	32	GCA_934755265.1_ERR7738600_bin.106_genomic	GCA_934755265	uncultured Methanosphaera sp.		d__Archaea;p__Methanobacteriota;c__Methanobacteria;o__Methanobacteriales;f__Methanobacteriaceae;g__Methanosphaera;s__Methanosphaera stadtmanae	N/A	99.88	0.03
MM_2401	NZ_CAKVKZ010000004.1	52	25	10	1	1	23	23	90203	90277	75	25	36.7647	0.00062	32	GCF_934755265.1_ERR7738600_bin.106_genomic	GCF_934755265	uncultured Methanosphaera sp.		d__Archaea;p__Methanobacteriota;c__Methanobacteria;o__Methanobacteriales;f__Methanobacteriaceae;g__Methanosphaera;s__Methanosphaera stadtmanae	N/A	99.93	0.03
MM_2401	DAIPST010000289.1	32.143	56	33	3	1	53	53	875	1036	162	54	79.4118	0.000625	32.3	GCA_036778395.1_ASM3677839v1_genomic	GCA_036778395	Methanoculleus bourgensis		d__Archaea;p__Halobacteriota;c__Methanomicrobia;o__Methanomicrobiales;f__Methanoculleaceae;g__Methanoculleus;s__Methanoculleus bourgensis	N/A	78.82	1.73
MM_2401	HE964772.2	30.909	55	35	2	1	53	53	410579	410418	162	54	79.4118	0.000626	32.7	GCA_000304355.2_Mb_MS2_genomic	GCA_000304355	Methanoculleus bourgensis MS2	MS2T	d__Archaea;p__Halobacteriota;c__Methanomicrobia;o__Methanomicrobiales;f__Methanoculleaceae;g__Methanoculleus;s__Methanoculleus bourgensis	N/A	99.95	0.55
MM_2401	NC_018227.2	30.909	55	35	2	1	53	53	410579	410418	162	54	79.4118	0.000626	32.7	GCF_000304355.2_Mb_MS2_genomic	GCF_000304355	Methanoculleus bourgensis MS2	type strain:MS2	d__Archaea;p__Halobacteriota;c__Methanomicrobia;o__Methanomicrobiales;f__Methanoculleaceae;g__Methanoculleus;s__Methanoculleus bourgensis	N/A	99.95	0.55
MM_2401	CALLMO010000100.1	52	25	10	1	1	23	23	24068	24142	75	25	36.7647	0.000626	32	GCA_938005785.1_ERR1600540_bin.104_CONCOCT_v1.1_MAG_genomic	GCA_938005785	uncultured Methanosphaera sp.		d__Archaea;p__Methanobacteriota;c__Methanobacteria;o__Methanobacteriales;f__Methanobacteriaceae;g__Methanosphaera;s__Methanosphaera stadtmanae	N/A	87.28	0.24
MM_2401	NZ_CALLMO010000100.1	52	25	10	1	1	23	23	24068	24142	75	25	36.7647	0.000626	32	GCF_938005785.1_ERR1600540_bin.104_CONCOCT_v1.1_MAG_genomic	GCF_938005785	uncultured Methanosphaera sp.		d__Archaea;p__Methanobacteriota;c__Methanobacteria;o__Methanobacteriales;f__Methanobacteriaceae;g__Methanosphaera;s__Methanosphaera stadtmanae	N/A	87.7	0.25
MM_2401	JAUNXK010000011.1	47.619	21	11	0	1	21	21	19412	19350	63	21	30.8824	0.000631	32.3	GCA_030539755.1_ASM3053975v1_genomic	GCA_030539755	Methanosphaera sp.		d__Archaea;p__Methanobacteriota;c__Methanobacteria;o__Methanobacteriales;f__Methanobacteriaceae;g__Methanosphaera;s__Methanosphaera sp003266065	N/A	89.64	0.12
MM_2401	JABMJE010000093.1	32.143	56	33	3	1	53	53	6051	6212	162	54	79.4118	0.000635	32.3	GCA_013201445.1_ASM1320144v1_genomic	GCA_013201445	Methanoculleus bourgensis		d__Archaea;p__Halobacteriota;c__Methanomicrobia;o__Methanomicrobiales;f__Methanoculleaceae;g__Methanoculleus;s__Methanoculleus bourgensis	N/A	86.45	8.93
MM_2401	NGJK01000016.1	52	25	10	1	1	23	23	37867	37941	75	25	36.7647	0.000643	32	GCA_003265405.1_ASM326540v1_genomic	GCA_003265405	Methanosphaera stadtmanae	PA5	d__Archaea;p__Methanobacteriota;c__Methanobacteria;o__Methanobacteriales;f__Methanobacteriaceae;g__Methanosphaera;s__Methanosphaera stadtmanae	N/A	99.66	0.01
MM_2401	NZ_NGJK01000016.1	52	25	10	1	1	23	23	37867	37941	75	25	36.7647	0.000643	32	GCF_003265405.1_ASM326540v1_genomic	GCF_003265405	Methanosphaera stadtmanae	PA5	d__Archaea;p__Methanobacteriota;c__Methanobacteria;o__Methanobacteriales;f__Methanobacteriaceae;g__Methanosphaera;s__Methanosphaera stadtmanae	N/A	99.66	0.01
MM_2401	DAQR01000001.1	32.143	56	33	3	1	53	53	15005	15166	162	54	79.4118	0.000647	32.3	GCA_002502935.1_ASM250293v1_genomic	GCA_002502935	Methanoculleus sp. UBA413		d__Archaea;p__Halobacteriota;c__Methanomicrobia;o__Methanomicrobiales;f__Methanoculleaceae;g__Methanoculleus;s__Methanoculleus bourgensis	N/A	92.66	0.67
MM_2401	NZ_DAQR01000001.1	32.143	56	33	3	1	53	53	15005	15166	162	54	79.4118	0.000647	32.3	GCF_002502935.1_ASM250293v1_genomic	GCF_002502935	Methanoculleus sp. UBA413		d__Archaea;p__Halobacteriota;c__Methanomicrobia;o__Methanomicrobiales;f__Methanoculleaceae;g__Methanoculleus;s__Methanoculleus bourgensis	N/A	92.72	0.68
MM_2401	JAKQOE010000662.1	31.481	54	36	1	1	53	53	3859	3698	162	54	79.4118	0.000651	33.1	GCA_029565435.1_ASM2956543v1_genomic	GCA_029565435	Euryarchaeota archaeon		d__Archaea;p__Halobacteriota;c__Methanomicrobia;o__Methanomicrobiales;f__Methanoculleaceae;g__Methanoculleus;s__Methanoculleus sp001896715	N/A	96.04	12.96
MM_2401	LT549891.1	61.905	21	6	1	1	19	19	734813	734751	63	21	30.8824	0.000657	32.7	GCA_900079125.1_MBBA_genomic	GCA_900079125	Methanoculleus bourgensis		d__Archaea;p__Halobacteriota;c__Methanomicrobia;o__Methanomicrobiales;f__Methanoculleaceae;g__Methanoculleus;s__Methanoculleus bourgensis	N/A	99.9	0.55
MM_2401	NZ_LT549891.1	61.905	21	6	1	1	19	19	734813	734751	63	21	30.8824	0.000657	32.7	GCF_900079125.1_MBBA_genomic	GCF_900079125	Methanoculleus bourgensis		d__Archaea;p__Halobacteriota;c__Methanomicrobia;o__Methanomicrobiales;f__Methanoculleaceae;g__Methanoculleus;s__Methanoculleus bourgensis	N/A	99.9	0.55
MM_2401	JAEXJN010000046.1	52	25	10	1	1	23	23	2278	2204	75	25	36.7647	0.000661	31.6	GCA_023445835.1_ASM2344583v1_genomic	GCA_023445835	Euryarchaeota archaeon		d__Archaea;p__Methanobacteriota;c__Methanobacteria;o__Methanobacteriales;f__Methanobacteriaceae;g__Methanosphaera;s__Methanosphaera stadtmanae	N/A	61.21	0.84
MM_2401	CAKVFD010000006.1	52	25	10	1	1	23	23	85417	85491	75	25	36.7647	0.000661	32	GCA_934746405.1_ERR7746411_bin.310_genomic	GCA_934746405	uncultured Methanosphaera sp.		d__Archaea;p__Methanobacteriota;c__Methanobacteria;o__Methanobacteriales;f__Methanobacteriaceae;g__Methanosphaera;s__Methanosphaera stadtmanae	N/A	99.93	0.06
MM_2401	NZ_CAKVFD010000006.1	52	25	10	1	1	23	23	85417	85491	75	25	36.7647	0.000661	32	GCF_934746405.1_ERR7746411_bin.310_genomic	GCF_934746405	uncultured Methanosphaera sp.		d__Archaea;p__Methanobacteriota;c__Methanobacteria;o__Methanobacteriales;f__Methanobacteriaceae;g__Methanosphaera;s__Methanosphaera stadtmanae	N/A	99.95	0.07
MM_2401	DAIMMY010000002.1	32.143	56	33	3	1	53	53	28931	29092	162	54	79.4118	0.000666	32.3	GCA_036720475.1_ASM3672047v1_genomic	GCA_036720475	Methanoculleus bourgensis		d__Archaea;p__Halobacteriota;c__Methanomicrobia;o__Methanomicrobiales;f__Methanoculleaceae;g__Methanoculleus;s__Methanoculleus bourgensis	N/A	98.91	1.24
MM_2401	NZ_DAIMMY010000002.1	32.143	56	33	3	1	53	53	28931	29092	162	54	79.4118	0.000666	32.3	GCF_036720475.1_ASM3672047v1_genomic	GCF_036720475	Methanoculleus bourgensis		d__Archaea;p__Halobacteriota;c__Methanomicrobia;o__Methanomicrobiales;f__Methanoculleaceae;g__Methanoculleus;s__Methanoculleus bourgensis	N/A	98.91	1.24
MM_2401	DAKO01000109.1	32.143	56	33	3	1	53	53	11703	11864	162	54	79.4118	0.000672	32.3	GCA_002499165.1_ASM249916v1_genomic	GCA_002499165	Methanoculleus sp. UBA326		d__Archaea;p__Halobacteriota;c__Methanomicrobia;o__Methanomicrobiales;f__Methanoculleaceae;g__Methanoculleus;s__Methanoculleus bourgensis	N/A	83.82	0.41
MM_2401	OMQM01000114.1	39.13	23	14	0	1	23	23	1325	1393	69	23	33.8235	0.000681	32	GCA_900313245.1_Rumen_uncultured_genome_RUG780_genomic	GCA_900313245	uncultured Methanobrevibacter sp.		d__Archaea;p__Methanobacteriota;c__Methanobacteria;o__Methanobacteriales;f__Methanobacteriaceae;g__Methanocatella;s__Methanocatella sp900319535	N/A	77.65	3.03
MM_2401	JANYKQ010000009.1	32.692	52	33	1	2	51	50	33636	33791	156	52	76.4706	0.000682	32.3	GCA_025358115.1_ASM2535811v1_genomic	GCA_025358115	Methanomicrobiales archaeon		d__Archaea;p__Halobacteriota;c__Methanomicrobia;o__Methanomicrobiales;f__Methanospirillaceae;g__Methanoregula;s__Methanoregula sp025358115	N/A	70.13	0.82
MM_2401	DAIMTM010000016.1	34.286	35	21	1	1	33	33	17490	17594	105	35	51.4706	0.000691	32	GCA_036728685.1_ASM3672868v1_genomic	GCA_036728685	Methanobacteriaceae archaeon		d__Archaea;p__Methanobacteriota;c__Methanobacteria;o__Methanobacteriales;f__Methanobacteriaceae;g__Methanobacterium_C;s__Methanobacterium_C sp002498385	N/A	82.74	0.08
MM_2401	PMRR01000160.1	47.826	23	10	1	3	23	21	414	482	69	23	33.8235	0.000691	32.3	GCA_003168635.1_20110600_S3M_genomic	GCA_003168635	Methanobacterium sp.		d__Archaea;p__Methanobacteriota;c__Methanobacteria;o__Methanobacteriales;f__Methanobacteriaceae;g__Methanobacterium_A;s__Methanobacterium_A sp003166335	N/A	86.59	0.34
MM_2401	CACWYP010000005.1	39.13	23	14	0	1	23	23	28490	28558	69	23	33.8235	0.000699	32	GCA_902765105.1_Rumen_uncultured_genome_RUG11035_genomic	GCA_902765105	uncultured Methanobrevibacter sp.		d__Archaea;p__Methanobacteriota;c__Methanobacteria;o__Methanobacteriales;f__Methanobacteriaceae;g__Methanocatella;s__Methanocatella sp900319535	N/A	86.38	0.12
MM_2401	MUZY01000025.1	47.619	21	11	0	1	21	21	2840	2902	63	21	30.8824	0.000702	32.3	GCA_003266065.1_ASM326606v1_genomic	GCA_003266065	Methanosphaera sp. rholeuAM130		d__Archaea;p__Methanobacteriota;c__Methanobacteria;o__Methanobacteriales;f__Methanobacteriaceae;g__Methanosphaera;s__Methanosphaera sp003266065	N/A	76.07	3.27
MM_2401	LT549891.1	32.143	56	33	3	1	53	53	2252658	2252819	162	54	79.4118	0.000704	32.3	GCA_900079125.1_MBBA_genomic	GCA_900079125	Methanoculleus bourgensis		d__Archaea;p__Halobacteriota;c__Methanomicrobia;o__Methanomicrobiales;f__Methanoculleaceae;g__Methanoculleus;s__Methanoculleus bourgensis	N/A	99.9	0.55
MM_2401	NZ_LT549891.1	32.143	56	33	3	1	53	53	2252658	2252819	162	54	79.4118	0.000704	32.3	GCF_900079125.1_MBBA_genomic	GCF_900079125	Methanoculleus bourgensis		d__Archaea;p__Halobacteriota;c__Methanomicrobia;o__Methanomicrobiales;f__Methanoculleaceae;g__Methanoculleus;s__Methanoculleus bourgensis	N/A	99.9	0.55
MM_2401	CADBWN010000067.1	39.13	23	14	0	1	23	23	8000	8068	69	23	33.8235	0.00071	32	GCA_902798405.1_Rumen_uncultured_genome_RUG14366_genomic	GCA_902798405	uncultured Methanobrevibacter sp.		d__Archaea;p__Methanobacteriota;c__Methanobacteria;o__Methanobacteriales;f__Methanobacteriaceae;g__Methanocatella;s__Methanocatella sp900319535	N/A	81.23	2.95
MM_2401	JABLXD010000032.1	57.895	19	8	0	1	19	19	19233	19289	57	19	27.9412	0.00071	32.3	GCA_013178285.1_ASM1317828v1_genomic	GCA_013178285	Methanofastidiosum sp.		d__Archaea;p__Methanobacteriota_B;c__Thermococci;o__Methanofastidiosales;f__Methanofastidiosaceae;g__Methanofastidiosum;s__Methanofastidiosum sp013178285	N/A	97.05	0.9
MM_2401	JAYEOC010000123.1	44.186	43	16	3	3	38	36	5910	6035	126	42	61.7647	0.000711	31.6	GCA_034722635.1_ASM3472263v1_genomic	GCA_034722635	Euryarchaeota archaeon		d__Archaea;p__Halobacteriota;c__Syntropharchaeia;o__Alkanophagales;f__Methanospirareceae;g__QENJ01;s__QENJ01 sp034722635	N/A	51.01	0.06
MM_2401	JAAZOJ010000010.1	54.167	24	9	1	3	24	22	3054	3125	72	24	35.2941	0.000711	32.7	GCA_012797855.1_ASM1279785v1_genomic	GCA_012797855	Candidatus Methanofastidiosia archaeon		d__Archaea;p__Methanobacteriota_B;c__Thermococci;o__Methanofastidiosales;f__Methanofastidiosaceae;g__Methanofastidiosum;s__	N/A	85.82	5
MM_2401	JAGBJV010000108.1	50	20	10	0	1	20	20	2163	2222	60	20	29.4118	0.000718	32	GCA_017934305.1_ASM1793430v1_genomic	GCA_017934305	Methanobrevibacter sp.		d__Archaea;p__Methanobacteriota;c__Methanobacteria;o__Methanobacteriales;f__Methanobacteriaceae;g__Methanocatella;s__Methanocatella millerae_A	N/A	68.11	5.02
MM_2401	CP002772.1	45.161	31	15	1	1	29	29	2249522	2249614	93	31	45.5882	0.000724	32.3	GCA_000214725.1_ASM21472v1_genomic	GCA_000214725	Methanobacterium paludis	SWAN1	d__Archaea;p__Methanobacteriota;c__Methanobacteria;o__Methanobacteriales;f__Methanobacteriaceae;g__Methanobacterium_C;s__Methanobacterium_C paludis	N/A	99.94	0.3
MM_2401	NC_015574.1	45.161	31	15	1	1	29	29	2249522	2249614	93	31	45.5882	0.000724	32.3	GCF_000214725.1_ASM21472v1_genomic	GCF_000214725	Methanobacterium paludis	SWAN1	d__Archaea;p__Methanobacteriota;c__Methanobacteria;o__Methanobacteriales;f__Methanobacteriaceae;g__Methanobacterium_C;s__Methanobacterium_C paludis	N/A	99.94	0.3
MM_2401	JAHAVR010000001.1	32.143	56	33	3	1	53	53	275483	275322	162	54	79.4118	0.000729	32.3	GCA_018495055.1_ASM1849505v1_genomic	GCA_018495055	Methanoculleus bourgensis	E02.3	d__Archaea;p__Halobacteriota;c__Methanomicrobia;o__Methanomicrobiales;f__Methanoculleaceae;g__Methanoculleus;s__Methanoculleus bourgensis	N/A	99.99	1.18
MM_2401	NZ_JAHAVR010000001.1	32.143	56	33	3	1	53	53	275483	275322	162	54	79.4118	0.000729	32.3	GCF_018495055.1_ASM1849505v1_genomic	GCF_018495055	Methanoculleus bourgensis	E02.3	d__Archaea;p__Halobacteriota;c__Methanomicrobia;o__Methanomicrobiales;f__Methanoculleaceae;g__Methanoculleus;s__Methanoculleus bourgensis	N/A	99.99	1.18
MM_2401	DAITGJ010000004.1	34.286	35	21	1	1	33	33	50052	49948	105	35	51.4706	0.000731	32	GCA_036838385.1_ASM3683838v1_genomic	GCA_036838385	Methanobacteriaceae archaeon		d__Archaea;p__Methanobacteriota;c__Methanobacteria;o__Methanobacteriales;f__Methanobacteriaceae;g__Methanobacterium_C;s__Methanobacterium_C sp002498385	N/A	91.56	0.25
MM_2401	CALBJN010000226.1	32.143	56	33	3	1	53	53	3428	3267	162	54	79.4118	0.000733	32.3	GCA_937893405.1_SRR1562005_bin.14_CONCOCT_v1.1_MAG_genomic	GCA_937893405	uncultured Methanoculleus sp.		d__Archaea;p__Halobacteriota;c__Methanomicrobia;o__Methanomicrobiales;f__Methanoculleaceae;g__Methanoculleus;s__Methanoculleus bourgensis	N/A	86.41	2.25
MM_2401	CAJYDL010000001.1	40	25	15	0	1	25	25	1218658	1218732	75	25	36.7647	0.000736	32.7	GCA_913757535.1_4H12_R420_Bin12_Hybrid_genomic	GCA_913757535	Methanothrix soehngenii		d__Archaea;p__Halobacteriota;c__Methanosarcinia;o__Methanotrichales;f__Methanotrichaceae;g__Methanothrix;s__Methanothrix soehngenii	N/A	99.97	0.88
MM_2401	NZ_CAJYDL010000001.1	40	25	15	0	1	25	25	1218658	1218732	75	25	36.7647	0.000736	32.7	GCF_913757535.1_4H12_R420_Bin12_Hybrid_genomic	GCF_913757535	Methanothrix soehngenii		d__Archaea;p__Halobacteriota;c__Methanosarcinia;o__Methanotrichales;f__Methanotrichaceae;g__Methanothrix;s__Methanothrix soehngenii	N/A	99.97	0.89
MM_2401	DAIRMO010000087.1	39.13	23	14	0	1	23	23	7627	7695	69	23	33.8235	0.00075	32	GCA_036807465.1_ASM3680746v1_genomic	GCA_036807465	Methanobacteriaceae archaeon		d__Archaea;p__Methanobacteriota;c__Methanobacteria;o__Methanobacteriales;f__Methanobacteriaceae;g__Methanocatella;s__Methanocatella sp900319535	N/A	92.26	1.76
MM_2401	DAYF01000012.1	34.286	35	21	1	1	33	33	104229	104125	105	35	51.4706	0.000751	32	GCA_002506795.1_ASM250679v1_genomic	GCA_002506795	Methanobacterium sp. UBA397		d__Archaea;p__Methanobacteriota;c__Methanobacteria;o__Methanobacteriales;f__Methanobacteriaceae;g__Methanobacterium_C;s__Methanobacterium_C sp002498385	N/A	99.8	0.89
MM_2401	CACXNQ010000021.1	39.13	23	14	0	1	23	23	771	703	69	23	33.8235	0.000763	32	GCA_902769065.1_Rumen_uncultured_genome_RUG11418_genomic	GCA_902769065	uncultured Methanobrevibacter sp.		d__Archaea;p__Methanobacteriota;c__Methanobacteria;o__Methanobacteriales;f__Methanobacteriaceae;g__Methanocatella;s__Methanocatella sp900319535	N/A	81.11	3
MM_2401	DAVK01000019.1	34.286	35	21	1	1	33	33	44855	44751	105	35	51.4706	0.000777	32	GCA_002505535.1_ASM250553v1_genomic	GCA_002505535	Methanobacterium sp. UBA385		d__Archaea;p__Methanobacteriota;c__Methanobacteria;o__Methanobacteriales;f__Methanobacteriaceae;g__Methanobacterium_C;s__Methanobacterium_C sp002498385	N/A	98.4	0.08
MM_2401	CP002565.1	40	25	15	0	1	25	25	1989271	1989345	75	25	36.7647	0.000779	32.7	GCA_000204415.1_ASM20441v1_genomic	GCA_000204415	Methanothrix soehngenii GP6	GP6	d__Archaea;p__Halobacteriota;c__Methanosarcinia;o__Methanotrichales;f__Methanotrichaceae;g__Methanothrix;s__Methanothrix soehngenii	N/A	99.97	1.21
MM_2401	NC_015416.1	40	25	15	0	1	25	25	1989271	1989345	75	25	36.7647	0.000779	32.7	GCF_000204415.1_ASM20441v1_genomic	GCF_000204415	Methanothrix soehngenii GP6	GP6	d__Archaea;p__Halobacteriota;c__Methanosarcinia;o__Methanotrichales;f__Methanotrichaceae;g__Methanothrix;s__Methanothrix soehngenii	N/A	99.97	1.21
MM_2401	DAWI01000001.1	34.286	35	21	1	1	33	33	44802	44698	105	35	51.4706	0.00078	32	GCA_002505925.1_ASM250592v1_genomic	GCA_002505925	Methanobacterium sp. UBA351		d__Archaea;p__Methanobacteriota;c__Methanobacteria;o__Methanobacteriales;f__Methanobacteriaceae;g__Methanobacterium_C;s__Methanobacterium_C sp002498385	N/A	99.92	0.13
MM_2401	DAINYH010000005.1	34.286	35	21	1	1	33	33	53532	53636	105	35	51.4706	0.000783	32	GCA_036749475.1_ASM3674947v1_genomic	GCA_036749475	Methanobacteriaceae archaeon		d__Archaea;p__Methanobacteriota;c__Methanobacteria;o__Methanobacteriales;f__Methanobacteriaceae;g__Methanobacterium_C;s__Methanobacterium_C sp002498385	N/A	99.93	0.04
MM_2401	LT158599.1	32.143	56	33	3	1	53	53	418368	418207	162	54	79.4118	0.000789	32.3	GCA_900036045.1_Methanoculleus_sp_MAB1_genomic	GCA_900036045	Methanoculleus bourgensis		d__Archaea;p__Halobacteriota;c__Methanomicrobia;o__Methanomicrobiales;f__Methanoculleaceae;g__Methanoculleus;s__Methanoculleus bourgensis	N/A	99.79	1.28
MM_2401	NZ_LT158599.1	32.143	56	33	3	1	53	53	418368	418207	162	54	79.4118	0.000789	32.3	GCF_900036045.1_Methanoculleus_sp_MAB1_genomic	GCF_900036045	Methanoculleus bourgensis		d__Archaea;p__Halobacteriota;c__Methanomicrobia;o__Methanomicrobiales;f__Methanoculleaceae;g__Methanoculleus;s__Methanoculleus bourgensis	N/A	99.8	1.28
MM_2401	DAES01000010.1	34.286	35	21	1	1	33	33	45011	44907	105	35	51.4706	0.000789	32	GCA_002495365.1_ASM249536v1_genomic	GCA_002495365	Methanobacterium sp. UBA405		d__Archaea;p__Methanobacteriota;c__Methanobacteria;o__Methanobacteriales;f__Methanobacteriaceae;g__Methanobacterium_C;s__Methanobacterium_C sp002498385	N/A	99.95	0.01
MM_2401	CADBVE010000012.1	39.13	23	14	0	1	23	23	22047	22115	69	23	33.8235	0.000791	32	GCA_902798025.1_Rumen_uncultured_genome_RUG14331_genomic	GCA_902798025	uncultured Methanobrevibacter sp.		d__Archaea;p__Methanobacteriota;c__Methanobacteria;o__Methanobacteriales;f__Methanobacteriaceae;g__Methanocatella;s__Methanocatella sp900319535	N/A	93.77	0.29
MM_2401	DARZ01000007.1	34.286	35	21	1	1	33	33	103604	103500	105	35	51.4706	0.000796	32	GCA_002503565.1_ASM250356v1_genomic	GCA_002503565	Methanobacterium sp. UBA336		d__Archaea;p__Methanobacteriota;c__Methanobacteria;o__Methanobacteriales;f__Methanobacteriaceae;g__Methanobacterium_C;s__Methanobacterium_C sp002498385	N/A	99.96	0.04
MM_2401	MAIF01000112.1	52	25	10	1	1	23	23	25423	25349	75	25	36.7647	0.000798	31.6	GCA_001729395.1_ASM172939v1_genomic	GCA_001729395	Methanosphaera sp. A6	A6	d__Archaea;p__Methanobacteriota;c__Methanobacteria;o__Methanobacteriales;f__Methanobacteriaceae;g__Methanosphaera;s__Methanosphaera stadtmanae	N/A	93.3	0.03
MM_2401	NZ_MAIF01000112.1	52	25	10	1	1	23	23	25423	25349	75	25	36.7647	0.000798	31.6	GCF_001729395.1_ASM172939v1_genomic	GCF_001729395	Methanosphaera sp. A6	A6	d__Archaea;p__Methanobacteriota;c__Methanobacteria;o__Methanobacteriales;f__Methanobacteriaceae;g__Methanosphaera;s__Methanosphaera stadtmanae	N/A	93.38	0.04
MM_2401	JACRPY010000004.1	48	25	12	1	1	24	24	122725	122799	75	25	36.7647	0.000798	32.3	GCA_016222945.1_ASM1622294v1_genomic	GCA_016222945	Methanobacterium sp.		d__Archaea;p__Methanobacteriota;c__Methanobacteria;o__Methanobacteriales;f__Methanobacteriaceae;g__Methanobacterium_D;s__Methanobacterium_D sp016222945	N/A	96.38	0.16
MM_2401	DAHH01000009.1	34.286	35	21	1	1	33	33	41097	40993	105	35	51.4706	0.0008	32	GCA_002498385.1_ASM249838v1_genomic	GCA_002498385	Methanobacterium sp. UBA410		d__Archaea;p__Methanobacteriota;c__Methanobacteria;o__Methanobacteriales;f__Methanobacteriaceae;g__Methanobacterium_C;s__Methanobacterium_C sp002498385	N/A	99.82	0.02
MM_2401	CATZXA010000002.1	52	25	10	1	1	23	23	28550	28624	75	25	36.7647	0.0008	31.6	GCA_958425675.1_ERR9762684_bin.23_MetaWRAP_v1.3_MAG_genomic	GCA_958425675	Methanosphaera stadtmanae		d__Archaea;p__Methanobacteriota;c__Methanobacteria;o__Methanobacteriales;f__Methanobacteriaceae;g__Methanosphaera;s__Methanosphaera stadtmanae	N/A	89.48	0
MM_2401	NZ_CATZXA010000002.1	52	25	10	1	1	23	23	28550	28624	75	25	36.7647	0.0008	31.6	GCF_958425675.1_ERR9762684_bin.23_MetaWRAP_v1.3_MAG_genomic	GCF_958425675	Methanosphaera stadtmanae		d__Archaea;p__Methanobacteriota;c__Methanobacteria;o__Methanobacteriales;f__Methanobacteriaceae;g__Methanosphaera;s__Methanosphaera stadtmanae	N/A	89.92	0.01
MM_2401	CAJOKQ010000011.1	39.13	23	14	0	1	23	23	28601	28669	69	23	33.8235	0.0008	32	GCA_905235185.1_RUG30205_genomic	GCA_905235185	uncultured Methanobrevibacter sp.		d__Archaea;p__Methanobacteriota;c__Methanobacteria;o__Methanobacteriales;f__Methanobacteriaceae;g__Methanocatella;s__Methanocatella sp900319535	N/A	94.59	0.42
MM_2401	NZ_CAJOKQ010000011.1	39.13	23	14	0	1	23	23	28601	28669	69	23	33.8235	0.0008	32	GCF_905235185.1_RUG30205_genomic	GCF_905235185	uncultured Methanobrevibacter sp.		d__Archaea;p__Methanobacteriota;c__Methanobacteria;o__Methanobacteriales;f__Methanobacteriaceae;g__Methanocatella;s__Methanocatella sp900319535	N/A	94.59	0.42
MM_2401	DAHP01000067.1	34.286	35	21	1	1	33	33	22918	23022	105	35	51.4706	0.000802	32	GCA_002498485.1_ASM249848v1_genomic	GCA_002498485	Methanobacterium sp. UBA302		d__Archaea;p__Methanobacteriota;c__Methanobacteria;o__Methanobacteriales;f__Methanobacteriaceae;g__Methanobacterium_C;s__Methanobacterium_C sp002498385	N/A	87.28	0.07
MM_2401	DATQ01000027.1	34.286	35	21	1	1	33	33	45400	45296	105	35	51.4706	0.000803	32	GCA_002504765.1_ASM250476v1_genomic	GCA_002504765	Methanobacterium sp. UBA390		d__Archaea;p__Methanobacteriota;c__Methanobacteria;o__Methanobacteriales;f__Methanobacteriaceae;g__Methanobacterium_C;s__Methanobacterium_C sp002498385	N/A	99.94	1.17
MM_2401	DAKB01000011.1	34.286	35	21	1	1	33	33	50784	50888	105	35	51.4706	0.000803	32	GCA_002499035.1_ASM249903v1_genomic	GCA_002499035	Methanobacterium sp. UBA357		d__Archaea;p__Methanobacteriota;c__Methanobacteria;o__Methanobacteriales;f__Methanobacteriaceae;g__Methanobacterium_C;s__Methanobacterium_C sp002498385	N/A	99.96	0.14
MM_2401	DAPZ01000021.1	34.286	35	21	1	1	33	33	54680	54784	105	35	51.4706	0.000806	32	GCA_002502635.1_ASM250263v1_genomic	GCA_002502635	Methanobacterium sp. UBA310		d__Archaea;p__Methanobacteriota;c__Methanobacteria;o__Methanobacteriales;f__Methanobacteriaceae;g__Methanobacterium_C;s__Methanobacterium_C sp002498385	N/A	99.94	1.17
MM_2401	CAUGKM010000011.1	52	25	10	1	1	23	23	3151	3077	75	25	36.7647	0.000806	32	GCA_959599785.1_SRR16244389_bin.28_MetaWRAP_v1.3_MAG_genomic	GCA_959599785	Methanosphaera stadtmanae		d__Archaea;p__Methanobacteriota;c__Methanobacteria;o__Methanobacteriales;f__Methanobacteriaceae;g__Methanosphaera;s__Methanosphaera stadtmanae	N/A	93	0
MM_2401	DAKI01000008.1	34.286	35	21	1	1	33	33	104015	103911	105	35	51.4706	0.000808	32	GCA_002496555.1_ASM249655v1_genomic	GCA_002496555	Methanobacterium sp. UBA290		d__Archaea;p__Methanobacteriota;c__Methanobacteria;o__Methanobacteriales;f__Methanobacteriaceae;g__Methanobacterium_C;s__Methanobacterium_C sp002498385	N/A	99.8	0.09
MM_2401	DASB01000005.1	34.286	35	21	1	1	33	33	104136	104032	105	35	51.4706	0.000808	32	GCA_002503585.1_ASM250358v1_genomic	GCA_002503585	Methanobacterium sp. UBA316		d__Archaea;p__Methanobacteriota;c__Methanobacteria;o__Methanobacteriales;f__Methanobacteriaceae;g__Methanobacterium_C;s__Methanobacterium_C sp002498385	N/A	99.86	0.06
MM_2401	DAYV01000009.1	34.286	35	21	1	1	33	33	50780	50884	105	35	51.4706	0.000808	32	GCA_002507025.1_ASM250702v1_genomic	GCA_002507025	Methanobacterium sp. UBA373		d__Archaea;p__Methanobacteriota;c__Methanobacteria;o__Methanobacteriales;f__Methanobacteriaceae;g__Methanobacterium_C;s__Methanobacterium_C sp002498385	N/A	99.94	1.41
MM_2401	DARB01000018.1	34.286	35	21	1	1	33	33	45358	45254	105	35	51.4706	0.000809	32	GCA_002503125.1_ASM250312v1_genomic	GCA_002503125	Methanobacterium sp. UBA418		d__Archaea;p__Methanobacteriota;c__Methanobacteria;o__Methanobacteriales;f__Methanobacteriaceae;g__Methanobacterium_C;s__Methanobacterium_C sp002498385	N/A	99.95	0.09
MM_2401	DACY01000014.1	34.286	35	21	1	1	33	33	18217	18321	105	35	51.4706	0.000809	32	GCA_002497395.1_ASM249739v1_genomic	GCA_002497395	Methanobacterium sp. UBA295		d__Archaea;p__Methanobacteriota;c__Methanobacteria;o__Methanobacteriales;f__Methanobacteriaceae;g__Methanobacterium_C;s__Methanobacterium_C sp002498385	N/A	99.94	0.13
MM_2401	DAGS01000020.1	34.286	35	21	1	1	33	33	50724	50828	105	35	51.4706	0.000809	32	GCA_002498225.1_ASM249822v1_genomic	GCA_002498225	Methanobacterium sp. UBA327		d__Archaea;p__Methanobacteriota;c__Methanobacteria;o__Methanobacteriales;f__Methanobacteriaceae;g__Methanobacterium_C;s__Methanobacterium_C sp002498385	N/A	99.95	0.17
MM_2401	DASZ01000004.1	34.286	35	21	1	1	33	33	150172	150276	105	35	51.4706	0.00081	32	GCA_002504485.1_ASM250448v1_genomic	GCA_002504485	Methanobacterium sp. UBA426		d__Archaea;p__Methanobacteriota;c__Methanobacteria;o__Methanobacteriales;f__Methanobacteriaceae;g__Methanobacterium_C;s__Methanobacterium_C sp002498385	N/A	99.96	0.12
MM_2401	DAIMMH010000012.1	34.286	35	21	1	1	33	33	8479	8375	105	35	51.4706	0.000812	32	GCA_036720695.1_ASM3672069v1_genomic	GCA_036720695	Methanobacteriaceae archaeon		d__Archaea;p__Methanobacteriota;c__Methanobacteria;o__Methanobacteriales;f__Methanobacteriaceae;g__Methanobacterium_C;s__Methanobacterium_C sp002498385	N/A	99.92	1.17
MM_2401	JACUTP010000074.1	44.118	34	17	1	2	33	32	1252	1151	102	34	50	0.000813	32	GCA_014859785.1_ASM1485978v1_genomic	GCA_014859785	Candidatus Methanoperedenaceae archaeon		d__Archaea;p__Halobacteriota;c__Methanosarcinia;o__Methanosarcinales;f__Methanoperedenaceae;g__Methanoperedens_A;s__Methanoperedens_A sp014859785	N/A	95.48	0.27
MM_2401	DAWG01000023.1	34.286	35	21	1	1	33	33	104132	104028	105	35	51.4706	0.000817	32	GCA_002505895.1_ASM250589v1_genomic	GCA_002505895	Methanobacterium sp. UBA341		d__Archaea;p__Methanobacteriota;c__Methanobacteria;o__Methanobacteriales;f__Methanobacteriaceae;g__Methanobacterium_C;s__Methanobacterium_C sp002498385	N/A	99.97	1.6
MM_2401	MUZW01000019.1	52	25	10	1	1	23	23	49010	49084	75	25	36.7647	0.000818	31.6	GCA_003266085.1_ASM326608v1_genomic	GCA_003266085	Methanosphaera sp. DEW79		d__Archaea;p__Methanobacteriota;c__Methanobacteria;o__Methanobacteriales;f__Methanobacteriaceae;g__Methanosphaera;s__Methanosphaera stadtmanae	N/A	99.51	0.13
MM_2401	NZ_MUZW01000019.1	52	25	10	1	1	23	23	49010	49084	75	25	36.7647	0.000818	31.6	GCF_003266085.1_ASM326608v1_genomic	GCF_003266085	Methanosphaera sp. DEW79		d__Archaea;p__Methanobacteriota;c__Methanobacteria;o__Methanobacteriales;f__Methanobacteriaceae;g__Methanosphaera;s__Methanosphaera stadtmanae	N/A	99.66	0.15
MM_2401	JAHKLW010000041.1	57.895	19	8	0	1	19	19	6876	6932	57	19	27.9412	0.000822	32	GCA_020854815.1_ASM2085481v1_genomic	GCA_020854815	Methanofastidiosum sp.		d__Archaea;p__Methanobacteriota_B;c__Thermococci;o__Methanofastidiosales;f__Methanofastidiosaceae;g__Methanofastidiosum;s__Methanofastidiosum sp020854815	N/A	96.39	0.84
MM_2401	CADCBC010000034.1	39.13	23	14	0	1	23	23	16488	16420	69	23	33.8235	0.000823	32	GCA_902799565.1_Rumen_uncultured_genome_RUG14484_genomic	GCA_902799565	uncultured Methanobrevibacter sp.		d__Archaea;p__Methanobacteriota;c__Methanobacteria;o__Methanobacteriales;f__Methanobacteriaceae;g__Methanocatella;s__Methanocatella sp900319535	N/A	90.43	4
MM_2401	JAFMDN010000002.1	34.375	32	19	1	1	30	30	48901	48806	96	32	47.0588	0.000825	31.6	GCA_017857235.1_ASM1785723v1_genomic	GCA_017857235	Euryarchaeota archaeon		d__Archaea;p__Thermoplasmatota;c__Thermoplasmata;o__Thermoplasmatales;f__GCA-001856825;g__JAFMDN01;s__JAFMDN01 sp017857235	N/A	89.08	0.24
MM_2401	JAXJHX010000097.1	39.13	23	14	0	1	23	23	17894	17826	69	23	33.8235	0.000829	32	GCA_036299025.1_ASM3629902v1_genomic	GCA_036299025	Methanobrevibacter sp.		d__Archaea;p__Methanobacteriota;c__Methanobacteria;o__Methanobacteriales;f__Methanobacteriaceae;g__Methanocatella;s__Methanocatella sp900319535	N/A	93.37	0.64
MM_2401	NZ_JAXJHX010000097.1	39.13	23	14	0	1	23	23	17894	17826	69	23	33.8235	0.000829	32	GCF_036299025.1_ASM3629902v1_genomic	GCF_036299025	Methanobrevibacter sp.		d__Archaea;p__Methanobacteriota;c__Methanobacteria;o__Methanobacteriales;f__Methanobacteriaceae;g__Methanocatella;s__Methanocatella sp900319535	N/A	93.37	0.64
MM_2401	DALTVZ010000005.1	56.522	23	8	1	2	22	21	7713	7781	69	23	33.8235	0.000829	31.2	GCA_029987315.1_ASM2998731v1_genomic	GCA_029987315	Methanocorpusculum sp.		d__Archaea;p__Halobacteriota;c__Methanomicrobia;o__Methanomicrobiales;f__Methanocorpusculaceae;g__Methanocorpusculum;s__Methanocorpusculum sp029987315	N/A	72.47	0.14
MM_2401	DAIQWZ010000003.1	34.286	35	21	1	1	33	33	109233	109129	105	35	51.4706	0.000833	32	GCA_036799585.1_ASM3679958v1_genomic	GCA_036799585	Methanobacteriaceae archaeon		d__Archaea;p__Methanobacteriota;c__Methanobacteria;o__Methanobacteriales;f__Methanobacteriaceae;g__Methanobacterium_C;s__Methanobacterium_C sp002498385	N/A	99.94	5.85
MM_2401	DAIQWY010000004.1	34.286	35	21	1	1	33	33	53402	53506	105	35	51.4706	0.000837	32	GCA_036799625.1_ASM3679962v1_genomic	GCA_036799625	Methanobacteriaceae archaeon		d__Archaea;p__Methanobacteriota;c__Methanobacteria;o__Methanobacteriales;f__Methanobacteriaceae;g__Methanobacterium_C;s__Methanobacterium_C sp002498385	N/A	99.98	6.41
MM_2401	DAIPSS010000004.1	34.286	35	21	1	1	33	33	53502	53606	105	35	51.4706	0.000843	32	GCA_036778415.1_ASM3677841v1_genomic	GCA_036778415	Methanobacteriaceae archaeon		d__Archaea;p__Methanobacteriota;c__Methanobacteria;o__Methanobacteriales;f__Methanobacteriaceae;g__Methanobacterium_C;s__Methanobacterium_C sp002498385	N/A	99.98	4.93
MM_2401	DAIRML010000004.1	34.286	35	21	1	1	33	33	53562	53666	105	35	51.4706	0.000843	32	GCA_036807565.1_ASM3680756v1_genomic	GCA_036807565	Methanobacteriaceae archaeon		d__Archaea;p__Methanobacteriota;c__Methanobacteria;o__Methanobacteriales;f__Methanobacteriaceae;g__Methanobacterium_C;s__Methanobacterium_C sp002498385	N/A	99.97	0.23
MM_2401	JAAZOS010000155.1	52.632	19	9	0	1	19	19	1390	1334	57	19	27.9412	0.000845	32	GCA_012797645.1_ASM1279764v1_genomic	GCA_012797645	Candidatus Methanofastidiosia archaeon		d__Archaea;p__Methanobacteriota_B;c__Thermococci;o__Methanofastidiosales;f__Methanofastidiosaceae;g__Methanofastidiosum;s__Methanofastidiosum sp001587675	N/A	94.34	0.86
MM_2401	LSSC01000140.1	45.833	24	11	1	1	22	22	11634	11563	72	24	35.2941	0.000848	33.1	GCA_001595815.1_ASM159581v1_genomic	GCA_001595815	Theionarchaea archaeon DG-70-1		d__Archaea;p__Methanobacteriota_B;c__Thermococci;o__Methanofastidiosales;f__SZ-28-30;g__;s__	N/A	88.17	7.67
MM_2401	CALNBX010000037.1	34.286	35	21	1	1	33	33	53402	53506	105	35	51.4706	0.000856	32	GCA_937874335.1_SRR1561997_bin.71_CONCOCT_v1.1_MAG_genomic	GCA_937874335	uncultured Methanobacterium sp.		d__Archaea;p__Methanobacteriota;c__Methanobacteria;o__Methanobacteriales;f__Methanobacteriaceae;g__Methanobacterium_C;s__Methanobacterium_C sp002498385	N/A	99.98	1.6
MM_2401	CACWUF010000002.1	39.13	23	14	0	1	23	23	22620	22688	69	23	33.8235	0.000876	32	GCA_902763935.1_Rumen_uncultured_genome_RUG10917_genomic	GCA_902763935	uncultured Methanobrevibacter sp.		d__Archaea;p__Methanobacteriota;c__Methanobacteria;o__Methanobacteriales;f__Methanobacteriaceae;g__Methanocatella;s__Methanocatella sp900319535	N/A	84.56	3.18
MM_2401	LNGD01000025.1	52.632	19	9	0	1	19	19	5684	5628	57	19	27.9412	0.000891	32	GCA_001587675.1_ASM158767v1_genomic	GCA_001587675	Candidatus Methanofastidiosum methylothiophilum		d__Archaea;p__Methanobacteriota_B;c__Thermococci;o__Methanofastidiosales;f__Methanofastidiosaceae;g__Methanofastidiosum;s__Methanofastidiosum sp001587675	N/A	87.8	5.08
MM_2401	CAIUYX010000092.1	30.159	63	36	2	3	57	55	2318	2506	189	63	92.6471	0.001	30.4	GCA_903903475.1_freshwater_MAG_---_AM-sed-core2-D1_bin-778_genomic	GCA_903903475	uncultured Methanomicrobiales archaeon		d__Archaea;p__Halobacteriota;c__Methanomicrobia;o__Methanomicrobiales;f__Methanospirillaceae;g__CAIKOD01;s__CAIKOD01 sp903828975	N/A	35.15	0.06
MM_2401	LUYK01000391.1	31.481	54	36	1	1	53	53	527	366	162	54	79.4118	0.001	32	GCA_001603255.1_ASM160325v1_genomic	GCA_001603255	Methanomicrobiales archaeon Methan_07		d__Archaea;p__Halobacteriota;c__Methanomicrobia;o__Methanomicrobiales;f__Methanoculleaceae;g__Methanoculleus;s__Methanoculleus sp001896715	N/A	65.77	3.07
MM_2401	JAAZIF010000366.1	32.727	55	34	2	1	53	53	873	712	162	54	79.4118	0.001	31.6	GCA_012510335.1_ASM1251033v1_genomic	GCA_012510335	Methanomicrobiales archaeon		d__Archaea;p__Halobacteriota;c__Methanomicrobia;o__Methanomicrobiales;f__Methanoculleaceae;g__Methanoculleus;s__Methanoculleus sp012510335	N/A	82.84	0.38
MM_2401	DAONQQ010000053.1	31.481	54	36	1	1	53	53	1236	1075	162	54	79.4118	0.001	32	GCA_035410265.1_ASM3541026v1_genomic	GCA_035410265	Methanoculleus sp.		d__Archaea;p__Halobacteriota;c__Methanomicrobia;o__Methanomicrobiales;f__Methanoculleaceae;g__Methanoculleus;s__Methanoculleus sp001896715	N/A	81.36	4.34
MM_2401	DAOLPI010000133.1	31.481	54	36	1	1	53	53	474	313	162	54	79.4118	0.001	32	GCA_035417485.1_ASM3541748v1_genomic	GCA_035417485	Methanoculleus sp.		d__Archaea;p__Halobacteriota;c__Methanomicrobia;o__Methanomicrobiales;f__Methanoculleaceae;g__Methanoculleus;s__Methanoculleus sp001896715	N/A	95.63	0.87
MM_2401	NZ_DAOLPI010000133.1	31.481	54	36	1	1	53	53	474	313	162	54	79.4118	0.001	32	GCF_035417485.1_ASM3541748v1_genomic	GCF_035417485	Methanoculleus sp.		d__Archaea;p__Halobacteriota;c__Methanomicrobia;o__Methanomicrobiales;f__Methanoculleaceae;g__Methanoculleus;s__Methanoculleus sp001896715	N/A	95.45	0.87
MM_2401	DAINYJ010000136.1	31.481	54	36	1	1	53	53	4453	4614	162	54	79.4118	0.001	32	GCA_036749515.1_ASM3674951v1_genomic	GCA_036749515	Euryarchaeota archaeon		d__Archaea;p__Halobacteriota;c__Methanomicrobia;o__Methanomicrobiales;f__Methanoculleaceae;g__Methanoculleus;s__Methanoculleus sp001896715	N/A	88.42	0.53
MM_2401	NIZU01000037.1	29.825	57	31	2	1	53	53	8935	8780	156	52	76.4706	0.001	31.2	GCA_003315675.1_ASM331567v1_genomic	GCA_003315675	Methanocorpusculum sp. MCE		d__Archaea;p__Halobacteriota;c__Methanomicrobia;o__Methanomicrobiales;f__Methanocorpusculaceae;g__Methanocorpusculum;s__Methanocorpusculum sp003315675	N/A	88.4	1.35
MM_2401	JANYBK010000004.1	39.474	38	15	2	3	38	36	15080	14985	96	32	47.0588	0.001	32	GCA_025360805.1_ASM2536080v1_genomic	GCA_025360805	Methanomicrobiales archaeon		d__Archaea;p__Halobacteriota;c__Methanomicrobia;o__Methanomicrobiales;f__Methanospirillaceae;g__Methanoregula;s__Methanoregula sp025360805	N/A	87.77	3.07
MM_2401	JAUNXJ010000060.1	45.161	31	14	1	1	28	28	2626	2534	93	31	45.5882	0.001	30	GCA_030539855.1_ASM3053985v1_genomic	GCA_030539855	Methanocorpusculum sp.		d__Archaea;p__Halobacteriota;c__Methanomicrobia;o__Methanomicrobiales;f__Methanocorpusculaceae;g__Methanocorpusculum;s__Methanocorpusculum sp029986975	N/A	41.17	0.08
MM_2401	DATIPX010000118.1	43.59	39	14	1	6	44	39	3540	3448	93	31	45.5882	0.001	31.2	GCA_035471585.1_ASM3547158v1_genomic	GCA_035471585	Methanoregula sp.		d__Archaea;p__Halobacteriota;c__Methanomicrobia;o__Methanomicrobiales;f__Methanospirillaceae;g__Methanoregula;s__	N/A	69.75	0.7
MM_2401	JALHXT010000038.1	43.333	30	15	1	1	28	28	2826	2915	90	30	44.1176	0.001	30.4	GCA_022868005.1_ASM2286800v1_genomic	GCA_022868005	Methanoregulaceae archaeon		d__Archaea;p__Halobacteriota;c__Methanomicrobia;o__Methanomicrobiales;f__Methanospirillaceae;g__MVRE01;s__	N/A	47.08	0.13
MM_2401	JAIBBO010000046.1	46.429	28	13	1	1	26	26	6799	6716	84	28	41.1765	0.001	31.2	GCA_019694635.1_ASM1969463v1_genomic	GCA_019694635	Methanobacteriaceae archaeon		d__Archaea;p__Methanobacteriota;c__Methanobacteria;o__Methanobacteriales;f__Methanobacteriaceae;g__UBA412;s__UBA412 sp023440975	N/A	93.09	1.55
MM_2401	JAEZRD010000109.1	46.429	28	13	1	1	26	26	14835	14918	84	28	41.1765	0.001	31.2	GCA_023440975.1_ASM2344097v1_genomic	GCA_023440975	Euryarchaeota archaeon		d__Archaea;p__Methanobacteriota;c__Methanobacteria;o__Methanobacteriales;f__Methanobacteriaceae;g__UBA412;s__UBA412 sp023440975	N/A	91.26	0
MM_2401	DAWK01000166.1	37.037	27	15	1	3	27	25	2865	2945	81	27	39.7059	0.001	32	GCA_002509745.1_ASM250974v1_genomic	GCA_002509745	Methanobacteriaceae archaeon UBA349		d__Archaea;p__Methanobacteriota;c__Methanobacteria;o__Methanobacteriales;f__Methanobacteriaceae;g__UBA349;s__UBA349 sp002509745	N/A	84.02	3.78
MM_2401	JAXMLL010000210.1	37.037	27	15	1	3	27	25	1845	1925	81	27	39.7059	0.001	32	GCA_034368815.1_ASM3436881v1_genomic	GCA_034368815	Methanobacteriaceae archaeon		d__Archaea;p__Methanobacteriota;c__Methanobacteria;o__Methanobacteriales;f__Methanobacteriaceae;g__JAUXXK01;s__JAUXXK01 sp030681145	N/A	80.19	21.02
MM_2401	JACWMK010000080.1	46.154	26	12	1	1	24	24	1981	1904	78	26	38.2353	0.001	32	GCA_015661405.1_ASM1566140v1_genomic	GCA_015661405	Methanobacterium sp.		d__Archaea;p__Methanobacteriota;c__Methanobacteria;o__Methanobacteriales;f__Methanobacteriaceae;g__Methanobacterium_A;s__Methanobacterium_A sp015661405	N/A	96.4	0.92
MM_2401	JAFWHL010000039.1	46.154	26	12	1	1	24	24	5448	5525	78	26	38.2353	0.001	31.6	GCA_017515165.1_ASM1751516v1_genomic	GCA_017515165	Methanobrevibacter sp.		d__Archaea;p__Methanobacteriota;c__Methanobacteria;o__Methanobacteriales;f__Methanobacteriaceae;g__Methanocatella;s__	N/A	74.65	8.21
MM_2401	JADGNH010000015.1	50	26	11	1	3	26	24	20959	21036	78	26	38.2353	0.001	32	GCA_017883605.1_ASM1788360v1_genomic	GCA_017883605	Methanobacteriaceae archaeon		d__Archaea;p__Methanobacteriota;c__Methanobacteria;o__Methanobacteriales;f__Methanobacteriaceae;g__Methanobacterium_A;s__Methanobacterium_A sp017883605	N/A	95.16	0
MM_2401	JARKPA010000197.1	36	25	16	0	1	25	25	7509	7435	75	25	36.7647	0.001	31.6	GCA_029975515.1_ASM2997551v1_genomic	GCA_029975515	Methanobacterium sp.		d__Archaea;p__Methanobacteriota;c__Methanobacteria;o__Methanobacteriales;f__Methanobacteriaceae;g__Methanobacterium;s__Methanobacterium formicicum	N/A	93.23	0.88
MM_2401	CP000102.1	52	25	10	1	1	23	23	381882	381956	75	25	36.7647	0.001	31.6	GCA_000012545.1_ASM1254v1_genomic	GCA_000012545	Methanosphaera stadtmanae DSM 3091	DSM 3091	d__Archaea;p__Methanobacteriota;c__Methanobacteria;o__Methanobacteriales;f__Methanobacteriaceae;g__Methanosphaera;s__Methanosphaera stadtmanae	N/A	99.95	0.23
MM_2401	SUTP01000074.1	40	25	15	0	1	25	25	4520	4594	75	25	36.7647	0.001	31.6	GCA_015062815.1_ASM1506281v1_genomic	GCA_015062815	Methanosphaera stadtmanae		d__Archaea;p__Methanobacteriota;c__Methanobacteria;o__Methanobacteriales;f__Methanobacteriaceae;g__Methanosphaera;s__Methanosphaera stadtmanae_B	N/A	87.77	0.05
MM_2401	JAGCMY010000016.1	48	25	11	1	1	23	23	2414	2488	75	25	36.7647	0.001	30.4	GCA_017646265.1_ASM1764626v1_genomic	GCA_017646265	Methanobrevibacter sp.		d__Archaea;p__Methanobacteriota;c__Methanobacteria;o__Methanobacteriales;f__Methanobacteriaceae;g__Methanobrevibacter;s__	Genome not assigned to closest species as it falls outside its pre-defined ANI radius	42.29	1.02
MM_2401	LR698975.1	52	25	10	1	1	23	23	381882	381956	75	25	36.7647	0.001	31.6	GCA_902384015.1_UHGG_MGYG-HGUT-02164_genomic	GCA_902384015	Methanosphaera stadtmanae		d__Archaea;p__Methanobacteriota;c__Methanobacteria;o__Methanobacteriales;f__Methanobacteriaceae;g__Methanosphaera;s__Methanosphaera stadtmanae	N/A	99.95	0.23
MM_2401	CAUHHK010000004.1	52	25	10	1	1	23	23	92139	92213	75	25	36.7647	0.001	31.6	GCA_959606055.1_SRR16280027_bin.26_MetaWRAP_v1.3_MAG_genomic	GCA_959606055	Methanosphaera stadtmanae		d__Archaea;p__Methanobacteriota;c__Methanobacteria;o__Methanobacteriales;f__Methanobacteriaceae;g__Methanosphaera;s__Methanosphaera stadtmanae	N/A	99.29	0.01
MM_2401	NC_007681.1	52	25	10	1	1	23	23	381882	381956	75	25	36.7647	0.001	31.6	GCF_000012545.1_ASM1254v1_genomic	GCF_000012545	Methanosphaera stadtmanae DSM 3091	DSM 3091	d__Archaea;p__Methanobacteriota;c__Methanobacteria;o__Methanobacteriales;f__Methanobacteriaceae;g__Methanosphaera;s__Methanosphaera stadtmanae	N/A	99.95	0.23
MM_2401	NZ_LR698975.1	52	25	10	1	1	23	23	381882	381956	75	25	36.7647	0.001	31.6	GCF_902384015.1_UHGG_MGYG-HGUT-02164_genomic	GCF_902384015	Methanosphaera stadtmanae		d__Archaea;p__Methanobacteriota;c__Methanobacteria;o__Methanobacteriales;f__Methanobacteriaceae;g__Methanosphaera;s__Methanosphaera stadtmanae	N/A	99.97	0.24
MM_2401	NZ_CAUHHK010000004.1	52	25	10	1	1	23	23	92139	92213	75	25	36.7647	0.001	31.6	GCF_959606055.1_SRR16280027_bin.26_MetaWRAP_v1.3_MAG_genomic	GCF_959606055	Methanosphaera stadtmanae		d__Archaea;p__Methanobacteriota;c__Methanobacteria;o__Methanobacteriales;f__Methanobacteriaceae;g__Methanosphaera;s__Methanosphaera stadtmanae	N/A	99.49	0.02
MM_2401	JAUVCV010000045.1	41.667	24	14	0	1	24	24	10454	10383	72	24	35.2941	0.001	31.6	GCA_030595665.1_ASM3059566v1_genomic	GCA_030595665	Methanogenium sp.		d__Archaea;p__Halobacteriota;c__Methanomicrobia;o__Methanomicrobiales;f__Methanomicrobiaceae;g__Methanogenium;s__Methanogenium sp030595665	N/A	90.9	0.01
MM_2401	DAOUSF010000073.1	54.167	24	9	1	1	22	22	591	520	72	24	35.2941	0.001	32	GCA_030627385.1_ASM3062738v1_genomic	GCA_030627385	Methanosarcinales archaeon		d__Archaea;p__Halobacteriota;c__Methanosarcinia;o__Methanosarcinales;f__Methanocomedenaceae;g__Methanocomedens;s__Methanocomedens sp7939u	N/A	87.3	0.73
MM_2401	CACYSS010000126.1	54.167	24	10	1	1	23	23	812	741	72	24	35.2941	0.001	31.2	GCA_902777105.1_Rumen_uncultured_genome_RUG12237_genomic	GCA_902777105	uncultured Methanobrevibacter sp.		d__Archaea;p__Methanobacteriota;c__Methanobacteria;o__Methanobacteriales;f__Methanobacteriaceae;g__Methanobrevibacter;s__Methanobrevibacter sp900314635	N/A	75.24	1.05
MM_2401	PMRR01000160.1	45.833	24	11	1	3	24	22	15	86	72	24	35.2941	0.001	31.6	GCA_003168635.1_20110600_S3M_genomic	GCA_003168635	Methanobacterium sp.		d__Archaea;p__Methanobacteriota;c__Methanobacteria;o__Methanobacteriales;f__Methanobacteriaceae;g__Methanobacterium_A;s__Methanobacterium_A sp003166335	N/A	86.59	0.34
MM_2401	JACVHA010000105.1	45.833	24	11	1	1	22	22	2133	2204	72	24	35.2941	0.001	33.1	GCA_019008485.1_ASM1900848v1_genomic	GCA_019008485	Theionarchaea archaeon		d__Archaea;p__Methanobacteriota_B;c__Thermococci;o__Methanofastidiosales;f__SZ-28-30;g__;s__	N/A	88.34	12.32
MM_2401	JAEWZW010000037.1	52.174	23	9	1	3	23	21	43836	43768	69	23	33.8235	0.001	31.2	GCA_023395035.1_ASM2339503v1_genomic	GCA_023395035	Euryarchaeota archaeon		d__Archaea;p__Methanobacteriota;c__Methanobacteria;o__Methanobacteriales;f__Methanobacteriaceae;g__UBA412;s__UBA412 sp002495685	N/A	71.3	4.15
MM_2401	CACWNH010000013.1	39.13	23	14	0	1	23	23	906	838	69	23	33.8235	0.001	32	GCA_902762095.1_Rumen_uncultured_genome_RUG10736_genomic	GCA_902762095	uncultured Methanobrevibacter sp.		d__Archaea;p__Methanobacteriota;c__Methanobacteria;o__Methanobacteriales;f__Methanobacteriaceae;g__Methanocatella;s__Methanocatella sp900319535	N/A	95.34	5.31
MM_2401	NZ_CACWNH010000013.1	39.13	23	14	0	1	23	23	906	838	69	23	33.8235	0.001	32	GCF_902762095.1_Rumen_uncultured_genome_RUG10736_genomic	GCF_902762095	uncultured Methanobrevibacter sp.		d__Archaea;p__Methanobacteriota;c__Methanobacteria;o__Methanobacteriales;f__Methanobacteriaceae;g__Methanocatella;s__Methanocatella sp900319535	N/A	95.34	5.31
MM_2401	DAZC01000009.1	52.174	23	9	1	3	23	21	7651	7719	69	23	33.8235	0.001	31.2	GCA_002508845.1_ASM250884v1_genomic	GCA_002508845	Methanobrevibacter sp. UBA417		d__Archaea;p__Methanobacteriota;c__Methanobacteria;o__Methanobacteriales;f__Methanobacteriaceae;g__UBA412;s__UBA412 sp002495685	N/A	95.18	0.06
MM_2401	DAEY01000052.1	52.174	23	9	1	3	23	21	1497	1565	69	23	33.8235	0.001	31.2	GCA_002509625.1_ASM250962v1_genomic	GCA_002509625	Methanobrevibacter sp. UBA401		d__Archaea;p__Methanobacteriota;c__Methanobacteria;o__Methanobacteriales;f__Methanobacteriaceae;g__UBA412;s__UBA412 sp002495685	N/A	70.1	0.03
MM_2401	JAQUTU010000123.1	52.174	23	9	1	3	23	21	3185	3253	69	23	33.8235	0.001	30.4	GCA_028694205.1_ASM2869420v1_genomic	GCA_028694205	Methanobacteriaceae archaeon		d__Archaea;p__Methanobacteriota;c__Methanobacteria;o__Methanobacteriales;f__Methanobacteriaceae;g__UBA412;s__UBA412 sp002495685	N/A	58.34	0.06
MM_2401	DAOVFM010000251.1	56.522	23	8	1	3	23	21	1001	1069	69	23	33.8235	0.001	31.2	GCA_030672925.1_ASM3067292v1_genomic	GCA_030672925	Euryarchaeota archaeon		d__Archaea;p__Thermoplasmatota;c__DTKX01;o__DTKX01;f__GCA-020343715;g__GCA-020343715;s__	N/A	42.63	4.03
MM_2401	CACXWH010000002.1	39.13	23	14	0	1	23	23	49898	49966	69	23	33.8235	0.001	32	GCA_902771225.1_Rumen_uncultured_genome_RUG11657_genomic	GCA_902771225	uncultured Methanobrevibacter sp.		d__Archaea;p__Methanobacteriota;c__Methanobacteria;o__Methanobacteriales;f__Methanobacteriaceae;g__Methanocatella;s__Methanocatella sp900319535	N/A	99.88	1.47
MM_2401	NZ_CACXWH010000002.1	39.13	23	14	0	1	23	23	49898	49966	69	23	33.8235	0.001	32	GCF_902771225.1_Rumen_uncultured_genome_RUG11657_genomic	GCF_902771225	uncultured Methanobrevibacter sp.		d__Archaea;p__Methanobacteriota;c__Methanobacteria;o__Methanobacteriales;f__Methanobacteriaceae;g__Methanocatella;s__Methanocatella sp900319535	N/A	99.88	1.48
MM_2401	JAHDSG010000354.1	45.455	22	12	0	1	22	22	4276	4211	66	22	32.3529	0.001	31.6	GCA_018432885.1_SV3_genomic	GCA_018432885	Methanoculleus sp.		d__Archaea;p__Halobacteriota;c__Methanomicrobia;o__Methanomicrobiales;f__Methanoculleaceae;g__Methanoculleus;s__Methanoculleus receptaculi	N/A	85.69	4.01
MM_2401	NZ_JAHDSG010000354.1	45.455	22	12	0	1	22	22	4276	4211	66	22	32.3529	0.001	31.6	GCF_018432885.1_SV3_genomic	GCF_018432885	Methanoculleus sp.		d__Archaea;p__Halobacteriota;c__Methanomicrobia;o__Methanomicrobiales;f__Methanoculleaceae;g__Methanoculleus;s__Methanoculleus receptaculi	N/A	85.62	4.11
MM_2401	JAAZGM010000280.1	45.455	22	12	0	1	22	22	2886	2951	66	22	32.3529	0.001	31.6	GCA_012511245.1_ASM1251124v1_genomic	GCA_012511245	Methanomicrobiales archaeon		d__Archaea;p__Halobacteriota;c__Methanomicrobia;o__Methanomicrobiales;f__Methanoculleaceae;g__Methanoculleus;s__Methanoculleus sp012511245	N/A	86.23	2.73
MM_2401	JACWMK010000066.1	57.143	21	7	1	1	19	19	5274	5212	63	21	30.8824	0.001	32.3	GCA_015661405.1_ASM1566140v1_genomic	GCA_015661405	Methanobacterium sp.		d__Archaea;p__Methanobacteriota;c__Methanobacteria;o__Methanobacteriales;f__Methanobacteriaceae;g__Methanobacterium_A;s__Methanobacterium_A sp015661405	N/A	96.4	0.92
MM_2401	JASKLD010000025.1	52.632	19	9	0	1	19	19	14900	14844	57	19	27.9412	0.001	30.8	GCA_030153845.1_ASM3015384v1_genomic	GCA_030153845	Methanomicrobiaceae archaeon		d__Archaea;p__Halobacteriota;c__Methanomicrobia;o__Methanomicrobiales;f__Methanoculleaceae;g__Methanoculleus;s__Methanoculleus receptaculi	N/A	79.55	0.18
MM_2401	DAONWQ010000147.1	52.632	19	9	0	1	19	19	2241	2185	57	19	27.9412	0.001	30.8	GCA_035413345.1_ASM3541334v1_genomic	GCA_035413345	Methanoculleus sp.		d__Archaea;p__Halobacteriota;c__Methanomicrobia;o__Methanomicrobiales;f__Methanoculleaceae;g__Methanoculleus;s__Methanoculleus sp022837745	N/A	83.14	0.36
MM_2401	DAOMLW010000510.1	52.632	19	9	0	1	19	19	954	898	57	19	27.9412	0.001	30.8	GCA_035423255.1_ASM3542325v1_genomic	GCA_035423255	Methanoculleus sp.		d__Archaea;p__Halobacteriota;c__Methanomicrobia;o__Methanomicrobiales;f__Methanoculleaceae;g__Methanoculleus;s__Methanoculleus sp022837745	N/A	75.31	0.9
MM_2401	DAOMHX010000177.1	52.632	19	9	0	1	19	19	1050	994	57	19	27.9412	0.001	30.8	GCA_035431085.1_ASM3543108v1_genomic	GCA_035431085	Methanoculleus sp.		d__Archaea;p__Halobacteriota;c__Methanomicrobia;o__Methanomicrobiales;f__Methanoculleaceae;g__Methanoculleus;s__Methanoculleus sp022837745	N/A	49.58	0.14
MM_2401	DAOTMS010000165.1	52.632	19	9	0	1	19	19	2190	2134	57	19	27.9412	0.001	30.8	GCA_035450405.1_ASM3545040v1_genomic	GCA_035450405	Methanoculleus sp.		d__Archaea;p__Halobacteriota;c__Methanomicrobia;o__Methanomicrobiales;f__Methanoculleaceae;g__Methanoculleus;s__Methanoculleus sp022837745	N/A	76.07	0.23
MM_2401	DAOLOI010000167.1	52.632	19	9	0	1	19	19	2189	2133	57	19	27.9412	0.001	30.8	GCA_035520095.1_ASM3552009v1_genomic	GCA_035520095	Methanoculleus sp.		d__Archaea;p__Halobacteriota;c__Methanomicrobia;o__Methanomicrobiales;f__Methanoculleaceae;g__Methanoculleus;s__Methanoculleus sp022837745	N/A	77.39	0.26
MM_2401	JAHDLU010000531.1	52.632	19	9	0	1	19	19	488	544	57	19	27.9412	0.001	30.8	GCA_018436385.1_M1_genomic	GCA_018436385	Methanoculleus sp.		d__Archaea;p__Halobacteriota;c__Methanomicrobia;o__Methanomicrobiales;f__Methanoculleaceae;g__Methanoculleus;s__Methanoculleus receptaculi	N/A	62.41	1.12
MM_2401	AMGN01000004.1	25.714	70	34	2	1	54	54	25842	26045	204	68	100	0.002	31.2	GCA_000309865.1_MMad_1.0_genomic	GCA_000309865	Methanobacterium sp. Maddingley MBC34		d__Archaea;p__Methanobacteriota;c__Methanobacteria;o__Methanobacteriales;f__Methanobacteriaceae;g__Methanobacterium;s__Methanobacterium sp000309865	N/A	97.52	0.13
MM_2401	NZ_AMGN01000004.1	25.714	70	34	2	1	54	54	25842	26045	204	68	100	0.002	31.2	GCF_000309865.1_MMad_1.0_genomic	GCF_000309865	Methanobacterium sp. Maddingley MBC34		d__Archaea;p__Methanobacteriota;c__Methanobacteria;o__Methanobacteriales;f__Methanobacteriaceae;g__Methanobacterium;s__Methanobacterium sp000309865	N/A	97.52	0.13
MM_2401	CAIQZA010000154.1	30.159	63	36	2	3	57	55	411	223	189	63	92.6471	0.002	30.4	GCA_903876185.1_freshwater_MAG_---_AM-sed-core1-D1_bin-525_genomic	GCA_903876185	uncultured Methanomicrobiales archaeon		d__Archaea;p__Halobacteriota;c__Methanomicrobia;o__Methanomicrobiales;f__Methanospirillaceae;g__CAIKOD01;s__CAIKOD01 sp903828975	N/A	45.78	0.39
MM_2401	CAIVUK010000128.1	30.159	63	36	2	3	57	55	273	85	189	63	92.6471	0.002	30.4	GCA_903909055.1_freshwater_MAG_---_AM-sed-core3-D1_bin-531_genomic	GCA_903909055	uncultured Methanomicrobiales archaeon		d__Archaea;p__Halobacteriota;c__Methanomicrobia;o__Methanomicrobiales;f__Methanospirillaceae;g__CAIKOD01;s__CAIKOD01 sp903828975	N/A	43.83	0.26
MM_2401	CAILQB010000118.1	30.159	63	36	2	3	57	55	676	864	189	63	92.6471	0.002	30.4	GCA_903836195.1_freshwater_MAG_---_AM-sed-core1-D2_bin-062_genomic	GCA_903836195	uncultured Methanomicrobiales archaeon		d__Archaea;p__Halobacteriota;c__Methanomicrobia;o__Methanomicrobiales;f__Methanospirillaceae;g__CAIKOD01;s__CAIKOD01 sp903828975	N/A	46.82	0.81
MM_2401	DAOWFA010000117.1	30	60	32	2	1	50	50	1699	1878	180	60	88.2353	0.002	30	GCA_030638225.1_ASM3063822v1_genomic	GCA_030638225	Euryarchaeota archaeon		d__Archaea;p__Thermoplasmatota;c__E2;o__UBA202;f__;g__;s__	N/A	56.54	3.98
MM_2401	JAHDMG010000507.1	29.63	54	37	1	1	53	53	234	395	162	54	79.4118	0.002	30.8	GCA_018436185.1_R1_genomic	GCA_018436185	Methanoculleus sp.		d__Archaea;p__Halobacteriota;c__Methanomicrobia;o__Methanomicrobiales;f__Methanoculleaceae;g__Methanoculleus;s__Methanoculleus sp001896715	N/A	66.35	2.94
MM_2401	JAKQSS010000228.1	31.481	54	36	1	1	53	53	4746	4907	162	54	79.4118	0.002	32	GCA_029569695.1_ASM2956969v1_genomic	GCA_029569695	Euryarchaeota archaeon		d__Archaea;p__Halobacteriota;c__Methanomicrobia;o__Methanomicrobiales;f__Methanoculleaceae;g__Methanoculleus;s__Methanoculleus sp022837745	Genome has more than 24.5% of markers with multiple hits	92.26	34.97
MM_2401	JAKQDY010000391.1	31.481	54	36	1	1	53	53	5473	5634	162	54	79.4118	0.002	31.2	GCA_029573555.1_ASM2957355v1_genomic	GCA_029573555	Euryarchaeota archaeon		d__Archaea;p__Halobacteriota;c__Methanomicrobia;o__Methanomicrobiales;f__Methanoculleaceae;g__Methanoculleus;s__Methanoculleus sp001896715	N/A	95.14	13.14
MM_2401	DAOQZH010000162.1	31.481	54	36	1	1	53	53	3085	3246	162	54	79.4118	0.002	30.8	GCA_035343595.1_ASM3534359v1_genomic	GCA_035343595	Methanoculleus sp.		d__Archaea;p__Halobacteriota;c__Methanomicrobia;o__Methanomicrobiales;f__Methanoculleaceae;g__Methanoculleus;s__Methanoculleus sp001896715	N/A	80.13	0.18
MM_2401	DAOPPS010000107.1	31.481	54	36	1	1	53	53	4176	4337	162	54	79.4118	0.002	31.2	GCA_035358635.1_ASM3535863v1_genomic	GCA_035358635	Methanoculleus sp.		d__Archaea;p__Halobacteriota;c__Methanomicrobia;o__Methanomicrobiales;f__Methanoculleaceae;g__Methanoculleus;s__Methanoculleus sp001896715	N/A	91.69	0.88
MM_2401	DAOOYD010000167.1	31.481	54	36	1	1	53	53	1023	1184	162	54	79.4118	0.002	31.2	GCA_035393825.1_ASM3539382v1_genomic	GCA_035393825	Methanoculleus sp.		d__Archaea;p__Halobacteriota;c__Methanomicrobia;o__Methanomicrobiales;f__Methanoculleaceae;g__Methanoculleus;s__Methanoculleus sp001896715	N/A	91.58	0.53
MM_2401	DAISBZ010000167.1	31.481	54	36	1	1	53	53	1023	1184	162	54	79.4118	0.002	31.2	GCA_036817385.1_ASM3681738v1_genomic	GCA_036817385	Euryarchaeota archaeon		d__Archaea;p__Halobacteriota;c__Methanomicrobia;o__Methanomicrobiales;f__Methanoculleaceae;g__Methanoculleus;s__Methanoculleus sp001896715	N/A	91.58	0.53
MM_2401	JAPKXV010000383.1	30.189	53	34	2	2	51	50	1279	1121	159	53	77.9412	0.002	31.2	GCA_026394635.1_ASM2639463v1_genomic	GCA_026394635	Methanoregula sp.		d__Archaea;p__Halobacteriota;c__Methanomicrobia;o__Methanomicrobiales;f__Methanospirillaceae;g__MVRE01;s__MVRE01 sp026394635	N/A	84.07	2.27
MM_2401	DSAX01000063.1	34.043	47	25	2	2	42	41	1444	1304	141	47	69.1176	0.002	30.8	GCA_011046235.1_ASM1104623v1_genomic	GCA_011046235	Euryarchaeota archaeon		d__Archaea;p__Thermoplasmatota;c__Thermoplasmata;o__UBA10834;f__DTMW01;g__DSAX01;s__DSAX01 sp011046235	N/A	89.56	0.65
MM_2401	JAUVZJ010000044.1	40	45	19	3	2	39	38	4831	4962	132	44	64.7059	0.002	30.8	GCA_030602585.1_ASM3060258v1_genomic	GCA_030602585	Methanophagales archaeon		d__Archaea;p__Halobacteriota;c__Syntropharchaeia;o__Alkanophagales;f__Methanospirareceae;g__JAFNKG01;s__JAFNKG01 sp030602585	N/A	92.69	0.96
MM_2401	JACTVG010000003.1	36.585	41	19	3	1	34	34	68576	68454	123	41	60.2941	0.002	31.6	GCA_015660965.1_ASM1566096v1_genomic	GCA_015660965	Methanoregulaceae archaeon		d__Archaea;p__Halobacteriota;c__Methanomicrobia;o__Methanomicrobiales;f__Methanospirillaceae;g__MVRE01;s__MVRE01 sp015660965	N/A	99.65	3.21
MM_2401	VBLY01000146.1	44.737	38	19	1	1	36	36	2408	2295	114	38	55.8824	0.002	30.8	GCA_005878575.1_ASM587857v1_genomic	GCA_005878575	Euryarchaeota archaeon		d__Archaea;p__Thermoplasmatota;c__Thermoplasmata;o__RBG-16-68-12;f__RBG-16-68-12;g__RBG-16-68-12;s__RBG-16-68-12 sp005879065	N/A	73.22	2.05
MM_2401	VBLU01000052.1	44.737	38	19	1	1	36	36	2540	2427	114	38	55.8824	0.002	30.8	GCA_005879065.1_ASM587906v1_genomic	GCA_005879065	Euryarchaeota archaeon		d__Archaea;p__Thermoplasmatota;c__Thermoplasmata;o__RBG-16-68-12;f__RBG-16-68-12;g__RBG-16-68-12;s__RBG-16-68-12 sp005879065	N/A	74.13	1.94
MM_2401	VBLQ01000034.1	44.737	38	19	1	1	36	36	4111	3998	114	38	55.8824	0.002	30.8	GCA_005879105.1_ASM587910v1_genomic	GCA_005879105	Euryarchaeota archaeon		d__Archaea;p__Thermoplasmatota;c__Thermoplasmata;o__RBG-16-68-12;f__RBG-16-68-12;g__RBG-16-68-12;s__RBG-16-68-12 sp005879065	N/A	89.21	4.03
MM_2401	DUJY01000034.1	33.333	36	22	1	1	34	34	14571	14464	108	36	52.9412	0.002	30	GCA_013329555.1_ASM1332955v1_genomic	GCA_013329555	Methanoculleus sp.		d__Archaea;p__Halobacteriota;c__Methanomicrobia;o__Methanomicrobiales;f__Methanoculleaceae;g__Methanoculleus;s__Methanoculleus receptaculi	N/A	53.19	0.47
MM_2401	JAEXCH010000014.1	33.333	36	22	1	3	36	34	89856	89963	108	36	52.9412	0.002	30.4	GCA_023402275.1_ASM2340227v1_genomic	GCA_023402275	Euryarchaeota archaeon		d__Archaea;p__Thermoplasmatota;c__Thermoplasmata;o__Methanomassiliicoccales;f__Methanomethylophilaceae;g__Methanoplasma;s__Methanoplasma sp023402275	N/A	94.32	1.07
MM_2401	RKRG01000003.1	31.429	35	22	1	1	33	33	8539	8435	105	35	51.4706	0.002	30.8	GCA_003814835.1_ASM381483v1_genomic	GCA_003814835	Methanobrevibacter gottschalkii DSM 11977	DSM 11977	d__Archaea;p__Methanobacteriota;c__Methanobacteria;o__Methanobacteriales;f__Methanobacteriaceae;g__Methanocatella;s__Methanocatella gottschalkii	N/A	99.98	0.2
MM_2401	SUTI01000010.1	42.105	38	18	2	3	39	37	21025	20921	105	35	51.4706	0.002	31.2	GCA_015062985.1_ASM1506298v1_genomic	GCA_015062985	Methanobrevibacter sp.		d__Archaea;p__Methanobacteriota;c__Methanobacteria;o__Methanobacteriales;f__Methanobacteriaceae;g__Methanocatella;s__Methanocatella sp015062985	N/A	92.03	1.16
MM_2401	JADLKM010000439.1	40	35	17	2	1	31	31	1201	1097	105	35	51.4706	0.002	30.4	GCA_016839045.1_ASM1683904v1_genomic	GCA_016839045	Methanobrevibacter sp.		d__Archaea;p__Methanobacteriota;c__Methanobacteria;o__Methanobacteriales;f__Methanobacteriaceae;g__Methanobrevibacter;s__Methanobrevibacter sp016838945	N/A	82.6	0.87
MM_2401	NZ_RKRG01000003.1	31.429	35	22	1	1	33	33	8539	8435	105	35	51.4706	0.002	30.8	GCF_003814835.1_ASM381483v1_genomic	GCF_003814835	Methanobrevibacter gottschalkii DSM 11977	DSM 11977	d__Archaea;p__Methanobacteriota;c__Methanobacteria;o__Methanobacteriales;f__Methanobacteriaceae;g__Methanocatella;s__Methanocatella gottschalkii	N/A	99.98	0.2
MM_2401	NZ_SUTI01000010.1	42.105	38	18	2	3	39	37	21025	20921	105	35	51.4706	0.002	31.2	GCF_015062985.1_ASM1506298v1_genomic	GCF_015062985	Methanobrevibacter sp.		d__Archaea;p__Methanobacteriota;c__Methanobacteria;o__Methanobacteriales;f__Methanobacteriaceae;g__Methanocatella;s__Methanocatella sp015062985	N/A	92.03	1.16
MM_2401	CAMEQT010000020.1	40.625	32	17	1	1	30	30	19064	18969	96	32	47.0588	0.002	30.4	GCA_945933675.1_SRR15057929_bin.22_metaWRAP_v1.3_MAG_genomic	GCA_945933675	Methanobrevibacter gottschalkii		d__Archaea;p__Methanobacteriota;c__Methanobacteria;o__Methanobacteriales;f__Methanobacteriaceae;g__Methanocatella;s__Methanocatella sp900769095	N/A	95.63	0
MM_2401	CAMFSI010000058.1	40.625	32	17	1	1	30	30	6032	5937	96	32	47.0588	0.002	30.4	GCA_945982695.1_ERR2020037_bin.5_metaWRAP_v1.3_MAG_genomic	GCA_945982695	Methanobrevibacter gottschalkii		d__Archaea;p__Methanobacteriota;c__Methanobacteria;o__Methanobacteriales;f__Methanobacteriaceae;g__Methanocatella;s__Methanocatella sp900769095	N/A	90.5	0
MM_2401	NZ_CAMEQT010000020.1	40.625	32	17	1	1	30	30	19064	18969	96	32	47.0588	0.002	30.4	GCF_945933675.1_SRR15057929_bin.22_metaWRAP_v1.3_MAG_genomic	GCF_945933675	Methanobrevibacter gottschalkii		d__Archaea;p__Methanobacteriota;c__Methanobacteria;o__Methanobacteriales;f__Methanobacteriaceae;g__Methanocatella;s__Methanocatella sp900769095	N/A	95.63	0
MM_2401	NZ_CAMFSI010000058.1	40.625	32	17	1	1	30	30	6032	5937	96	32	47.0588	0.002	30.4	GCF_945982695.1_ERR2020037_bin.5_metaWRAP_v1.3_MAG_genomic	GCF_945982695	Methanobrevibacter gottschalkii		d__Archaea;p__Methanobacteriota;c__Methanobacteria;o__Methanobacteriales;f__Methanobacteriaceae;g__Methanocatella;s__Methanocatella sp900769095	N/A	90.5	0
MM_2401	JACWMK010000066.1	38.71	31	17	1	1	29	29	6558	6466	93	31	45.5882	0.002	31.2	GCA_015661405.1_ASM1566140v1_genomic	GCA_015661405	Methanobacterium sp.		d__Archaea;p__Methanobacteriota;c__Methanobacteria;o__Methanobacteriales;f__Methanobacteriaceae;g__Methanobacterium_A;s__Methanobacterium_A sp015661405	N/A	96.4	0.92
MM_2401	DALTWR010000187.1	45.161	31	14	1	1	28	28	1161	1253	93	31	45.5882	0.002	30.4	GCA_029986975.1_ASM2998697v1_genomic	GCA_029986975	Methanocorpusculum sp.		d__Archaea;p__Halobacteriota;c__Methanomicrobia;o__Methanomicrobiales;f__Methanocorpusculaceae;g__Methanocorpusculum;s__Methanocorpusculum sp029986975	N/A	77.62	0.13
MM_2401	DALTWS010000196.1	45.161	31	14	1	1	28	28	5901	5993	93	31	45.5882	0.002	30	GCA_029986985.1_ASM2998698v1_genomic	GCA_029986985	Methanocorpusculum sp.		d__Archaea;p__Halobacteriota;c__Methanomicrobia;o__Methanomicrobiales;f__Methanocorpusculaceae;g__Methanocorpusculum;s__Methanocorpusculum sp029986975	N/A	56.92	2.74
MM_2401	JAHKLS010000097.1	40	30	14	2	3	28	26	5595	5506	90	30	44.1176	0.002	30.8	GCA_020854885.1_ASM2085488v1_genomic	GCA_020854885	Methanobacteriaceae archaeon		d__Archaea;p__Methanobacteriota;c__Methanobacteria;o__Methanobacteriales;f__Methanobacteriaceae;g__UBA117;s__UBA117 sp002494785	N/A	82.37	0.59
MM_2401	CAMJUE010000082.1	40	30	16	1	1	28	28	4208	4119	90	30	44.1176	0.002	30.8	GCA_946408925.1_SRR12081294_bin.36_metaWRAP_v1.3_MAG_genomic	GCA_946408925	uncultured Methanobrevibacter sp.		d__Archaea;p__Methanobacteriota;c__Methanobacteria;o__Methanobacteriales;f__Methanobacteriaceae;g__Methanocatella;s__Methanocatella sp946408925	N/A	87.78	1.43
MM_2401	NZ_CAMJUE010000082.1	40	30	16	1	1	28	28	4208	4119	90	30	44.1176	0.002	30.8	GCF_946408925.1_SRR12081294_bin.36_metaWRAP_v1.3_MAG_genomic	GCF_946408925	uncultured Methanobrevibacter sp.		d__Archaea;p__Methanobacteriota;c__Methanobacteria;o__Methanobacteriales;f__Methanobacteriaceae;g__Methanocatella;s__Methanocatella sp946408925	N/A	87.78	1.43
MM_2401	AOLI01000017.1	47.059	34	12	2	3	34	32	16740	16829	90	30	44.1176	0.002	31.6	GCA_000336955.1_ASM33695v1_genomic	GCA_000336955	Haloferax larsenii JCM 13917	JCM 13917	d__Archaea;p__Halobacteriota;c__Halobacteria;o__Halobacteriales;f__Haloferacaceae;g__Haloferax;s__Haloferax larsenii	N/A	99.92	0.76
MM_2401	DACN01000006.1	40	30	14	2	3	28	26	238131	238220	90	30	44.1176	0.002	30.8	GCA_002494785.1_ASM249478v1_genomic	GCA_002494785	Methanobacteriaceae archaeon UBA117		d__Archaea;p__Methanobacteriota;c__Methanobacteria;o__Methanobacteriales;f__Methanobacteriaceae;g__UBA117;s__UBA117 sp002494785	N/A	99.45	0.12
MM_2401	CP022705.1	40	30	14	2	3	28	26	794796	794885	90	30	44.1176	0.002	30.8	GCA_003491285.1_ASM349128v1_genomic	GCA_003491285	Methanobacterium sp. BRmetb2		d__Archaea;p__Methanobacteriota;c__Methanobacteria;o__Methanobacteriales;f__Methanobacteriaceae;g__UBA117;s__UBA117 sp002494785	N/A	99.87	0.13
MM_2401	NZ_AOLI01000017.1	47.059	34	12	2	3	34	32	16740	16829	90	30	44.1176	0.002	31.6	GCF_000336955.1_ASM33695v1_genomic	GCF_000336955	Haloferax larsenii JCM 13917	JCM 13917	d__Archaea;p__Halobacteriota;c__Halobacteria;o__Halobacteriales;f__Haloferacaceae;g__Haloferax;s__Haloferax larsenii	N/A	99.92	0.76
MM_2401	JAFUIW010000085.1	41.379	29	15	1	1	27	27	4846	4932	87	29	42.6471	0.002	31.2	GCA_017473945.1_ASM1747394v1_genomic	GCA_017473945	Methanobrevibacter sp.		d__Archaea;p__Methanobacteriota;c__Methanobacteria;o__Methanobacteriales;f__Methanobacteriaceae;g__Methanocatella;s__Methanocatella sp017473945	N/A	92.9	0.76
MM_2401	QMUN01000049.1	46.429	28	13	1	1	26	26	1254	1171	84	28	41.1765	0.002	30	GCA_003660605.1_ASM366060v1_genomic	GCA_003660605	Thermococci archaeon		d__Archaea;p__Methanobacteriota_B;c__Thermococci;o__Methanofastidiosales;f__B48-G16;g__B48-G16;s__B48-G16 sp003660605	N/A	89.92	1.49
MM_2401	SUTF01000002.1	42.857	28	14	1	1	26	26	194675	194592	84	28	41.1765	0.002	30.8	GCA_015063005.1_ASM1506300v1_genomic	GCA_015063005	Methanobrevibacter millerae		d__Archaea;p__Methanobacteriota;c__Methanobacteria;o__Methanobacteriales;f__Methanobacteriaceae;g__Methanocatella;s__Methanocatella millerae_B	N/A	89.54	1.54
MM_2401	DAIFAC010000003.1	44.828	29	12	2	3	28	26	33874	33791	84	28	41.1765	0.002	30	GCA_027379315.1_ASM2737931v1_genomic	GCA_027379315	Euryarchaeota archaeon		d__Archaea;p__Thermoplasmatota;c__Thermoplasmata;o__Sysuiplasmatales;f__Sysuiplasmataceae;g__Sysuiplasma;s__Sysuiplasma jiujiangense	N/A	61.61	1.8
MM_2401	DAOWJO010000108.1	36.364	33	16	1	1	33	33	347	264	84	28	41.1765	0.002	30	GCA_030640435.1_ASM3064043v1_genomic	GCA_030640435	Methanomicrobiales archaeon		d__Archaea;p__Halobacteriota;c__Syntropharchaeia;o__Alkanophagales;f__Methanospirareceae;g__QEXZ01;s__	N/A	45.9	1.89
MM_2401	CP070732.1	46.429	28	13	1	2	27	26	816057	816140	84	28	41.1765	0.002	31.2	GCA_020347565.1_ASM2034756v1_genomic	GCA_020347565	Euryarchaeota archaeon		d__Archaea;p__Thermoplasmatota;c__Thermoplasmata;o__UBA10834;f__UBA10834;g__UBA10834;s__UBA10834 sp020347565	N/A	90.33	1.99
MM_2401	DAOVEQ010000011.1	46.429	28	13	1	1	26	26	10998	11081	84	28	41.1765	0.002	30.4	GCA_030668905.1_ASM3066890v1_genomic	GCA_030668905	Thermococci archaeon		d__Archaea;p__Methanobacteriota_B;c__Thermococci;o__Methanofastidiosales;f__B48-G16;g__B48-G16;s__B48-G16 sp030668905	N/A	69.81	2.32
MM_2401	JAEYSH010000011.1	48.148	27	12	1	1	25	25	10254	10174	81	27	39.7059	0.002	31.2	GCA_023434825.1_ASM2343482v1_genomic	GCA_023434825	Euryarchaeota archaeon		d__Archaea;p__Methanobacteriota;c__Methanobacteria;o__Methanobacteriales;f__Methanobacteriaceae;g__Methanobacterium_D;s__Methanobacterium_D sp023434825	N/A	93.8	1.64
MM_2401	CP098518.1	48.148	27	14	0	40	66	27	2535332	2535412	81	27	39.7059	0.002	31.6	GCA_023703795.1_ASM2370379v1_genomic	GCA_023703795	Haloplanus sp. HW8-1	HW8-1	d__Archaea;p__Halobacteriota;c__Halobacteria;o__Halobacteriales;f__Haloferacaceae;g__Haloplanus;s__Haloplanus sp023703795	N/A	99.89	3.78
MM_2401	NZ_CP098518.1	48.148	27	14	0	40	66	27	2535332	2535412	81	27	39.7059	0.002	31.6	GCF_023703795.1_ASM2370379v1_genomic	GCF_023703795	Haloplanus sp. HW8-1	HW8-1	d__Archaea;p__Halobacteriota;c__Halobacteria;o__Halobacteriales;f__Haloferacaceae;g__Haloplanus;s__Haloplanus sp023703795	N/A	99.89	3.78
MM_2401	SUTE01000007.1	34.615	26	17	0	1	26	26	18183	18106	78	26	38.2353	0.002	30.8	GCA_015063065.1_ASM1506306v1_genomic	GCA_015063065	Methanobrevibacter millerae		d__Archaea;p__Methanobacteriota;c__Methanobacteria;o__Methanobacteriales;f__Methanobacteriaceae;g__Methanocatella;s__Methanocatella sp017434555	N/A	96.84	0.73
MM_2401	JACWMK010000053.1	42.308	26	13	1	1	24	24	12948	12871	78	26	38.2353	0.002	31.2	GCA_015661405.1_ASM1566140v1_genomic	GCA_015661405	Methanobacterium sp.		d__Archaea;p__Methanobacteriota;c__Methanobacteria;o__Methanobacteriales;f__Methanobacteriaceae;g__Methanobacterium_A;s__Methanobacterium_A sp015661405	N/A	96.4	0.92
MM_2401	JAEZDZ010000215.1	42.308	26	15	0	1	26	26	339	262	78	26	38.2353	0.002	30.8	GCA_023417915.1_ASM2341791v1_genomic	GCA_023417915	Euryarchaeota archaeon		d__Archaea;p__Methanobacteriota;c__Methanobacteria;o__Methanobacteriales;f__Methanobacteriaceae;g__Methanobacterium;s__	Genome not assigned to closest species as it falls outside its pre-defined ANI radius	48.68	0.37
MM_2401	JBELZB010000038.1	46.154	26	12	1	1	24	24	3088	3011	78	26	38.2353	0.002	30.8	GCA_040273635.1_ASM4027363v1_genomic	GCA_040273635	Methanobrevibacter sp.		d__Archaea;p__Methanobacteriota;c__Methanobacteria;o__Methanobacteriales;f__Methanobacteriaceae;g__Methanocatella;s__Methanocatella sp902789505	N/A	79.19	0.54
MM_2401	FOAK01000002.1	46.154	26	12	1	1	24	24	149938	149861	78	26	38.2353	0.002	30.8	GCA_900109595.1_IMG-taxon_2654588138_annotated_assembly_genomic	GCA_900109595	Methanobrevibacter gottschalkii	DSM 11978	d__Archaea;p__Methanobacteriota;c__Methanobacteria;o__Methanobacteriales;f__Methanobacteriaceae;g__Methanocatella;s__Methanocatella gottschalkii	N/A	99.99	0.18
MM_2401	CAMVKX010000034.1	34.615	26	17	0	1	26	26	859	782	78	26	38.2353	0.002	30.8	GCA_947168175.1_SRR8387721_bin.36_metaWRAP_v1.3_MAG_genomic	GCA_947168175	uncultured Methanobrevibacter sp.		d__Archaea;p__Methanobacteriota;c__Methanobacteria;o__Methanobacteriales;f__Methanobacteriaceae;g__Methanocatella;s__Methanocatella sp017434555	N/A	83.98	1.69
MM_2401	NZ_SUTE01000007.1	34.615	26	17	0	1	26	26	18183	18106	78	26	38.2353	0.002	30.8	GCF_015063065.1_ASM1506306v1_genomic	GCF_015063065	Methanobrevibacter millerae		d__Archaea;p__Methanobacteriota;c__Methanobacteria;o__Methanobacteriales;f__Methanobacteriaceae;g__Methanocatella;s__Methanocatella sp017434555	N/A	96.84	0.73
MM_2401	NZ_FOAK01000002.1	46.154	26	12	1	1	24	24	149938	149861	78	26	38.2353	0.002	30.8	GCF_900109595.1_IMG-taxon_2654588138_annotated_assembly_genomic	GCF_900109595	Methanobrevibacter gottschalkii	DSM 11978	d__Archaea;p__Methanobacteriota;c__Methanobacteria;o__Methanobacteriales;f__Methanobacteriaceae;g__Methanocatella;s__Methanocatella gottschalkii	N/A	99.99	0.18
MM_2401	LZPL01000007.1	46.154	26	12	1	1	24	24	49137	49214	78	26	38.2353	0.002	30.8	GCA_001729385.1_ASM172938v1_genomic	GCA_001729385	Methanobrevibacter sp. A27	A27	d__Archaea;p__Methanobacteriota;c__Methanobacteria;o__Methanobacteriales;f__Methanobacteriaceae;g__Methanocatella;s__Methanocatella gottschalkii	N/A	99.76	0.14
MM_2401	RKRG01000003.1	46.154	26	12	1	1	24	24	108289	108366	78	26	38.2353	0.002	30.8	GCA_003814835.1_ASM381483v1_genomic	GCA_003814835	Methanobrevibacter gottschalkii DSM 11977	DSM 11977	d__Archaea;p__Methanobacteriota;c__Methanobacteria;o__Methanobacteriales;f__Methanobacteriaceae;g__Methanocatella;s__Methanocatella gottschalkii	N/A	99.98	0.2
MM_2401	JAFRIC010000015.1	46.154	26	12	1	1	24	24	5853	5930	78	26	38.2353	0.002	30.8	GCA_017433025.1_ASM1743302v1_genomic	GCA_017433025	Methanobrevibacter sp.		d__Archaea;p__Methanobacteriota;c__Methanobacteria;o__Methanobacteriales;f__Methanobacteriaceae;g__Methanocatella;s__Methanocatella sp902789505	N/A	87.39	4.98
MM_2401	JAFSLI010000016.1	34.615	26	17	0	1	26	26	62476	62553	78	26	38.2353	0.002	30.8	GCA_017448525.1_ASM1744852v1_genomic	GCA_017448525	Methanobrevibacter sp.		d__Archaea;p__Methanobacteriota;c__Methanobacteria;o__Methanobacteriales;f__Methanobacteriaceae;g__Methanocatella;s__Methanocatella sp017434555	N/A	86.33	0.6
MM_2401	CADAOO010000006.1	46.154	26	12	1	1	24	24	26824	26901	78	26	38.2353	0.002	30.8	GCA_902789505.1_Rumen_uncultured_genome_RUG13476_genomic	GCA_902789505	uncultured Methanobrevibacter sp.		d__Archaea;p__Methanobacteriota;c__Methanobacteria;o__Methanobacteriales;f__Methanobacteriaceae;g__Methanocatella;s__Methanocatella sp902789505	N/A	84.35	1.36
MM_2401	CAMVDE010000015.1	34.615	26	17	0	1	26	26	12469	12546	78	26	38.2353	0.002	30.8	GCA_947166175.1_SRR8387714_bin.35_metaWRAP_v1.3_MAG_genomic	GCA_947166175	uncultured Methanobrevibacter sp.		d__Archaea;p__Methanobacteriota;c__Methanobacteria;o__Methanobacteriales;f__Methanobacteriaceae;g__Methanocatella;s__	Genome not assigned to closest species as it falls outside its pre-defined ANI radius	63.91	1.34
MM_2401	CAMVLA010000116.1	38.462	26	16	0	1	26	26	1517	1594	78	26	38.2353	0.002	30.4	GCA_947168205.1_SRR8387717_bin.58_metaWRAP_v1.3_MAG_genomic	GCA_947168205	Methanobrevibacter millerae		d__Archaea;p__Methanobacteriota;c__Methanobacteria;o__Methanobacteriales;f__Methanobacteriaceae;g__Methanocatella;s__Methanocatella millerae_A	N/A	52.5	5.15
MM_2401	CAMZGH010000034.1	38.462	26	16	0	1	26	26	644	721	78	26	38.2353	0.002	30.4	GCA_947306355.1_SRR10912533_bin.9_metaWRAP_v1.3_MAG_genomic	GCA_947306355	Methanobrevibacter millerae		d__Archaea;p__Methanobacteriota;c__Methanobacteria;o__Methanobacteriales;f__Methanobacteriaceae;g__Methanocatella;s__Methanocatella millerae_A	N/A	77.06	0.76
MM_2401	NZ_LZPL01000007.1	46.154	26	12	1	1	24	24	49137	49214	78	26	38.2353	0.002	30.8	GCF_001729385.1_ASM172938v1_genomic	GCF_001729385	Methanobrevibacter sp. A27	A27	d__Archaea;p__Methanobacteriota;c__Methanobacteria;o__Methanobacteriales;f__Methanobacteriaceae;g__Methanocatella;s__Methanocatella gottschalkii	N/A	99.76	0.14
MM_2401	NZ_RKRG01000003.1	46.154	26	12	1	1	24	24	108289	108366	78	26	38.2353	0.002	30.8	GCF_003814835.1_ASM381483v1_genomic	GCF_003814835	Methanobrevibacter gottschalkii DSM 11977	DSM 11977	d__Archaea;p__Methanobacteriota;c__Methanobacteria;o__Methanobacteriales;f__Methanobacteriaceae;g__Methanocatella;s__Methanocatella gottschalkii	N/A	99.98	0.2
MM_2401	DAIK01000137.1	36	25	16	0	1	25	25	32165	32091	75	25	36.7647	0.002	31.6	GCA_002496085.1_ASM249608v1_genomic	GCA_002496085	Methanosaeta sp. UBA458		d__Archaea;p__Halobacteriota;c__Methanosarcinia;o__Methanotrichales;f__Methanotrichaceae;g__Methanothrix;s__Methanothrix soehngenii	N/A	93.79	1.41
MM_2401	JAEDCO010000002.1	48	25	11	1	1	23	23	64736	64662	75	25	36.7647	0.002	30.4	GCA_016294135.1_ASM1629413v1_genomic	GCA_016294135	Methanobrevibacter ruminantium		d__Archaea;p__Methanobacteriota;c__Methanobacteria;o__Methanobacteriales;f__Methanobacteriaceae;g__Methanobrevibacter;s__Methanobrevibacter ruminantium_A	N/A	97.69	0.01
MM_2401	JAFWHL010000222.1	48	25	11	1	1	23	23	659	585	75	25	36.7647	0.002	30.4	GCA_017515165.1_ASM1751516v1_genomic	GCA_017515165	Methanobrevibacter sp.		d__Archaea;p__Methanobacteriota;c__Methanobacteria;o__Methanobacteriales;f__Methanobacteriaceae;g__Methanocatella;s__	N/A	74.65	8.21
MM_2401	JALEMW010000021.1	48	25	11	1	1	23	23	10555	10481	75	25	36.7647	0.002	30.4	GCA_022768105.1_ASM2276810v1_genomic	GCA_022768105	Methanobrevibacter ruminantium		d__Archaea;p__Methanobacteriota;c__Methanobacteria;o__Methanobacteriales;f__Methanobacteriaceae;g__Methanobrevibacter;s__Methanobrevibacter ruminantium_A	N/A	99.51	0.01
MM_2401	JBAOHY010000046.1	36	25	16	0	1	25	25	9663	9589	75	25	36.7647	0.002	31.2	GCA_037045625.1_ASM3704562v1_genomic	GCA_037045625	Methanothrix soehngenii		d__Archaea;p__Halobacteriota;c__Methanosarcinia;o__Methanotrichales;f__Methanotrichaceae;g__Methanothrix;s__Methanothrix soehngenii	N/A	99.98	3.83
MM_2401	CAMBIW010000028.1	48	25	11	1	1	23	23	9579	9505	75	25	36.7647	0.002	30.4	GCA_945867735.1_SRR17382098_bin.10_metaWRAP_v1.3_MAG_genomic	GCA_945867735	Methanobrevibacter ruminantium		d__Archaea;p__Methanobacteriota;c__Methanobacteria;o__Methanobacteriales;f__Methanobacteriaceae;g__Methanobrevibacter;s__Methanobrevibacter ruminantium_A	N/A	95.87	0.01
MM_2401	NZ_DAIK01000137.1	36	25	16	0	1	25	25	32165	32091	75	25	36.7647	0.002	31.6	GCF_002496085.1_ASM249608v1_genomic	GCF_002496085	Methanosaeta sp. UBA458		d__Archaea;p__Halobacteriota;c__Methanosarcinia;o__Methanotrichales;f__Methanotrichaceae;g__Methanothrix;s__Methanothrix soehngenii	N/A	93.68	1.53
MM_2401	NZ_JAEDCO010000002.1	48	25	11	1	1	23	23	64736	64662	75	25	36.7647	0.002	30.4	GCF_016294135.1_ASM1629413v1_genomic	GCF_016294135	Methanobrevibacter ruminantium		d__Archaea;p__Methanobacteriota;c__Methanobacteria;o__Methanobacteriales;f__Methanobacteriaceae;g__Methanobrevibacter;s__Methanobrevibacter ruminantium_A	N/A	97.69	0.01
MM_2401	NZ_JALEMW010000021.1	48	25	11	1	1	23	23	10555	10481	75	25	36.7647	0.002	30.4	GCF_022768105.1_ASM2276810v1_genomic	GCF_022768105	Methanobrevibacter ruminantium		d__Archaea;p__Methanobacteriota;c__Methanobacteria;o__Methanobacteriales;f__Methanobacteriaceae;g__Methanobrevibacter;s__Methanobrevibacter ruminantium_A	N/A	99.45	0.01
MM_2401	NZ_JBAOHY010000046.1	36	25	16	0	1	25	25	9663	9589	75	25	36.7647	0.002	31.2	GCF_037045625.1_ASM3704562v1_genomic	GCF_037045625	Methanothrix soehngenii		d__Archaea;p__Halobacteriota;c__Methanosarcinia;o__Methanotrichales;f__Methanotrichaceae;g__Methanothrix;s__Methanothrix soehngenii	N/A	99.97	3.84
MM_2401	NZ_CAMBIW010000028.1	48	25	11	1	1	23	23	9579	9505	75	25	36.7647	0.002	30.4	GCF_945867735.1_SRR17382098_bin.10_metaWRAP_v1.3_MAG_genomic	GCF_945867735	Methanobrevibacter ruminantium		d__Archaea;p__Methanobacteriota;c__Methanobacteria;o__Methanobacteriales;f__Methanobacteriaceae;g__Methanobrevibacter;s__Methanobrevibacter ruminantium_A	N/A	95.87	0.01
MM_2401	JAEEWY010000020.1	48	25	11	1	1	23	23	5704	5778	75	25	36.7647	0.002	30.4	GCA_016291275.1_ASM1629127v1_genomic	GCA_016291275	Methanobrevibacter sp.		d__Archaea;p__Methanobacteriota;c__Methanobacteria;o__Methanobacteriales;f__Methanobacteriaceae;g__Methanobrevibacter;s__Methanobrevibacter sp016291275	N/A	73.07	1.69
MM_2401	JAFRKE010000044.1	48	25	11	1	1	23	23	801	875	75	25	36.7647	0.002	30.4	GCA_017431865.1_ASM1743186v1_genomic	GCA_017431865	Methanobrevibacter sp.		d__Archaea;p__Methanobacteriota;c__Methanobacteria;o__Methanobacteriales;f__Methanobacteriaceae;g__Methanocatella;s__	Genome not assigned to closest species as it falls outside its pre-defined ANI radius	52.26	5.08
MM_2401	JAGBVE010000137.1	48	25	11	1	1	23	23	1350	1424	75	25	36.7647	0.002	30.4	GCA_017630435.1_ASM1763043v1_genomic	GCA_017630435	Methanobrevibacter sp.		d__Archaea;p__Methanobacteriota;c__Methanobacteria;o__Methanobacteriales;f__Methanobacteriaceae;g__Methanobrevibacter;s__	Genome not assigned to closest species as it falls outside its pre-defined ANI radius	67.44	3.34
MM_2401	JAGBRV010000069.1	48	25	11	1	1	23	23	975	1049	75	25	36.7647	0.002	30.4	GCA_017632185.1_ASM1763218v1_genomic	GCA_017632185	Methanobrevibacter sp.		d__Archaea;p__Methanobacteriota;c__Methanobacteria;o__Methanobacteriales;f__Methanobacteriaceae;g__Methanobrevibacter;s__	Genome not assigned to closest species as it falls outside its pre-defined ANI radius	55.96	2.48
MM_2401	JAGBON010000354.1	48	25	11	1	1	23	23	986	1060	75	25	36.7647	0.002	30.4	GCA_017633855.1_ASM1763385v1_genomic	GCA_017633855	Methanobrevibacter sp.		d__Archaea;p__Methanobacteriota;c__Methanobacteria;o__Methanobacteriales;f__Methanobacteriaceae;g__Methanobrevibacter;s__	Genome not assigned to closest species as it falls outside its pre-defined ANI radius	78.54	3.94
MM_2401	JAGCGD010000028.1	48	25	11	1	1	23	23	894	968	75	25	36.7647	0.002	30.4	GCA_017649785.1_ASM1764978v1_genomic	GCA_017649785	Methanobrevibacter sp.		d__Archaea;p__Methanobacteriota;c__Methanobacteria;o__Methanobacteriales;f__Methanobacteriaceae;g__Methanobrevibacter;s__	Genome not assigned to closest species as it falls outside its pre-defined ANI radius	57.95	2.66
MM_2401	JAGCEM010000364.1	48	25	11	1	1	23	23	771	845	75	25	36.7647	0.002	30.4	GCA_017650645.1_ASM1765064v1_genomic	GCA_017650645	Methanobrevibacter sp.		d__Archaea;p__Methanobacteriota;c__Methanobacteria;o__Methanobacteriales;f__Methanobacteriaceae;g__Methanobrevibacter;s__	Genome not assigned to closest species as it falls outside its pre-defined ANI radius	55.5	5.62
MM_2401	JAGCPT010000353.1	48	25	11	1	1	23	23	875	949	75	25	36.7647	0.002	30.4	GCA_017965545.1_ASM1796554v1_genomic	GCA_017965545	Methanobrevibacter sp.		d__Archaea;p__Methanobacteriota;c__Methanobacteria;o__Methanobacteriales;f__Methanobacteriaceae;g__Methanobrevibacter;s__	Genome not assigned to closest species as it falls outside its pre-defined ANI radius	53.62	0.78
MM_2401	CACZZX010000010.1	48	25	11	1	1	23	23	4418	4492	75	25	36.7647	0.002	30.4	GCA_902785715.1_Rumen_uncultured_genome_RUG13099_genomic	GCA_902785715	uncultured Methanobrevibacter sp.		d__Archaea;p__Methanobacteriota;c__Methanobacteria;o__Methanobacteriales;f__Methanobacteriaceae;g__Methanobrevibacter;s__Methanobrevibacter sp902784195	N/A	72.09	1.2
MM_2401	CALATV010000134.1	48	25	11	1	1	23	23	622	696	75	25	36.7647	0.002	30.4	GCA_937891915.1_SRR6425814_bin.66_CONCOCT_v1.1_MAG_genomic	GCA_937891915	uncultured Methanobrevibacter sp.		d__Archaea;p__Methanobacteriota;c__Methanobacteria;o__Methanobacteriales;f__Methanobacteriaceae;g__Methanobrevibacter;s__	Genome not assigned to closest species as it falls outside its pre-defined ANI radius	79.21	3.56
MM_2401	CALZFV010000036.1	48	25	11	1	1	23	23	16669	16743	75	25	36.7647	0.002	30.4	GCA_945650115.1_SRR14474045_bin.29_metaWRAP_v1.3_MAG_genomic	GCA_945650115	Methanobrevibacter ruminantium		d__Archaea;p__Methanobacteriota;c__Methanobacteria;o__Methanobacteriales;f__Methanobacteriaceae;g__Methanobrevibacter;s__Methanobrevibacter ruminantium_A	N/A	98.33	0
MM_2401	CAMBKS010000009.1	48	25	11	1	1	23	23	5190	5264	75	25	36.7647	0.002	30.4	GCA_945868105.1_SRR15732358_bin.9_metaWRAP_v1.3_MAG_genomic	GCA_945868105	Methanobrevibacter ruminantium		d__Archaea;p__Methanobacteriota;c__Methanobacteria;o__Methanobacteriales;f__Methanobacteriaceae;g__Methanobrevibacter;s__Methanobrevibacter ruminantium_A	N/A	92.74	0.04
MM_2401	NZ_CALZFV010000036.1	48	25	11	1	1	23	23	16669	16743	75	25	36.7647	0.002	30.4	GCF_945650115.1_SRR14474045_bin.29_metaWRAP_v1.3_MAG_genomic	GCF_945650115	Methanobrevibacter ruminantium		d__Archaea;p__Methanobacteriota;c__Methanobacteria;o__Methanobacteriales;f__Methanobacteriaceae;g__Methanobrevibacter;s__Methanobrevibacter ruminantium_A	N/A	98.33	0
MM_2401	NZ_CAMBKS010000009.1	48	25	11	1	1	23	23	5190	5264	75	25	36.7647	0.002	30.4	GCF_945868105.1_SRR15732358_bin.9_metaWRAP_v1.3_MAG_genomic	GCF_945868105	Methanobrevibacter ruminantium		d__Archaea;p__Methanobacteriota;c__Methanobacteria;o__Methanobacteriales;f__Methanobacteriaceae;g__Methanobrevibacter;s__Methanobrevibacter ruminantium_A	N/A	92.74	0.04
MM_2401	AMGN01000003.1	45.833	24	12	1	1	23	23	18342	18271	72	24	35.2941	0.002	30.8	GCA_000309865.1_MMad_1.0_genomic	GCA_000309865	Methanobacterium sp. Maddingley MBC34		d__Archaea;p__Methanobacteriota;c__Methanobacteria;o__Methanobacteriales;f__Methanobacteriaceae;g__Methanobacterium;s__Methanobacterium sp000309865	N/A	97.52	0.13
MM_2401	NZ_AMGN01000003.1	45.833	24	12	1	1	23	23	18342	18271	72	24	35.2941	0.002	30.8	GCF_000309865.1_MMad_1.0_genomic	GCF_000309865	Methanobacterium sp. Maddingley MBC34		d__Archaea;p__Methanobacteriota;c__Methanobacteria;o__Methanobacteriales;f__Methanobacteriaceae;g__Methanobacterium;s__Methanobacterium sp000309865	N/A	97.52	0.13
MM_2401	CACYPG010000035.1	54.167	24	10	1	1	23	23	3822	3893	72	24	35.2941	0.002	31.2	GCA_902776255.1_Rumen_uncultured_genome_RUG12155_genomic	GCA_902776255	uncultured Methanobrevibacter sp.		d__Archaea;p__Methanobacteriota;c__Methanobacteria;o__Methanobacteriales;f__Methanobacteriaceae;g__Methanobrevibacter;s__Methanobrevibacter sp900314635	N/A	92.4	5.87
MM_2401	CACYUB010000123.1	54.167	24	10	1	1	23	23	3705	3776	72	24	35.2941	0.002	31.2	GCA_902777475.1_Rumen_uncultured_genome_RUG12275_genomic	GCA_902777475	uncultured Methanobrevibacter sp.		d__Archaea;p__Methanobacteriota;c__Methanobacteria;o__Methanobacteriales;f__Methanobacteriaceae;g__Methanobrevibacter;s__Methanobrevibacter sp900314635	N/A	83.59	1.02
MM_2401	CACZKX010000142.1	54.167	24	10	1	1	23	23	1895	1966	72	24	35.2941	0.002	31.2	GCA_902781855.1_Rumen_uncultured_genome_RUG12711_genomic	GCA_902781855	uncultured Methanobrevibacter sp.		d__Archaea;p__Methanobacteriota;c__Methanobacteria;o__Methanobacteriales;f__Methanobacteriaceae;g__Methanobrevibacter;s__Methanobrevibacter sp900314635	N/A	85.48	0.22
MM_2401	CADCKN010000032.1	54.167	24	10	1	1	23	23	9428	9499	72	24	35.2941	0.002	31.2	GCA_902802065.1_Rumen_uncultured_genome_RUG14729_genomic	GCA_902802065	uncultured Methanobrevibacter sp.		d__Archaea;p__Methanobacteriota;c__Methanobacteria;o__Methanobacteriales;f__Methanobacteriaceae;g__Methanobrevibacter;s__Methanobrevibacter sp900314635	N/A	95.63	0.5
MM_2401	DALTVY010000111.1	52.174	23	9	1	2	22	21	147	79	69	23	33.8235	0.002	30.4	GCA_029987365.1_ASM2998736v1_genomic	GCA_029987365	Methanocorpusculum sp.		d__Archaea;p__Halobacteriota;c__Methanomicrobia;o__Methanomicrobiales;f__Methanocorpusculaceae;g__Methanocorpusculum;s__Methanocorpusculum sp029987315	N/A	80.4	2.59
MM_2401	CACYZI010000006.1	39.13	23	14	0	1	23	23	49152	49084	69	23	33.8235	0.002	31.2	GCA_902778875.1_Rumen_uncultured_genome_RUG12411_genomic	GCA_902778875	uncultured Methanobrevibacter sp.		d__Archaea;p__Methanobacteriota;c__Methanobacteria;o__Methanobacteriales;f__Methanobacteriaceae;g__Methanocatella;s__Methanocatella sp900319535	N/A	99.8	1.7
MM_2401	NZ_CACYZI010000006.1	39.13	23	14	0	1	23	23	49152	49084	69	23	33.8235	0.002	31.2	GCF_902778875.1_Rumen_uncultured_genome_RUG12411_genomic	GCF_902778875	uncultured Methanobrevibacter sp.		d__Archaea;p__Methanobacteriota;c__Methanobacteria;o__Methanobacteriales;f__Methanobacteriaceae;g__Methanocatella;s__Methanocatella sp900319535	N/A	99.8	1.7
MM_2401	DAYX01000067.1	52.174	23	9	1	3	23	21	8648	8716	69	23	33.8235	0.002	30.4	GCA_002508855.1_ASM250885v1_genomic	GCA_002508855	Methanobrevibacter sp. UBA403		d__Archaea;p__Methanobacteriota;c__Methanobacteria;o__Methanobacteriales;f__Methanobacteriaceae;g__UBA412;s__UBA412 sp002495685	N/A	83.16	0.01
MM_2401	DAKP01000002.1	52.174	23	9	1	3	23	21	7965	8033	69	23	33.8235	0.002	30.4	GCA_002508925.1_ASM250892v1_genomic	GCA_002508925	Methanobrevibacter sp. UBA325		d__Archaea;p__Methanobacteriota;c__Methanobacteria;o__Methanobacteriales;f__Methanobacteriaceae;g__UBA412;s__UBA412 sp002495685	N/A	83.98	0.01
MM_2401	WUAX01000016.1	56.522	23	8	1	1	21	21	401296	401364	69	23	33.8235	0.002	31.6	GCA_009806985.1_ASM980698v1_genomic	GCA_009806985	Halorubrum sp. JWXQ-INN 858	858	d__Archaea;p__Halobacteriota;c__Halobacteria;o__Halobacteriales;f__Haloferacaceae;g__Halorubrum;s__Halorubrum sp009806985	N/A	95.14	1.05
MM_2401	JAEWQK010000039.1	52.174	23	9	1	3	23	21	8287	8355	69	23	33.8235	0.002	30.4	GCA_023399195.1_ASM2339919v1_genomic	GCA_023399195	Euryarchaeota archaeon		d__Archaea;p__Methanobacteriota;c__Methanobacteria;o__Methanobacteriales;f__Methanobacteriaceae;g__UBA412;s__UBA412 sp002495685	N/A	93.24	0.19
MM_2401	JAQUBH010000039.1	52.174	23	9	1	3	23	21	4548	4616	69	23	33.8235	0.002	30.4	GCA_028686815.1_ASM2868681v1_genomic	GCA_028686815	Methanobacteriaceae archaeon		d__Archaea;p__Methanobacteriota;c__Methanobacteria;o__Methanobacteriales;f__Methanobacteriaceae;g__UBA412;s__UBA412 sp002495685	N/A	83.84	0.74
MM_2401	DAIPWP010000061.1	52.174	23	9	1	3	23	21	1311	1379	69	23	33.8235	0.002	30.4	GCA_036783765.1_ASM3678376v1_genomic	GCA_036783765	Methanobacteriaceae archaeon		d__Archaea;p__Methanobacteriota;c__Methanobacteria;o__Methanobacteriales;f__Methanobacteriaceae;g__UBA412;s__UBA412 sp002495685	N/A	77.99	1.3
MM_2401	CAMHPZ010000008.1	47.826	23	10	1	3	23	21	5780	5848	69	23	33.8235	0.002	30.4	GCA_946187125.1_SRR11784286_bin.21_metaWRAP_v1.3_MAG_genomic	GCA_946187125	uncultured Methanobrevibacter sp.		d__Archaea;p__Methanobacteriota;c__Methanobacteria;o__Methanobacteriales;f__Methanobacteriaceae;g__Methanocatella;s__Methanocatella sp900318035	N/A	63.78	4.65
MM_2401	NZ_WUAX01000016.1	56.522	23	8	1	1	21	21	401296	401364	69	23	33.8235	0.002	31.6	GCF_009806985.1_ASM980698v1_genomic	GCF_009806985	Halorubrum sp. JWXQ-INN 858	JWXQ-INN 858	d__Archaea;p__Halobacteriota;c__Halobacteria;o__Halobacteriales;f__Haloferacaceae;g__Halorubrum;s__Halorubrum sp009806985	N/A	93.91	1.05
MM_2401	WOYJ01000068.1	54.545	22	8	1	1	20	20	1660	1595	66	22	32.3529	0.002	31.2	GCA_011620845.1_ASM1162084v1_genomic	GCA_011620845	Methanobacteriaceae archaeon		d__Archaea;p__Methanobacteriota;c__Methanobacteria;o__Methanobacteriales;f__Methanobacteriaceae;g__Methanobacterium_A;s__Methanobacterium_A sp011620845	N/A	96.25	0.22
MM_2401	JAFYUO010000171.1	52.174	23	10	1	2	24	23	311	246	66	22	32.3529	0.002	30.8	GCA_017558445.1_ASM1755844v1_genomic	GCA_017558445	Methanobrevibacter sp.		d__Archaea;p__Methanobacteriota;c__Methanobacteria;o__Methanobacteriales;f__Methanobacteriaceae;g__Methanobrevibacter;s__	N/A	74.06	7.88
MM_2401	DAQK01000028.1	54.545	22	8	1	1	20	20	12347	12412	66	22	32.3529	0.002	31.2	GCA_002502855.1_ASM250285v1_genomic	GCA_002502855	Methanobacterium sp. UBA279		d__Archaea;p__Methanobacteriota;c__Methanobacteria;o__Methanobacteriales;f__Methanobacteriaceae;g__Methanobacterium_A;s__Methanobacterium_A sp002502855	N/A	97.85	0.24
MM_2401	JAFSNZ010000080.1	50	22	9	1	3	22	20	383	448	66	22	32.3529	0.002	31.2	GCA_017447225.1_ASM1744722v1_genomic	GCA_017447225	Methanobrevibacter sp.		d__Archaea;p__Methanobacteriota;c__Methanobacteria;o__Methanobacteriales;f__Methanobacteriaceae;g__Methanocatella;s__Methanocatella sp017447225	N/A	96.65	0.88
MM_2401	NZ_JAFSNZ010000080.1	50	22	9	1	3	22	20	383	448	66	22	32.3529	0.002	31.2	GCF_017447225.1_ASM1744722v1_genomic	GCF_017447225	Methanobrevibacter sp.		d__Archaea;p__Methanobacteriota;c__Methanobacteria;o__Methanobacteriales;f__Methanobacteriaceae;g__Methanocatella;s__Methanocatella sp017447225	N/A	96.65	0.88
MM_2401	JAFYJG010000135.1	57.143	21	7	1	1	19	19	2633	2571	63	21	30.8824	0.002	30.4	GCA_017538245.1_ASM1753824v1_genomic	GCA_017538245	Methanobrevibacter sp.		d__Archaea;p__Methanobacteriota;c__Methanobacteria;o__Methanobacteriales;f__Methanobacteriaceae;g__Methanobrevibacter;s__	N/A	47.66	5.51
MM_2401	CAJOMK010000089.1	57.143	21	7	1	1	19	19	261	199	63	21	30.8824	0.002	30.4	GCA_905235495.1_RUG30241_genomic	GCA_905235495	uncultured Methanobrevibacter sp.		d__Archaea;p__Methanobacteriota;c__Methanobacteria;o__Methanobacteriales;f__Methanobacteriaceae;g__Methanobrevibacter;s__Methanobrevibacter sp905235495	N/A	73.22	2.28
MM_2401	CAJOQJ010000227.1	42.857	21	12	0	1	21	21	1692	1630	63	21	30.8824	0.002	30.8	GCA_905236795.1_RUG30350_genomic	GCA_905236795	uncultured Methanosphaera sp.		d__Archaea;p__Methanobacteriota;c__Methanobacteria;o__Methanobacteriales;f__Methanobacteriaceae;g__Methanosphaera;s__Methanosphaera sp003268005	N/A	83.49	0.28
MM_2401	JAFRCZ010000280.1	57.143	21	7	1	1	19	19	1044	1106	63	21	30.8824	0.002	30.4	GCA_017404125.1_ASM1740412v1_genomic	GCA_017404125	Methanobrevibacter sp.		d__Archaea;p__Methanobacteriota;c__Methanobacteria;o__Methanobacteriales;f__Methanobacteriaceae;g__Methanobrevibacter;s__Methanobrevibacter sp017404125	N/A	68.62	3.01
MM_2401	JAFQQZ010000012.1	57.143	21	7	1	1	19	19	965	1027	63	21	30.8824	0.002	30.8	GCA_017410345.1_ASM1741034v1_genomic	GCA_017410345	Methanobrevibacter sp.		d__Archaea;p__Methanobacteriota;c__Methanobacteria;o__Methanobacteriales;f__Methanobacteriaceae;g__Methanobrevibacter;s__Methanobrevibacter sp017410345	N/A	95.86	0.04
MM_2401	JAJJVP010000037.1	57.143	21	7	1	1	19	19	1086	1148	63	21	30.8824	0.002	30.4	GCA_020907805.1_ASM2090780v1_genomic	GCA_020907805	Methanobrevibacter woesei		d__Archaea;p__Methanobacteriota;c__Methanobacteria;o__Methanobacteriales;f__Methanobacteriaceae;g__Methanocatella;s__Methanocatella woesei	N/A	90.19	0.08
MM_2401	CACYJH010000041.1	57.143	21	7	1	1	19	19	2675	2737	63	21	30.8824	0.002	30.8	GCA_902774685.1_Rumen_uncultured_genome_RUG11990_genomic	GCA_902774685	uncultured Methanobrevibacter sp.		d__Archaea;p__Methanobacteriota;c__Methanobacteria;o__Methanobacteriales;f__Methanobacteriaceae;g__Methanobrevibacter;s__Methanobrevibacter sp902774685	N/A	87.13	1.04
MM_2401	CASEFK010000013.1	57.143	21	7	1	1	19	19	13749	13811	63	21	30.8824	0.002	30.4	GCA_949287205.1_SI.B47.metabat-bins.32_genomic	GCA_949287205	Methanobrevibacter woesei		d__Archaea;p__Methanobacteriota;c__Methanobacteria;o__Methanobacteriales;f__Methanobacteriaceae;g__Methanocatella;s__Methanocatella woesei	N/A	98.22	0.14
MM_2401	NZ_JAFQQZ010000012.1	57.143	21	7	1	1	19	19	965	1027	63	21	30.8824	0.002	30.8	GCF_017410345.1_ASM1741034v1_genomic	GCF_017410345	Methanobrevibacter sp.		d__Archaea;p__Methanobacteriota;c__Methanobacteria;o__Methanobacteriales;f__Methanobacteriaceae;g__Methanobrevibacter;s__Methanobrevibacter sp017410345	N/A	95.75	0.04
MM_2401	NZ_CASEFK010000013.1	57.143	21	7	1	1	19	19	13749	13811	63	21	30.8824	0.002	30.4	GCF_949287205.1_SI.B47.metabat-bins.32_genomic	GCF_949287205	Methanobrevibacter woesei		d__Archaea;p__Methanobacteriota;c__Methanobacteria;o__Methanobacteriales;f__Methanobacteriaceae;g__Methanocatella;s__Methanocatella woesei	N/A	98.22	0.14
MM_2401	CAMBLZ010000056.1	50	20	9	1	1	19	19	7053	6994	60	20	29.4118	0.002	30.4	GCA_945868565.1_SRR15732360_bin.19_metaWRAP_v1.3_MAG_genomic	GCA_945868565	Methanobrevibacter smithii		d__Archaea;p__Methanobacteriota;c__Methanobacteria;o__Methanobacteriales;f__Methanobacteriaceae;g__Methanocatella;s__Methanocatella smithii	N/A	91.88	0.09
MM_2401	NZ_CAMBLZ010000056.1	50	20	9	1	1	19	19	7053	6994	60	20	29.4118	0.002	30.4	GCF_945868565.1_SRR15732360_bin.19_metaWRAP_v1.3_MAG_genomic	GCF_945868565	Methanobrevibacter smithii		d__Archaea;p__Methanobacteriota;c__Methanobacteria;o__Methanobacteriales;f__Methanobacteriaceae;g__Methanocatella;s__Methanocatella smithii	N/A	91.88	0.09
MM_2401	LNJC01000014.1	52.632	19	9	0	1	19	19	31551	31495	57	19	27.9412	0.002	30.4	GCA_001587575.1_ASM158757v1_genomic	GCA_001587575	Candidatus Methanofastidiosum methylothiophilum		d__Archaea;p__Methanobacteriota_B;c__Thermococci;o__Methanofastidiosales;f__Methanofastidiosaceae;g__Methanofastidiosum;s__Methanofastidiosum sp001587575	N/A	94.99	0.17
MM_2401	LNGF01000022.1	52.632	19	9	0	1	19	19	30000	29944	57	19	27.9412	0.002	30.4	GCA_001587695.1_ASM158769v1_genomic	GCA_001587695	Candidatus Methanofastidiosum methylothiophilum		d__Archaea;p__Methanobacteriota_B;c__Thermococci;o__Methanofastidiosales;f__Methanofastidiosaceae;g__Methanofastidiosum;s__Methanofastidiosum sp001587575	N/A	93.93	1.14
MM_2401	JALHGS010000006.1	52.632	19	9	0	1	19	19	22253	22197	57	19	27.9412	0.002	30.8	GCA_022838325.1_ASM2283832v1_genomic	GCA_022838325	Methanomicrobiaceae archaeon		d__Archaea;p__Halobacteriota;c__Methanomicrobia;o__Methanomicrobiales;f__Methanoculleaceae;g__Methanoculleus;s__Methanoculleus sp022837745	N/A	74.6	0
MM_2401	JAKQCB010000365.1	52.632	19	9	0	1	19	19	1110	1054	57	19	27.9412	0.002	30.8	GCA_029559355.1_ASM2955935v1_genomic	GCA_029559355	Euryarchaeota archaeon		d__Archaea;p__Halobacteriota;c__Methanomicrobia;o__Methanomicrobiales;f__Methanoculleaceae;g__Methanoculleus;s__Methanoculleus sp022837745	N/A	85.2	1.07
MM_2401	DAOROG010000038.1	52.632	19	9	0	1	19	19	6940	6884	57	19	27.9412	0.002	30.4	GCA_035441385.1_ASM3544138v1_genomic	GCA_035441385	Methanoculleus sp.		d__Archaea;p__Halobacteriota;c__Methanomicrobia;o__Methanomicrobiales;f__Methanoculleaceae;g__Methanoculleus;s__Methanoculleus sp022837745	N/A	93.41	0.16
MM_2401	DAOTPL010000090.1	52.632	19	9	0	1	19	19	5114	5058	57	19	27.9412	0.002	30.8	GCA_035451845.1_ASM3545184v1_genomic	GCA_035451845	Methanoculleus sp.		d__Archaea;p__Halobacteriota;c__Methanomicrobia;o__Methanomicrobiales;f__Methanoculleaceae;g__Methanoculleus;s__Methanoculleus sp022837745	N/A	75.61	0.05
MM_2401	DAITWT010000038.1	52.632	19	9	0	1	19	19	6940	6884	57	19	27.9412	0.002	30.4	GCA_036841125.1_ASM3684112v1_genomic	GCA_036841125	Euryarchaeota archaeon		d__Archaea;p__Halobacteriota;c__Methanomicrobia;o__Methanomicrobiales;f__Methanoculleaceae;g__Methanoculleus;s__Methanoculleus sp022837745	N/A	93.41	0.16
MM_2401	JBDKUY010000025.1	52.632	19	9	0	1	19	19	5691	5635	57	19	27.9412	0.002	30.4	GCA_039679445.1_ASM3967944v1_genomic	GCA_039679445	Methanofastidiosum sp.		d__Archaea;p__Methanobacteriota_B;c__Thermococci;o__Methanofastidiosales;f__Methanofastidiosaceae;g__Methanofastidiosum;s__Methanofastidiosum sp039679445	N/A	93.98	0.24
MM_2401	LNGE01000067.1	52.632	19	9	0	1	19	19	2653	2709	57	19	27.9412	0.002	30.4	GCA_001587655.1_ASM158765v1_genomic	GCA_001587655	Candidatus Methanofastidiosum methylothiophilum		d__Archaea;p__Methanobacteriota_B;c__Thermococci;o__Methanofastidiosales;f__Methanofastidiosaceae;g__Methanofastidiosum;s__Methanofastidiosum sp001587575	N/A	94.09	0.36
MM_2401	DUKX01000212.1	52.632	19	9	0	1	19	19	8923	8979	57	19	27.9412	0.002	30.8	GCA_013329085.1_ASM1332908v1_genomic	GCA_013329085	Methanofastidiosum sp.		d__Archaea;p__Methanobacteriota_B;c__Thermococci;o__Methanofastidiosales;f__Methanofastidiosaceae;g__Methanofastidiosum;s__Methanofastidiosum sp9950u	N/A	76.91	1.53
MM_2401	JALHIW010000004.1	52.632	19	9	0	1	19	19	105208	105264	57	19	27.9412	0.002	30.8	GCA_022837745.1_ASM2283774v1_genomic	GCA_022837745	Methanomicrobiaceae archaeon		d__Archaea;p__Halobacteriota;c__Methanomicrobia;o__Methanomicrobiales;f__Methanoculleaceae;g__Methanoculleus;s__Methanoculleus sp022837745	N/A	98.31	0.1
MM_2401	DAOQXD010000080.1	52.632	19	9	0	1	19	19	2095	2151	57	19	27.9412	0.002	30.8	GCA_035342415.1_ASM3534241v1_genomic	GCA_035342415	Methanofastidiosum sp.		d__Archaea;p__Methanobacteriota_B;c__Thermococci;o__Methanofastidiosales;f__Methanofastidiosaceae;g__Methanofastidiosum;s__Methanofastidiosum sp035362715	N/A	81.95	0.7
MM_2401	DAOPOB010000075.1	52.632	19	9	0	1	19	19	3988	4044	57	19	27.9412	0.002	30.8	GCA_035357695.1_ASM3535769v1_genomic	GCA_035357695	Methanoculleus sp.		d__Archaea;p__Halobacteriota;c__Methanomicrobia;o__Methanomicrobiales;f__Methanoculleaceae;g__Methanoculleus;s__Methanoculleus sp022837745	N/A	79.53	0.75
MM_2401	DAOSDU010000007.1	52.632	19	9	0	1	19	19	91739	91795	57	19	27.9412	0.002	30.8	GCA_035362715.1_ASM3536271v1_genomic	GCA_035362715	Methanofastidiosum sp.		d__Archaea;p__Methanobacteriota_B;c__Thermococci;o__Methanofastidiosales;f__Methanofastidiosaceae;g__Methanofastidiosum;s__Methanofastidiosum sp035362715	N/A	97.77	0.52
MM_2401	DAOSZX010000042.1	52.632	19	9	0	1	19	19	4736	4792	57	19	27.9412	0.002	30.4	GCA_035382225.1_ASM3538222v1_genomic	GCA_035382225	Methanoculleus sp.		d__Archaea;p__Halobacteriota;c__Methanomicrobia;o__Methanomicrobiales;f__Methanoculleaceae;g__Methanoculleus;s__Methanoculleus sp022837745	N/A	91.41	0.11
MM_2401	DAISQY010000121.1	52.632	19	9	0	1	19	19	3062	3118	57	19	27.9412	0.002	30.4	GCA_036829195.1_ASM3682919v1_genomic	GCA_036829195	Euryarchaeota archaeon		d__Archaea;p__Halobacteriota;c__Methanomicrobia;o__Methanomicrobiales;f__Methanoculleaceae;g__Methanoculleus;s__Methanoculleus sp022837745	N/A	88.37	0.1
MM_2401	CAUJAM010000012.1	31.884	69	37	4	3	62	60	1845	2048	204	68	100	0.003	30	GCA_963082475.1_Q8282_genomic	GCA_963082475	Methanobrevibacter sp. V14	V14	d__Archaea;p__Methanobacteriota;c__Methanobacteria;o__Methanobacteriales;f__Methanobacteriaceae;g__Methanocatella;s__Methanocatella sp963082495	N/A	99.93	0.2
MM_2401	NZ_CAUJAM010000012.1	31.884	69	37	4	3	62	60	1845	2048	204	68	100	0.003	30	GCF_963082475.1_Q8282_genomic	GCF_963082475	Methanobrevibacter sp. V14	V14	d__Archaea;p__Methanobacteriota;c__Methanobacteria;o__Methanobacteriales;f__Methanobacteriaceae;g__Methanocatella;s__Methanocatella sp963082495	N/A	99.93	0.2
MM_2401	CAXGBS010000003.1	26.154	65	46	1	6	68	63	7587	7393	195	65	95.5882	0.003	29.3	GCA_964007645.1_ERR598977_concoct_1_genomic	GCA_964007645	uncultured euryarchaeote		d__Archaea;p__Thermoplasmatota;c__Poseidoniia;o__Poseidoniales;f__Poseidoniaceae;g__MGIIa-L2;s__	N/A	58.66	0.23
MM_2401	CAINXH010000244.1	30.159	63	36	2	3	57	55	3293	3481	189	63	92.6471	0.003	30.4	GCA_903854775.1_freshwater_MAG_---_AlinenSedimentsD0_bin-1957_genomic	GCA_903854775	uncultured Methanomicrobiales archaeon		d__Archaea;p__Halobacteriota;c__Methanomicrobia;o__Methanomicrobiales;f__Methanospirillaceae;g__CAIKOD01;s__CAIKOD01 sp903828975	N/A	53.28	2.43
MM_2401	CP126161.1	34.426	61	32	2	3	55	53	2002821	2003003	183	61	89.7059	0.003	31.6	GCA_030127105.1_ASM3012710v1_genomic	GCA_030127105	Haloarcula pelagica	YJ-61-S	d__Archaea;p__Halobacteriota;c__Halobacteria;o__Halobacteriales;f__Haloarculaceae;g__Haloarcula;s__Haloarcula pelagica	N/A	99.96	4.64
MM_2401	NZ_CP126161.1	34.426	61	32	2	3	55	53	2002821	2003003	183	61	89.7059	0.003	31.6	GCF_030127105.1_ASM3012710v1_genomic	GCF_030127105	Haloarcula pelagica	YJ-61-S	d__Archaea;p__Halobacteriota;c__Halobacteria;o__Halobacteriales;f__Haloarculaceae;g__Haloarcula;s__Haloarcula pelagica	N/A	99.96	4.64
MM_2401	JAOZPO010000014.1	41.86	43	17	3	3	38	36	3702	3827	126	42	61.7647	0.003	30	GCA_029932715.1_ASM2993271v1_genomic	GCA_029932715	Halobacteria archaeon		d__Archaea;p__Halobacteriota;c__Syntropharchaeia;o__Alkanophagales;f__Methanospirareceae;g__QENJ01;s__QENJ01 sp029932715	N/A	85.69	0.02
MM_2401	QMUD01000095.1	35.417	48	22	2	2	49	48	3765	3649	117	39	57.3529	0.003	29.6	GCA_003663505.1_ASM366350v1_genomic	GCA_003663505	Thermococci archaeon		d__Archaea;p__Methanobacteriota_B;c__Thermococci;o__Thermococcales;f__Thermococcaceae;g__Thermococcus_A;s__	Genome has more than 13.2% of markers with multiple hits	62.41	2.96
MM_2401	CP099582.1	37.5	48	21	2	2	49	48	1304740	1304856	117	39	57.3529	0.003	30.4	GCA_024022995.1_ASM2402299v1_genomic	GCA_024022995	Thermococcus aggregans	TY	d__Archaea;p__Methanobacteriota_B;c__Thermococci;o__Thermococcales;f__Thermococcaceae;g__Thermococcus_A;s__Thermococcus_A aggregans	N/A	99.67	0.66
MM_2401	NZ_CP099582.1	37.5	48	21	2	2	49	48	1304740	1304856	117	39	57.3529	0.003	30.4	GCF_024022995.1_ASM2402299v1_genomic	GCF_024022995	Thermococcus aggregans	TY	d__Archaea;p__Methanobacteriota_B;c__Thermococci;o__Thermococcales;f__Thermococcaceae;g__Thermococcus_A;s__Thermococcus_A aggregans	N/A	99.67	0.66
MM_2401	JAXJXD010000020.1	36.842	38	23	1	1	37	37	554	441	114	38	55.8824	0.003	30.4	GCA_036307665.1_ASM3630766v1_genomic	GCA_036307665	Methanobrevibacter sp.		d__Archaea;p__Methanobacteriota;c__Methanobacteria;o__Methanobacteriales;f__Methanobacteriaceae;g__Methanobrevibacter;s__Methanobrevibacter sp900314635	N/A	77.29	2.52
MM_2401	DAFR01000055.1	33.333	36	22	1	1	34	34	5259	5152	108	36	52.9412	0.003	30	GCA_002497965.1_ASM249796v1_genomic	GCA_002497965	Methanomicrobiaceae archaeon UBA436		d__Archaea;p__Halobacteriota;c__Methanomicrobia;o__Methanomicrobiales;f__Methanoculleaceae;g__Methanoculleus;s__Methanoculleus receptaculi	N/A	77.73	1.03
MM_2401	DAWK01000012.1	35.897	39	19	2	1	37	37	242	138	105	35	51.4706	0.003	30.8	GCA_002509745.1_ASM250974v1_genomic	GCA_002509745	Methanobacteriaceae archaeon UBA349		d__Archaea;p__Methanobacteriota;c__Methanobacteria;o__Methanobacteriales;f__Methanobacteriaceae;g__UBA349;s__UBA349 sp002509745	N/A	84.02	3.78
MM_2401	JADLKP010000222.1	40	35	17	2	1	31	31	1185	1081	105	35	51.4706	0.003	30.4	GCA_016838945.1_ASM1683894v1_genomic	GCA_016838945	Methanobrevibacter sp.		d__Archaea;p__Methanobacteriota;c__Methanobacteria;o__Methanobacteriales;f__Methanobacteriaceae;g__Methanobrevibacter;s__Methanobrevibacter sp016838945	N/A	99.35	1.22
MM_2401	JBDKVN010000735.1	40	35	19	1	1	33	33	2243	2139	105	35	51.4706	0.003	31.2	GCA_039679175.1_ASM3967917v1_genomic	GCA_039679175	Methanobacterium sp.		d__Archaea;p__Methanobacteriota;c__Methanobacteria;o__Methanobacteriales;f__Methanobacteriaceae;g__Methanobacterium_D;s__Methanobacterium_D sp038562635	Genome has more than 11.3% of markers with multiple hits	82.28	7.89
MM_2401	JBCFBO010000001.1	40	35	19	1	1	33	33	1969858	1969962	105	35	51.4706	0.003	30.8	GCA_038562635.1_ASM3856263v1_genomic	GCA_038562635	Methanobacterium sp.		d__Archaea;p__Methanobacteriota;c__Methanobacteria;o__Methanobacteriales;f__Methanobacteriaceae;g__Methanobacterium_D;s__Methanobacterium_D sp038562635	N/A	99.98	3.44
MM_2401	JBDKRW010000312.1	40	35	19	1	1	33	33	29754	29858	105	35	51.4706	0.003	31.2	GCA_039683215.1_ASM3968321v1_genomic	GCA_039683215	Methanobacterium sp.		d__Archaea;p__Methanobacteriota;c__Methanobacteria;o__Methanobacteriales;f__Methanobacteriaceae;g__Methanobacterium_D;s__Methanobacterium_D sp038562635	N/A	92.27	3.84
MM_2401	NZ_JBCFBO010000001.1	40	35	19	1	1	33	33	1969858	1969962	105	35	51.4706	0.003	30.8	GCF_038562635.1_ASM3856263v1_genomic	GCF_038562635	Methanobacterium sp.		d__Archaea;p__Methanobacteriota;c__Methanobacteria;o__Methanobacteriales;f__Methanobacteriaceae;g__Methanobacterium_D;s__Methanobacterium_D sp038562635	N/A	99.98	3.44
MM_2401	JAQXTL010000017.1	40.625	32	17	1	1	30	30	12152	12057	96	32	47.0588	0.003	30	GCA_029219465.1_ASM2921946v1_genomic	GCA_029219465	Methanobacteriaceae archaeon		d__Archaea;p__Methanobacteriota;c__Methanobacteria;o__Methanobacteriales;f__Methanobacteriaceae;g__Methanocatella;s__Methanocatella sp900769095	N/A	99.55	0.07
MM_2401	CAMBZG010000090.1	40.625	32	17	1	1	30	30	5503	5408	96	32	47.0588	0.003	30	GCA_945872535.1_SRR17382101_bin.31_metaWRAP_v1.3_MAG_genomic	GCA_945872535	uncultured Methanobrevibacter sp.		d__Archaea;p__Methanobacteriota;c__Methanobacteria;o__Methanobacteriales;f__Methanobacteriaceae;g__Methanocatella;s__Methanocatella sp022775905	N/A	94.42	1.1
MM_2401	CAMFXU010000075.1	40.625	32	17	1	1	30	30	685	590	96	32	47.0588	0.003	30	GCA_946000995.1_SRR12203196_bin.14_metaWRAP_v1.3_MAG_genomic	GCA_946000995	Methanobrevibacter gottschalkii		d__Archaea;p__Methanobacteriota;c__Methanobacteria;o__Methanobacteriales;f__Methanobacteriaceae;g__Methanocatella;s__Methanocatella sp900769095	N/A	93.75	0
MM_2401	NZ_CAMBZG010000090.1	40.625	32	17	1	1	30	30	5503	5408	96	32	47.0588	0.003	30	GCF_945872535.1_SRR17382101_bin.31_metaWRAP_v1.3_MAG_genomic	GCF_945872535	uncultured Methanobrevibacter sp.		d__Archaea;p__Methanobacteriota;c__Methanobacteria;o__Methanobacteriales;f__Methanobacteriaceae;g__Methanocatella;s__Methanocatella sp022775905	N/A	94.42	1.1
MM_2401	NZ_CAMFXU010000075.1	40.625	32	17	1	1	30	30	685	590	96	32	47.0588	0.003	30	GCF_946000995.1_SRR12203196_bin.14_metaWRAP_v1.3_MAG_genomic	GCF_946000995	Methanobrevibacter gottschalkii		d__Archaea;p__Methanobacteriota;c__Methanobacteria;o__Methanobacteriales;f__Methanobacteriaceae;g__Methanocatella;s__Methanocatella sp900769095	N/A	93.75	0
MM_2401	JALFYV010000020.1	40.625	32	17	1	1	30	30	38471	38566	96	32	47.0588	0.003	30	GCA_022784685.1_ASM2278468v1_genomic	GCA_022784685	Methanobrevibacter sp.		d__Archaea;p__Methanobacteriota;c__Methanobacteria;o__Methanobacteriales;f__Methanobacteriaceae;g__Methanocatella;s__Methanocatella sp900769095	N/A	99.66	0.28
MM_2401	CAMFYT010000151.1	40.625	32	17	1	1	30	30	2174	2269	96	32	47.0588	0.003	30	GCA_946002215.1_SRR15725429_bin.20_metaWRAP_v1.3_MAG_genomic	GCA_946002215	uncultured Methanobrevibacter sp.		d__Archaea;p__Methanobacteriota;c__Methanobacteria;o__Methanobacteriales;f__Methanobacteriaceae;g__Methanocatella;s__Methanocatella sp022775905	N/A	78.87	0.5
MM_2401	NZ_JALFYV010000020.1	40.625	32	17	1	1	30	30	38471	38566	96	32	47.0588	0.003	30	GCF_022784685.1_ASM2278468v1_genomic	GCF_022784685	Methanobrevibacter sp.		d__Archaea;p__Methanobacteriota;c__Methanobacteria;o__Methanobacteriales;f__Methanobacteriaceae;g__Methanocatella;s__Methanocatella sp900769095	N/A	99.66	0.28
MM_2401	CAMEDR010000064.1	43.333	30	15	1	1	28	28	6296	6385	90	30	44.1176	0.003	30	GCA_945914315.1_SRR11489777_bin.70_metaWRAP_v1.3_MAG_genomic	GCA_945914315	uncultured Methanomicrobiales archaeon		d__Archaea;p__Thermoplasmatota;c__Thermoplasmata;o__Methanomassiliicoccales;f__Methanomethylophilaceae;g__Methanoprimaticola;s__Methanoprimaticola sp945492685	N/A	87.37	0.29
MM_2401	JAGAQL010000094.1	42.857	28	14	1	1	26	26	2820	2737	84	28	41.1765	0.003	30.8	GCA_017622775.1_ASM1762277v1_genomic	GCA_017622775	Methanobrevibacter sp.		d__Archaea;p__Methanobacteriota;c__Methanobacteria;o__Methanobacteriales;f__Methanobacteriaceae;g__Methanocatella;s__Methanocatella millerae_B	N/A	96.4	2.81
MM_2401	JAOZMD010000060.1	46.429	28	13	1	1	26	26	2761	2678	84	28	41.1765	0.003	30	GCA_029934485.1_ASM2993448v1_genomic	GCA_029934485	Thermococci archaeon		d__Archaea;p__Methanobacteriota_B;c__Thermococci;o__Methanofastidiosales;f__B48-G16;g__B48-G16;s__B48-G16 sp003660605	N/A	93.5	0.98
MM_2401	NZ_JAGAQL010000094.1	42.857	28	14	1	1	26	26	2820	2737	84	28	41.1765	0.003	30.8	GCF_017622775.1_ASM1762277v1_genomic	GCF_017622775	Methanobrevibacter sp.		d__Archaea;p__Methanobacteriota;c__Methanobacteria;o__Methanobacteriales;f__Methanobacteriaceae;g__Methanocatella;s__Methanocatella millerae_B	N/A	96.4	2.81
MM_2401	QMUM01000111.1	46.429	28	13	1	1	26	26	684	767	84	28	41.1765	0.003	30	GCA_003660565.1_ASM366056v1_genomic	GCA_003660565	Thermococci archaeon		d__Archaea;p__Methanobacteriota_B;c__Thermococci;o__Methanofastidiosales;f__B48-G16;g__B48-G16;s__B48-G16 sp003660605	N/A	82.43	5.28
MM_2401	JADBNO010000180.1	48.148	27	12	1	1	25	25	1746	1826	81	27	39.7059	0.003	30	GCA_015656755.1_ASM1565675v1_genomic	GCA_015656755	Methanobrevibacter sp.		d__Archaea;p__Methanobacteriota;c__Methanobacteria;o__Methanobacteriales;f__Methanobacteriaceae;g__Methanocatella;s__Methanocatella sp904501935	N/A	81.8	0.71
MM_2401	JAUNXI010000004.1	40.741	27	14	1	1	25	25	114016	114096	81	27	39.7059	0.003	30.4	GCA_030539875.1_ASM3053987v1_genomic	GCA_030539875	Methanobrevibacter sp.		d__Archaea;p__Methanobacteriota;c__Methanobacteria;o__Methanobacteriales;f__Methanobacteriaceae;g__Methanocatella;s__Methanocatella sp030539875	N/A	99.99	0.91
MM_2401	JAVBTO010000314.1	37.037	27	15	1	1	25	25	329	409	81	27	39.7059	0.003	30.4	GCA_031556135.1_ASM3155613v1_genomic	GCA_031556135	Methanobrevibacter sp.		d__Archaea;p__Methanobacteriota;c__Methanobacteria;o__Methanobacteriales;f__Methanobacteriaceae;g__;s__	Genome has more than 11.3% of markers with multiple hits	65.65	14.95
MM_2401	CACWVY010000018.1	55.556	27	10	2	1	25	25	51963	52043	81	27	39.7059	0.003	30.8	GCA_902764455.1_Rumen_uncultured_genome_RUG10962_genomic	GCA_902764455	uncultured Methanobrevibacter sp.		d__Archaea;p__Methanobacteriota;c__Methanobacteria;o__Methanobacteriales;f__Methanobacteriaceae;g__Methanocatella;s__Methanocatella sp902764455	N/A	98.07	1.83
MM_2401	CAJGDA010000180.1	48.148	27	12	1	1	25	25	1746	1826	81	27	39.7059	0.003	30	GCA_904501935.1_MAG32_genomic	GCA_904501935	uncultured Methanobrevibacter sp.		d__Archaea;p__Methanobacteriota;c__Methanobacteria;o__Methanobacteriales;f__Methanobacteriaceae;g__Methanocatella;s__Methanocatella sp904501935	N/A	81.8	0.71
MM_2401	NZ_JAUNXI010000004.1	40.741	27	14	1	1	25	25	114016	114096	81	27	39.7059	0.003	30.4	GCF_030539875.1_ASM3053987v1_genomic	GCF_030539875	Methanobrevibacter sp.		d__Archaea;p__Methanobacteriota;c__Methanobacteria;o__Methanobacteriales;f__Methanobacteriaceae;g__Methanocatella;s__Methanocatella sp030539875	N/A	99.99	0.91
MM_2401	NZ_CACWVY010000018.1	55.556	27	10	2	1	25	25	51963	52043	81	27	39.7059	0.003	30.8	GCF_902764455.1_Rumen_uncultured_genome_RUG10962_genomic	GCF_902764455	uncultured Methanobrevibacter sp.		d__Archaea;p__Methanobacteriota;c__Methanobacteria;o__Methanobacteriales;f__Methanobacteriaceae;g__Methanocatella;s__Methanocatella sp902764455	N/A	98.11	1.83
MM_2401	PMWA01000125.1	42.308	26	13	1	1	24	24	14936	14859	78	26	38.2353	0.003	30.8	GCA_003166335.1_20110700_S2D_genomic	GCA_003166335	Methanobacterium sp.		d__Archaea;p__Methanobacteriota;c__Methanobacteria;o__Methanobacteriales;f__Methanobacteriaceae;g__Methanobacterium_A;s__Methanobacterium_A sp003166335	N/A	99.44	0.15
MM_2401	PMRR01000210.1	42.308	26	13	1	1	24	24	1007	930	78	26	38.2353	0.003	30.8	GCA_003168635.1_20110600_S3M_genomic	GCA_003168635	Methanobacterium sp.		d__Archaea;p__Methanobacteriota;c__Methanobacteria;o__Methanobacteriales;f__Methanobacteriaceae;g__Methanobacterium_A;s__Methanobacterium_A sp003166335	N/A	86.59	0.34
MM_2401	JAFRFB010000037.1	34.615	26	17	0	1	26	26	16514	16437	78	26	38.2353	0.003	30.8	GCA_017434555.1_ASM1743455v1_genomic	GCA_017434555	Methanobrevibacter sp.		d__Archaea;p__Methanobacteriota;c__Methanobacteria;o__Methanobacteriales;f__Methanobacteriaceae;g__Methanocatella;s__Methanocatella sp017434555	N/A	99.49	1.28
MM_2401	CAMJDD010000024.1	38.462	26	16	0	1	26	26	4692	4615	78	26	38.2353	0.003	30.4	GCA_946404305.1_SRR12081301_bin.38_metaWRAP_v1.3_MAG_genomic	GCA_946404305	Methanobrevibacter millerae		d__Archaea;p__Methanobacteriota;c__Methanobacteria;o__Methanobacteriales;f__Methanobacteriaceae;g__Methanocatella;s__Methanocatella millerae_A	N/A	84.6	1.03
MM_2401	LSSC01000138.1	46.154	26	12	1	1	24	24	14433	14510	78	26	38.2353	0.003	31.6	GCA_001595815.1_ASM159581v1_genomic	GCA_001595815	Theionarchaea archaeon DG-70-1		d__Archaea;p__Methanobacteriota_B;c__Thermococci;o__Methanofastidiosales;f__SZ-28-30;g__;s__	N/A	88.17	7.67
MM_2401	MTMK01000100.1	46.154	26	14	0	1	26	26	12943	13020	78	26	38.2353	0.003	30.4	GCA_002010125.1_ASM201012v1_genomic	GCA_002010125	Archaeoglobus sp. JdFR-23		d__Archaea;p__Halobacteriota;c__Archaeoglobi;o__Archaeoglobales;f__Archaeoglobaceae;g__JdFR-22;s__JdFR-22 sp002010045	N/A	70.33	6.56
MM_2401	PMKI01000218.1	42.308	26	13	1	1	24	24	3111	3188	78	26	38.2353	0.003	30.8	GCA_003158635.1_20120600_E2D_genomic	GCA_003158635	Methanobacterium sp.		d__Archaea;p__Methanobacteriota;c__Methanobacteria;o__Methanobacteriales;f__Methanobacteriaceae;g__Methanobacterium_A;s__Methanobacterium_A sp003166335	N/A	83.41	1.26
MM_2401	CADBEP010000008.1	38.462	26	16	0	1	26	26	50966	51043	78	26	38.2353	0.003	30.4	GCA_902793735.1_Rumen_uncultured_genome_RUG13892_genomic	GCA_902793735	uncultured Methanobrevibacter sp.		d__Archaea;p__Methanobacteriota;c__Methanobacteria;o__Methanobacteriales;f__Methanobacteriaceae;g__Methanocatella;s__Methanocatella millerae_A	N/A	81.28	6.16
MM_2401	CADCJR010000097.1	34.615	26	17	0	1	26	26	3523	3600	78	26	38.2353	0.003	30.4	GCA_902801775.1_Rumen_uncultured_genome_RUG14703_genomic	GCA_902801775	uncultured Methanobrevibacter sp.		d__Archaea;p__Methanobacteriota;c__Methanobacteria;o__Methanobacteriales;f__Methanobacteriaceae;g__Methanocatella;s__Methanocatella sp902777885	N/A	87.67	4.64
MM_2401	DSBQ01000007.1	32	25	17	0	1	25	25	13967	13893	75	25	36.7647	0.003	30	GCA_011045995.1_ASM1104599v1_genomic	GCA_011045995	Methanoculleus sp.		d__Archaea;p__Halobacteriota;c__Methanomicrobia;o__Methanomicrobiales;f__Methanomicrobiaceae;g__Methanovulcanius;s__Methanovulcanius sp011045995	N/A	82.29	0.02
MM_2401	JAQXLS010000003.1	48	25	11	1	1	23	23	77252	77178	75	25	36.7647	0.003	30.4	GCA_029012245.1_ASM2901224v1_genomic	GCA_029012245	Methanobrevibacter ruminantium		d__Archaea;p__Methanobacteriota;c__Methanobacteria;o__Methanobacteriales;f__Methanobacteriaceae;g__Methanobrevibacter;s__Methanobrevibacter ruminantium_A	N/A	98.3	0.04
MM_2401	FMXB01000002.1	48	25	11	1	1	23	23	163797	163723	75	25	36.7647	0.003	31.2	GCA_900103415.1_IMG-taxon_2593339167_annotated_assembly_genomic	GCA_900103415	Methanobrevibacter millerae	DSM 16643	d__Archaea;p__Methanobacteriota;c__Methanobacteria;o__Methanobacteriales;f__Methanobacteriaceae;g__Methanocatella;s__Methanocatella millerae	N/A	99.99	0.94
MM_2401	CACYNI010000031.1	48	25	11	1	1	23	23	25706	25632	75	25	36.7647	0.003	30.4	GCA_902775725.1_Rumen_uncultured_genome_RUG12100_genomic	GCA_902775725	uncultured Methanobrevibacter sp.		d__Archaea;p__Methanobacteriota;c__Methanobacteria;o__Methanobacteriales;f__Methanobacteriaceae;g__Methanobrevibacter;s__Methanobrevibacter sp902784195	N/A	94.08	0.04
MM_2401	CALDKF010000073.1	48	25	11	1	1	23	23	8421	8347	75	25	36.7647	0.003	30.4	GCA_937898925.1_SRR6425803_bin.102_CONCOCT_v1.1_MAG_genomic	GCA_937898925	uncultured Methanobrevibacter sp.		d__Archaea;p__Methanobacteriota;c__Methanobacteria;o__Methanobacteriales;f__Methanobacteriaceae;g__Methanobrevibacter;s__Methanobrevibacter sp937898925	N/A	95.31	0.3
MM_2401	NZ_JAQXLS010000003.1	48	25	11	1	1	23	23	77252	77178	75	25	36.7647	0.003	30.4	GCF_029012245.1_ASM2901224v1_genomic	GCF_029012245	Methanobrevibacter ruminantium		d__Archaea;p__Methanobacteriota;c__Methanobacteria;o__Methanobacteriales;f__Methanobacteriaceae;g__Methanobrevibacter;s__Methanobrevibacter ruminantium_A	N/A	98.3	0.04
MM_2401	NZ_FMXB01000002.1	48	25	11	1	1	23	23	163797	163723	75	25	36.7647	0.003	31.2	GCF_900103415.1_IMG-taxon_2593339167_annotated_assembly_genomic	GCF_900103415	Methanobrevibacter millerae	DSM 16643	d__Archaea;p__Methanobacteriota;c__Methanobacteria;o__Methanobacteriales;f__Methanobacteriaceae;g__Methanocatella;s__Methanocatella millerae	N/A	99.99	0.94
MM_2401	NZ_CACYNI010000031.1	48	25	11	1	1	23	23	25706	25632	75	25	36.7647	0.003	30.4	GCF_902775725.1_Rumen_uncultured_genome_RUG12100_genomic	GCF_902775725	uncultured Methanobrevibacter sp.		d__Archaea;p__Methanobacteriota;c__Methanobacteria;o__Methanobacteriales;f__Methanobacteriaceae;g__Methanobrevibacter;s__Methanobrevibacter sp902784195	N/A	94.16	0.04
MM_2401	NZ_CALDKF010000073.1	48	25	11	1	1	23	23	8421	8347	75	25	36.7647	0.003	30.4	GCF_937898925.1_SRR6425803_bin.102_CONCOCT_v1.1_MAG_genomic	GCF_937898925	uncultured Methanobrevibacter sp.		d__Archaea;p__Methanobacteriota;c__Methanobacteria;o__Methanobacteriales;f__Methanobacteriaceae;g__Methanobrevibacter;s__Methanobrevibacter sp937898925	N/A	95.44	0.3
MM_2401	SUTG01000004.1	48	25	11	1	1	23	23	63510	63584	75	25	36.7647	0.003	30.4	GCA_015063035.1_ASM1506303v1_genomic	GCA_015063035	Methanobrevibacter olleyae		d__Archaea;p__Methanobacteriota;c__Methanobacteria;o__Methanobacteriales;f__Methanobacteriaceae;g__Methanobrevibacter;s__Methanobrevibacter olleyae_A	N/A	95.66	1.73
MM_2401	DALTWM010000002.1	48	25	10	1	1	22	22	190393	190467	75	25	36.7647	0.003	29.3	GCA_029987095.1_ASM2998709v1_genomic	GCA_029987095	Methanocorpusculum sp.		d__Archaea;p__Halobacteriota;c__Methanomicrobia;o__Methanomicrobiales;f__Methanocorpusculaceae;g__Methanocorpusculum;s__Methanocorpusculum sp029987115	N/A	48.91	0.02
MM_2401	DALTWL010000002.1	48	25	10	1	1	22	22	190511	190585	75	25	36.7647	0.003	29.3	GCA_029987135.1_ASM2998713v1_genomic	GCA_029987135	Methanocorpusculum sp.		d__Archaea;p__Halobacteriota;c__Methanomicrobia;o__Methanomicrobiales;f__Methanocorpusculaceae;g__Methanocorpusculum;s__Methanocorpusculum sp029987115	N/A	50.93	0.02
MM_2401	JAUNXQ010000011.1	48	25	11	1	1	23	23	32237	32311	75	25	36.7647	0.003	30.4	GCA_030539705.1_ASM3053970v1_genomic	GCA_030539705	Methanobrevibacter ruminantium		d__Archaea;p__Methanobacteriota;c__Methanobacteria;o__Methanobacteriales;f__Methanobacteriaceae;g__Methanobrevibacter;s__Methanobrevibacter ruminantium_A	N/A	97.31	0.1
MM_2401	CACZTX010000008.1	48	25	11	1	1	23	23	40102	40176	75	25	36.7647	0.003	30.4	GCA_902784195.1_Rumen_uncultured_genome_RUG12946_genomic	GCA_902784195	uncultured Methanobrevibacter sp.		d__Archaea;p__Methanobacteriota;c__Methanobacteria;o__Methanobacteriales;f__Methanobacteriaceae;g__Methanobrevibacter;s__Methanobrevibacter sp902784195	N/A	99.77	0.25
MM_2401	CADCIW010000186.1	48	25	11	1	1	23	23	1035	1109	75	25	36.7647	0.003	30.4	GCA_902801575.1_Rumen_uncultured_genome_RUG14686_genomic	GCA_902801575	uncultured Methanobrevibacter sp.		d__Archaea;p__Methanobacteriota;c__Methanobacteria;o__Methanobacteriales;f__Methanobacteriaceae;g__Methanobrevibacter;s__Methanobrevibacter sp902784195	N/A	84.31	4.89
MM_2401	CAMKMG010000002.1	48	25	11	1	1	23	23	42593	42667	75	25	36.7647	0.003	30.4	GCA_946413845.1_SRR14812370_bin.45_metaWRAP_v1.3_MAG_genomic	GCA_946413845	Methanobrevibacter ruminantium		d__Archaea;p__Methanobacteriota;c__Methanobacteria;o__Methanobacteriales;f__Methanobacteriaceae;g__Methanobrevibacter;s__Methanobrevibacter ruminantium_A	N/A	92.89	2.92
MM_2401	NZ_JAUNXQ010000011.1	48	25	11	1	1	23	23	32237	32311	75	25	36.7647	0.003	30.4	GCF_030539705.1_ASM3053970v1_genomic	GCF_030539705	Methanobrevibacter ruminantium		d__Archaea;p__Methanobacteriota;c__Methanobacteria;o__Methanobacteriales;f__Methanobacteriaceae;g__Methanobrevibacter;s__Methanobrevibacter ruminantium_A	N/A	97.37	0.1
MM_2401	NZ_CACZTX010000008.1	48	25	11	1	1	23	23	40102	40176	75	25	36.7647	0.003	30.4	GCF_902784195.1_Rumen_uncultured_genome_RUG12946_genomic	GCF_902784195	uncultured Methanobrevibacter sp.		d__Archaea;p__Methanobacteriota;c__Methanobacteria;o__Methanobacteriales;f__Methanobacteriaceae;g__Methanobrevibacter;s__Methanobrevibacter sp902784195	N/A	99.77	0.25
MM_2401	NZ_CAMKMG010000002.1	48	25	11	1	1	23	23	42593	42667	75	25	36.7647	0.003	30.4	GCF_946413845.1_SRR14812370_bin.45_metaWRAP_v1.3_MAG_genomic	GCF_946413845	Methanobrevibacter ruminantium		d__Archaea;p__Methanobacteriota;c__Methanobacteria;o__Methanobacteriales;f__Methanobacteriaceae;g__Methanobrevibacter;s__Methanobrevibacter ruminantium_A	N/A	92.89	2.92
MM_2401	JAFRKB010000025.1	50	24	10	1	1	22	22	21058	20987	72	24	35.2941	0.003	30.4	GCA_017431965.1_ASM1743196v1_genomic	GCA_017431965	Methanobrevibacter sp.		d__Archaea;p__Methanobacteriota;c__Methanobacteria;o__Methanobacteriales;f__Methanobacteriaceae;g__Methanocatella;s__Methanocatella sp017431965	N/A	94.84	8.34
MM_2401	JAMIJX010000223.1	41.667	24	11	1	3	23	21	3736	3665	72	24	35.2941	0.003	29.6	GCA_035912835.1_ASM3591283v1_genomic	GCA_035912835	Methanothrix sp.		d__Archaea;p__Halobacteriota;c__Methanosarcinia;o__Methanotrichales;f__Methanotrichaceae;g__Methanothrix;s__	Genome not assigned to closest species as it falls outside its pre-defined ANI radius;Genome has more than 20.8% of markers with multiple hits	53.05	14.86
MM_2401	CADCKN010000005.1	50	24	10	1	1	22	22	86058	85987	72	24	35.2941	0.003	30.4	GCA_902802065.1_Rumen_uncultured_genome_RUG14729_genomic	GCA_902802065	uncultured Methanobrevibacter sp.		d__Archaea;p__Methanobacteriota;c__Methanobacteria;o__Methanobacteriales;f__Methanobacteriaceae;g__Methanobrevibacter;s__Methanobrevibacter sp900314635	N/A	95.63	0.5
MM_2401	NZ_JAFRKB010000025.1	50	24	10	1	1	22	22	21058	20987	72	24	35.2941	0.003	30.4	GCF_017431965.1_ASM1743196v1_genomic	GCF_017431965	Methanobrevibacter sp.		d__Archaea;p__Methanobacteriota;c__Methanobacteria;o__Methanobacteriales;f__Methanobacteriaceae;g__Methanocatella;s__Methanocatella sp017431965	N/A	94.98	8.34
MM_2401	DAEC01000100.1	50	24	10	1	1	22	22	299	370	72	24	35.2941	0.003	30.4	GCA_002508985.1_ASM250898v1_genomic	GCA_002508985	Methanobrevibacter sp. UBA189		d__Archaea;p__Methanobacteriota;c__Methanobacteria;o__Methanobacteriales;f__Methanobacteriaceae;g__Methanobrevibacter;s__Methanobrevibacter sp902784195	N/A	63.82	0.86
MM_2401	JASEFJ010000013.1	37.5	24	15	0	1	24	24	16016	16087	72	24	35.2941	0.003	30	GCA_030019085.1_ASM3001908v1_genomic	GCA_030019085	Methanoculleus sp.		d__Archaea;p__Halobacteriota;c__Methanomicrobia;o__Methanomicrobiales;f__Methanoculleaceae;g__Methanoculleus;s__Methanoculleus sp030019085	N/A	99.64	0.14
MM_2401	JAUNXE010000127.1	50	24	10	1	1	22	22	477	548	72	24	35.2941	0.003	30	GCA_030539955.1_ASM3053995v1_genomic	GCA_030539955	Methanobrevibacter sp.		d__Archaea;p__Methanobacteriota;c__Methanobacteria;o__Methanobacteriales;f__Methanobacteriaceae;g__Methanobrevibacter;s__Methanobrevibacter sp900314635	N/A	67.7	0.05
MM_2401	JAZATG010000037.1	50	24	10	1	1	22	22	4528	4599	72	24	35.2941	0.003	29.6	GCA_036342915.1_ASM3634291v1_genomic	GCA_036342915	Methanobrevibacter sp.		d__Archaea;p__Methanobacteriota;c__Methanobacteria;o__Methanobacteriales;f__Methanobacteriaceae;g__Methanobrevibacter;s__Methanobrevibacter sp900314635	N/A	54.23	1.09
MM_2401	CAMJEM010000172.1	50	24	10	1	1	22	22	102	173	72	24	35.2941	0.003	30	GCA_946404665.1_SRR12081301_bin.67_metaWRAP_v1.3_MAG_genomic	GCA_946404665	uncultured Methanobrevibacter sp.		d__Archaea;p__Methanobacteriota;c__Methanobacteria;o__Methanobacteriales;f__Methanobacteriaceae;g__Methanobrevibacter;s__Methanobrevibacter sp900314635	N/A	69.74	0.42
MM_2401	NZ_JASEFJ010000013.1	37.5	24	15	0	1	24	24	16016	16087	72	24	35.2941	0.003	30	GCF_030019085.1_ASM3001908v1_genomic	GCF_030019085	Methanoculleus sp.		d__Archaea;p__Halobacteriota;c__Methanomicrobia;o__Methanomicrobiales;f__Methanoculleaceae;g__Methanoculleus;s__Methanoculleus sp030019085	N/A	99.64	0.14
MM_2401	JAFGNK010000111.1	43.478	23	10	1	3	22	20	7702	7634	69	23	33.8235	0.003	30.8	GCA_016927055.1_ASM1692705v1_genomic	GCA_016927055	Methanotrichaceae archaeon		d__Archaea;p__Halobacteriota;c__Methanosarcinia;o__Methanotrichales;f__Methanotrichaceae;g__Methanothrix;s__Methanothrix sp016927055	N/A	93.72	0.99
MM_2401	DALTVX010000100.1	52.174	23	9	1	2	22	21	33000	32932	69	23	33.8235	0.003	30	GCA_029987395.1_ASM2998739v1_genomic	GCA_029987395	Methanocorpusculum sp.		d__Archaea;p__Halobacteriota;c__Methanomicrobia;o__Methanomicrobiales;f__Methanocorpusculaceae;g__Methanocorpusculum;s__Methanocorpusculum sp029987395	N/A	83.35	1.79
MM_2401	DAIRBB010000070.1	52.174	23	9	1	3	23	21	1010	942	69	23	33.8235	0.003	30.4	GCA_036797425.1_ASM3679742v1_genomic	GCA_036797425	Methanobacteriaceae archaeon		d__Archaea;p__Methanobacteriota;c__Methanobacteria;o__Methanobacteriales;f__Methanobacteriaceae;g__UBA412;s__UBA412 sp002495685	N/A	93.65	0.11
MM_2401	DALTVW010000045.1	52.174	23	9	1	2	22	21	10067	10135	69	23	33.8235	0.003	30	GCA_029987415.1_ASM2998741v1_genomic	GCA_029987415	Methanocorpusculum sp.		d__Archaea;p__Halobacteriota;c__Methanomicrobia;o__Methanomicrobiales;f__Methanocorpusculaceae;g__Methanocorpusculum;s__Methanocorpusculum sp029987395	N/A	84.06	3.33
MM_2401	DATLBD010000166.1	47.826	23	9	1	3	22	20	3339	3407	69	23	33.8235	0.003	30.8	GCA_035527135.1_ASM3552713v1_genomic	GCA_035527135	Methanothrix sp.		d__Archaea;p__Halobacteriota;c__Methanosarcinia;o__Methanotrichales;f__Methanotrichaceae;g__Methanothrix;s__Methanothrix sp035527135	N/A	94.63	0.51
MM_2401	DAIORO010000008.1	52.174	23	9	1	3	23	21	63522	63590	69	23	33.8235	0.003	30.4	GCA_036753005.1_ASM3675300v1_genomic	GCA_036753005	Methanobacteriaceae archaeon		d__Archaea;p__Methanobacteriota;c__Methanobacteria;o__Methanobacteriales;f__Methanobacteriaceae;g__UBA412;s__UBA412 sp002495685	N/A	94.87	0.32
MM_2401	QLOE01000004.1	45.455	22	10	1	1	20	20	149959	150024	66	22	32.3529	0.003	30	GCA_003264935.1_ASM326493v1_genomic	GCA_003264935	Methanothermobacter tenebrarum	MCM B 1447	d__Archaea;p__Methanobacteriota;c__Methanobacteria;o__Methanobacteriales;f__DSM-23052;g__Methanothermobacter_A;s__Methanothermobacter_A tenebrarum_A	N/A	99.95	0
MM_2401	AP017647.1	45.455	22	10	1	1	20	20	1349489	1349554	66	22	32.3529	0.003	30	GCA_003584625.1_ASM358462v1_genomic	GCA_003584625	Methanothermobacter sp. MT-2	MT-2	d__Archaea;p__Methanobacteriota;c__Methanobacteria;o__Methanobacteriales;f__DSM-23052;g__Methanothermobacter_A;s__Methanothermobacter_A sp003584625	N/A	99.96	0
MM_2401	DULX01000010.1	45.455	22	10	1	1	20	20	4477	4542	66	22	32.3529	0.003	30	GCA_012840205.1_ASM1284020v1_genomic	GCA_012840205	Methanothermobacter sp.		d__Archaea;p__Methanobacteriota;c__Methanobacteria;o__Methanobacteriales;f__DSM-23052;g__Methanothermobacter_A;s__Methanothermobacter_A sp003584625	N/A	99.87	0.28
MM_2401	JABLXF010000001.1	45.455	22	10	1	1	20	20	150000	150065	66	22	32.3529	0.003	30	GCA_013178175.1_ASM1317817v1_genomic	GCA_013178175	Methanobacteriaceae archaeon		d__Archaea;p__Methanobacteriota;c__Methanobacteria;o__Methanobacteriales;f__DSM-23052;g__Methanothermobacter_A;s__Methanothermobacter_A tenebrarum_A	N/A	99.99	0
MM_2401	JACIVW010000004.1	45.455	22	10	1	1	20	20	150363	150428	66	22	32.3529	0.003	30	GCA_014361315.1_ASM1436131v1_genomic	GCA_014361315	Methanobacteriales archaeon		d__Archaea;p__Methanobacteriota;c__Methanobacteria;o__Methanobacteriales;f__DSM-23052;g__Methanothermobacter_A;s__Methanothermobacter_A tenebrarum_A	N/A	99.98	0.59
MM_2401	DAONJN010000026.1	45.455	22	10	1	1	20	20	2440	2505	66	22	32.3529	0.003	30	GCA_035405705.1_ASM3540570v1_genomic	GCA_035405705	Methanothermobacter sp.		d__Archaea;p__Methanobacteriota;c__Methanobacteria;o__Methanobacteriales;f__DSM-23052;g__Methanothermobacter_A;s__Methanothermobacter_A sp003584625	N/A	99.94	0.14
MM_2401	NZ_QLOE01000004.1	45.455	22	10	1	1	20	20	149959	150024	66	22	32.3529	0.003	30	GCF_003264935.1_ASM326493v1_genomic	GCF_003264935	Methanothermobacter tenebrarum	MCM B 1447	d__Archaea;p__Methanobacteriota;c__Methanobacteria;o__Methanobacteriales;f__DSM-23052;g__Methanothermobacter_A;s__Methanothermobacter_A tenebrarum_A	N/A	99.95	0
MM_2401	MZGU01000004.1	57.143	21	7	1	1	19	19	448986	448924	63	21	30.8824	0.003	30	GCA_003111605.1_ASM311160v1_genomic	GCA_003111605	Methanobrevibacter woesei	DSM 11979	d__Archaea;p__Methanobacteriota;c__Methanobacteria;o__Methanobacteriales;f__Methanobacteriaceae;g__Methanocatella;s__Methanocatella woesei	N/A	97.57	0.2
MM_2401	JALEWY010000010.1	57.143	21	7	1	1	19	19	436870	436808	63	21	30.8824	0.003	30.4	GCA_022780185.1_ASM2278018v1_genomic	GCA_022780185	Methanobrevibacter woesei		d__Archaea;p__Methanobacteriota;c__Methanobacteria;o__Methanobacteriales;f__Methanobacteriaceae;g__Methanocatella;s__Methanocatella woesei	N/A	96.39	0.28
MM_2401	CACYBU010000197.1	61.905	21	6	1	1	19	19	818	756	63	21	30.8824	0.003	30.4	GCA_902772665.1_Rumen_uncultured_genome_RUG11794_genomic	GCA_902772665	uncultured Methanobrevibacter sp.		d__Archaea;p__Methanobacteriota;c__Methanobacteria;o__Methanobacteriales;f__Methanobacteriaceae;g__Methanocatella;s__Methanocatella sp902772665	N/A	82.63	3.37
MM_2401	CAMLVV010000009.1	57.143	21	7	1	1	19	19	3479	3417	63	21	30.8824	0.003	30	GCA_946488595.1_ERR4336989_bin.74_MetaWRAP_v1.1_MAG_genomic	GCA_946488595	Methanobrevibacter woesei		d__Archaea;p__Methanobacteriota;c__Methanobacteria;o__Methanobacteriales;f__Methanobacteriaceae;g__Methanocatella;s__Methanocatella woesei	N/A	97.4	0.19
MM_2401	CAUHNE010000026.1	57.143	21	7	1	1	19	19	12613	12551	63	21	30.8824	0.003	30.4	GCA_959607655.1_SRR16280071_bin.9_MetaWRAP_v1.3_MAG_genomic	GCA_959607655	Methanobrevibacter woesei		d__Archaea;p__Methanobacteriota;c__Methanobacteria;o__Methanobacteriales;f__Methanobacteriaceae;g__Methanocatella;s__Methanocatella woesei	N/A	92.67	0.02
MM_2401	NZ_MZGU01000004.1	57.143	21	7	1	1	19	19	448986	448924	63	21	30.8824	0.003	30	GCF_003111605.1_ASM311160v1_genomic	GCF_003111605	Methanobrevibacter woesei	DSM 11979	d__Archaea;p__Methanobacteriota;c__Methanobacteria;o__Methanobacteriales;f__Methanobacteriaceae;g__Methanocatella;s__Methanocatella woesei	N/A	97.57	0.2
MM_2401	NZ_JALEWY010000010.1	57.143	21	7	1	1	19	19	436870	436808	63	21	30.8824	0.003	30.4	GCF_022780185.1_ASM2278018v1_genomic	GCF_022780185	Methanobrevibacter woesei		d__Archaea;p__Methanobacteriota;c__Methanobacteria;o__Methanobacteriales;f__Methanobacteriaceae;g__Methanocatella;s__Methanocatella woesei	N/A	96.27	0.28
MM_2401	NZ_CAMLVV010000009.1	57.143	21	7	1	1	19	19	3479	3417	63	21	30.8824	0.003	30	GCF_946488595.1_ERR4336989_bin.74_MetaWRAP_v1.1_MAG_genomic	GCF_946488595	Methanobrevibacter woesei		d__Archaea;p__Methanobacteriota;c__Methanobacteria;o__Methanobacteriales;f__Methanobacteriaceae;g__Methanocatella;s__Methanocatella woesei	N/A	97.4	0.19
MM_2401	NZ_CAUHNE010000026.1	57.143	21	7	1	1	19	19	12613	12551	63	21	30.8824	0.003	30.4	GCF_959607655.1_SRR16280071_bin.9_MetaWRAP_v1.3_MAG_genomic	GCF_959607655	Methanobrevibacter woesei		d__Archaea;p__Methanobacteriota;c__Methanobacteria;o__Methanobacteriales;f__Methanobacteriaceae;g__Methanocatella;s__Methanocatella woesei	N/A	92.67	0.02
MM_2401	JAFRKT010000011.1	42.857	21	12	0	1	21	21	8543	8605	63	21	30.8824	0.003	30.4	GCA_017431645.1_ASM1743164v1_genomic	GCA_017431645	Methanosphaera sp.		d__Archaea;p__Methanobacteriota;c__Methanobacteria;o__Methanobacteriales;f__Methanobacteriaceae;g__Methanosphaera;s__Methanosphaera sp003268005	N/A	87.19	0.05
MM_2401	JAKOYZ010000156.1	57.143	21	7	1	1	19	19	2453	2515	63	21	30.8824	0.003	31.2	GCA_029780245.1_ASM2978024v1_genomic	GCA_029780245	Euryarchaeota archaeon		d__Archaea;p__Halobacteriota;c__Methanomicrobia;o__Methanomicrobiales;f__Methanoculleaceae;g__Methanoculleus;s__Methanoculleus sp022837745	N/A	67.69	19.82
MM_2401	JAUNXF010000150.1	57.143	21	7	1	1	19	19	949	1011	63	21	30.8824	0.003	30.4	GCA_030539935.1_ASM3053993v1_genomic	GCA_030539935	Methanobrevibacter sp.		d__Archaea;p__Methanobacteriota;c__Methanobacteria;o__Methanobacteriales;f__Methanobacteriaceae;g__Methanobrevibacter;s__Methanobrevibacter sp030539935	N/A	75.07	0.01
MM_2401	CALUOI010000001.1	57.143	21	7	1	1	19	19	416904	416966	63	21	30.8824	0.003	30.4	GCA_944322235.1_BRZ_ML_bin14_genomic	GCA_944322235	Methanobrevibacter woesei		d__Archaea;p__Methanobacteriota;c__Methanobacteria;o__Methanobacteriales;f__Methanobacteriaceae;g__Methanocatella;s__Methanocatella woesei	N/A	97.72	0.29
MM_2401	CAWVJM010000001.1	57.143	21	7	1	1	19	19	550509	550571	63	21	30.8824	0.003	30.4	GCA_963929655.1_metabat2_6737_HOM_CTRL_hybrid.61_MAG_genomic	GCA_963929655	Methanobrevibacter woesei		d__Archaea;p__Methanobacteriota;c__Methanobacteria;o__Methanobacteriales;f__Methanobacteriaceae;g__Methanocatella;s__Methanocatella woesei	N/A	97.8	0.19
MM_2401	NZ_CALUOI010000001.1	57.143	21	7	1	1	19	19	416904	416966	63	21	30.8824	0.003	30.4	GCF_944322235.1_BRZ_ML_bin14_genomic	GCF_944322235	Methanobrevibacter woesei		d__Archaea;p__Methanobacteriota;c__Methanobacteria;o__Methanobacteriales;f__Methanobacteriaceae;g__Methanocatella;s__Methanocatella woesei	N/A	97.72	0.29
MM_2401	NZ_CAWVJM010000001.1	57.143	21	7	1	1	19	19	550509	550571	63	21	30.8824	0.003	30.4	GCF_963929655.1_metabat2_6737_HOM_CTRL_hybrid.61_MAG_genomic	GCF_963929655	Methanobrevibacter woesei		d__Archaea;p__Methanobacteriota;c__Methanobacteria;o__Methanobacteriales;f__Methanobacteriaceae;g__Methanocatella;s__Methanocatella woesei	N/A	97.8	0.19
MM_2401	JAEZOD010000148.1	50	20	9	1	1	19	19	11041	10982	60	20	29.4118	0.003	30.4	GCA_023414295.1_ASM2341429v1_genomic	GCA_023414295	Euryarchaeota archaeon		d__Archaea;p__Methanobacteriota;c__Methanobacteria;o__Methanobacteriales;f__Methanobacteriaceae;g__Methanocatella;s__Methanocatella smithii	N/A	86.4	0.41
MM_2401	DAHXMQ010000183.1	55	20	8	1	1	19	19	20721	20662	60	20	29.4118	0.003	30.4	GCA_027371625.1_ASM2737162v1_genomic	GCA_027371625	Candidatus Methanoperedenaceae archaeon		d__Archaea;p__Halobacteriota;c__Methanosarcinia;o__Methanosarcinales;f__Methanoperedenaceae;g__Methanoperedens;s__Methanoperedens sp027371625	N/A	68.87	1.45
MM_2401	JAXULE010000004.1	50	20	9	1	1	19	19	4117	4058	60	20	29.4118	0.003	30.4	GCA_037236875.1_ASM3723687v1_genomic	GCA_037236875	Methanobrevibacter smithii		d__Archaea;p__Methanobacteriota;c__Methanobacteria;o__Methanobacteriales;f__Methanobacteriaceae;g__Methanocatella;s__Methanocatella smithii	N/A	99.71	0.27
MM_2401	CAUEBB010000024.1	50	20	9	1	1	19	19	20023	19964	60	20	29.4118	0.003	30.4	GCA_958454305.1_SRR18940299_bin.15_MetaWRAP_v1.3_MAG_genomic	GCA_958454305	Methanobrevibacter smithii		d__Archaea;p__Methanobacteriota;c__Methanobacteria;o__Methanobacteriales;f__Methanobacteriaceae;g__Methanocatella;s__Methanocatella smithii_A	N/A	98.61	0.29
MM_2401	CAUELZ010000037.1	50	20	9	1	1	19	19	14415	14356	60	20	29.4118	0.003	30.4	GCA_959018705.1_SRR20881978_bin.12_MetaWRAP_v1.3_MAG_genomic	GCA_959018705	Methanobrevibacter smithii		d__Archaea;p__Methanobacteriota;c__Methanobacteria;o__Methanobacteriales;f__Methanobacteriaceae;g__Methanocatella;s__Methanocatella smithii	N/A	99.83	0.14
MM_2401	NZ_JAXULE010000004.1	50	20	9	1	1	19	19	4117	4058	60	20	29.4118	0.003	30.4	GCF_037236875.1_ASM3723687v1_genomic	GCF_037236875	Methanobrevibacter smithii		d__Archaea;p__Methanobacteriota;c__Methanobacteria;o__Methanobacteriales;f__Methanobacteriaceae;g__Methanocatella;s__Methanocatella smithii	N/A	99.71	0.27
MM_2401	NZ_CAUEBB010000024.1	50	20	9	1	1	19	19	20023	19964	60	20	29.4118	0.003	30.4	GCF_958454305.1_SRR18940299_bin.15_MetaWRAP_v1.3_MAG_genomic	GCF_958454305	Methanobrevibacter smithii		d__Archaea;p__Methanobacteriota;c__Methanobacteria;o__Methanobacteriales;f__Methanobacteriaceae;g__Methanocatella;s__Methanocatella smithii_A	N/A	98.61	0.29
MM_2401	NZ_CAUELZ010000037.1	50	20	9	1	1	19	19	14415	14356	60	20	29.4118	0.003	30.4	GCF_959018705.1_SRR20881978_bin.12_MetaWRAP_v1.3_MAG_genomic	GCF_959018705	Methanobrevibacter smithii		d__Archaea;p__Methanobacteriota;c__Methanobacteria;o__Methanobacteriales;f__Methanobacteriaceae;g__Methanocatella;s__Methanocatella smithii	N/A	99.83	0.14
MM_2401	AELQ01000045.1	50	20	9	1	1	19	19	319	378	60	20	29.4118	0.003	30.4	GCA_000189915.2_ASM18991v2_genomic	GCA_000189915	Methanobrevibacter smithii TS146E	TS146E	d__Archaea;p__Methanobacteriota;c__Methanobacteria;o__Methanobacteriales;f__Methanobacteriaceae;g__Methanocatella;s__Methanocatella smithii_A	N/A	99.62	3.47
MM_2401	AELR01000045.1	50	20	9	1	1	19	19	308	367	60	20	29.4118	0.003	30.4	GCA_000189935.2_ASM18993v2_genomic	GCA_000189935	Methanobrevibacter smithii TS147A	TS147A	d__Archaea;p__Methanobacteriota;c__Methanobacteria;o__Methanobacteriales;f__Methanobacteriaceae;g__Methanocatella;s__Methanocatella smithii_A	N/A	99.94	4.78
MM_2401	AELS01000029.1	50	20	9	1	1	19	19	318	377	60	20	29.4118	0.003	30.4	GCA_000189955.2_ASM18995v2_genomic	GCA_000189955	Methanobrevibacter smithii TS147B	TS147B	d__Archaea;p__Methanobacteriota;c__Methanobacteria;o__Methanobacteriales;f__Methanobacteriaceae;g__Methanocatella;s__Methanocatella smithii_A	N/A	99.89	0.58
MM_2401	JAGZUR010000005.1	50	20	9	1	1	19	19	107919	107978	60	20	29.4118	0.003	30.4	GCA_018379875.1_ASM1837987v1_genomic	GCA_018379875	Methanobrevibacter smithii		d__Archaea;p__Methanobacteriota;c__Methanobacteria;o__Methanobacteriales;f__Methanobacteriaceae;g__Methanocatella;s__Methanocatella smithii	N/A	99.97	0.18
MM_2401	JAEYLR010000082.1	50	20	9	1	1	19	19	612	671	60	20	29.4118	0.003	30.4	GCA_023461415.1_ASM2346141v1_genomic	GCA_023461415	Euryarchaeota archaeon		d__Archaea;p__Methanobacteriota;c__Methanobacteria;o__Methanobacteriales;f__Methanobacteriaceae;g__Methanocatella;s__Methanocatella smithii	N/A	99.83	0.46
MM_2401	CP081485.1	50	20	9	1	1	19	19	66893	66952	60	20	29.4118	0.003	30.4	GCA_023617305.1_ASM2361730v1_genomic	GCA_023617305	Methanobrevibacter sp. TLL-48-HuF1	TLL-48-HuF1	d__Archaea;p__Methanobacteriota;c__Methanobacteria;o__Methanobacteriales;f__Methanobacteriaceae;g__Methanocatella;s__Methanocatella smithii_A	N/A	99.95	0.29
MM_2401	JAUNXO010000003.1	50	20	9	1	1	19	19	19420	19479	60	20	29.4118	0.003	30.4	GCA_030539805.1_ASM3053980v1_genomic	GCA_030539805	Methanobrevibacter smithii		d__Archaea;p__Methanobacteriota;c__Methanobacteria;o__Methanobacteriales;f__Methanobacteriaceae;g__Methanocatella;s__Methanocatella smithii	N/A	99.91	0.09
MM_2401	JAXFKT010000018.1	50	20	9	1	1	19	19	445	504	60	20	29.4118	0.003	30.4	GCA_034167555.1_ASM3416755v1_genomic	GCA_034167555	Methanobrevibacter smithii		d__Archaea;p__Methanobacteriota;c__Methanobacteria;o__Methanobacteriales;f__Methanobacteriaceae;g__Methanocatella;s__Methanocatella smithii	N/A	99.72	0.06
MM_2401	JAQOLM010000003.1	50	20	9	1	1	19	19	33039	33098	60	20	29.4118	0.003	30.4	GCA_036527415.1_ASM3652741v1_genomic	GCA_036527415	Methanobrevibacter smithii	JC9	d__Archaea;p__Methanobacteriota;c__Methanobacteria;o__Methanobacteriales;f__Methanobacteriaceae;g__Methanocatella;s__Methanocatella smithii	N/A	99.71	0.08
MM_2401	JAXZCX010000102.1	50	20	9	1	1	19	19	4525	4584	60	20	29.4118	0.003	30.4	GCA_037423445.1_ASM3742344v1_genomic	GCA_037423445	Methanobrevibacter smithii		d__Archaea;p__Methanobacteriota;c__Methanobacteria;o__Methanobacteriales;f__Methanobacteriaceae;g__Methanocatella;s__Methanocatella smithii	N/A	97.64	0.15
MM_2401	CAKVLX010000008.1	50	20	9	1	1	19	19	60867	60926	60	20	29.4118	0.003	30.4	GCA_934758005.1_ERR7739005_bin.14_genomic	GCA_934758005	uncultured Methanobrevibacter sp.		d__Archaea;p__Methanobacteriota;c__Methanobacteria;o__Methanobacteriales;f__Methanobacteriaceae;g__Methanocatella;s__Methanocatella smithii_A	N/A	99.9	0.29
MM_2401	CATWFA010000011.1	50	20	9	1	1	19	19	306	365	60	20	29.4118	0.003	30.4	GCA_958349965.1_ERR9354249_bin.30_MetaWRAP_v1.3_MAG_genomic	GCA_958349965	Methanobrevibacter smithii		d__Archaea;p__Methanobacteriota;c__Methanobacteria;o__Methanobacteriales;f__Methanobacteriaceae;g__Methanocatella;s__Methanocatella smithii	N/A	99.94	0.32
MM_2401	CATYGQ010000108.1	50	20	9	1	1	19	19	2072	2131	60	20	29.4118	0.003	30.4	GCA_958406505.1_ERR8263824_bin.44_MetaWRAP_v1.3_MAG_genomic	GCA_958406505	Methanobrevibacter smithii		d__Archaea;p__Methanobacteriota;c__Methanobacteria;o__Methanobacteriales;f__Methanobacteriaceae;g__Methanocatella;s__Methanocatella smithii_A	N/A	92.87	0.19
MM_2401	CATYKH010000018.1	50	20	9	1	1	19	19	390	449	60	20	29.4118	0.003	30.4	GCA_958408285.1_ERR9492520_bin.14_MetaWRAP_v1.3_MAG_genomic	GCA_958408285	Methanobrevibacter smithii		d__Archaea;p__Methanobacteriota;c__Methanobacteria;o__Methanobacteriales;f__Methanobacteriaceae;g__Methanocatella;s__Methanocatella smithii	N/A	99.91	0.21
MM_2401	CATYLE010000004.1	50	20	9	1	1	19	19	34586	34645	60	20	29.4118	0.003	30.4	GCA_958408655.1_ERR9492527_bin.37_MetaWRAP_v1.3_MAG_genomic	GCA_958408655	Methanobrevibacter smithii		d__Archaea;p__Methanobacteriota;c__Methanobacteria;o__Methanobacteriales;f__Methanobacteriaceae;g__Methanocatella;s__Methanocatella smithii_A	N/A	99.81	0.21
MM_2401	CAUFLD010000106.1	50	20	9	1	1	19	19	429	488	60	20	29.4118	0.003	30.4	GCA_959026265.1_SRR13494517_bin.23_MetaWRAP_v1.3_MAG_genomic	GCA_959026265	Methanobrevibacter smithii		d__Archaea;p__Methanobacteriota;c__Methanobacteria;o__Methanobacteriales;f__Methanobacteriaceae;g__Methanocatella;s__Methanocatella smithii	N/A	96.57	0.15
MM_2401	NZ_AELQ01000045.1	50	20	9	1	1	19	19	319	378	60	20	29.4118	0.003	30.4	GCF_000189915.1_ASM18991v2_genomic	GCF_000189915	Methanobrevibacter smithii TS146E	TS146E	d__Archaea;p__Methanobacteriota;c__Methanobacteria;o__Methanobacteriales;f__Methanobacteriaceae;g__Methanocatella;s__Methanocatella smithii_A	N/A	99.62	3.47
MM_2401	NZ_AELR01000045.1	50	20	9	1	1	19	19	308	367	60	20	29.4118	0.003	30.4	GCF_000189935.1_ASM18993v2_genomic	GCF_000189935	Methanobrevibacter smithii TS147A	TS147A	d__Archaea;p__Methanobacteriota;c__Methanobacteria;o__Methanobacteriales;f__Methanobacteriaceae;g__Methanocatella;s__Methanocatella smithii_A	N/A	99.94	4.78
MM_2401	NZ_AELS01000029.1	50	20	9	1	1	19	19	318	377	60	20	29.4118	0.003	30.4	GCF_000189955.1_ASM18995v2_genomic	GCF_000189955	Methanobrevibacter smithii TS147B	TS147B	d__Archaea;p__Methanobacteriota;c__Methanobacteria;o__Methanobacteriales;f__Methanobacteriaceae;g__Methanocatella;s__Methanocatella smithii_A	N/A	99.89	0.58
MM_2401	NZ_JAGZUR010000005.1	50	20	9	1	1	19	19	107919	107978	60	20	29.4118	0.003	30.4	GCF_018379875.1_ASM1837987v1_genomic	GCF_018379875	Methanobrevibacter smithii		d__Archaea;p__Methanobacteriota;c__Methanobacteria;o__Methanobacteriales;f__Methanobacteriaceae;g__Methanocatella;s__Methanocatella smithii	N/A	99.97	0.18
MM_2401	NZ_CP081485.1	50	20	9	1	1	19	19	66893	66952	60	20	29.4118	0.003	30.4	GCF_023617305.1_ASM2361730v1_genomic	GCF_023617305	Methanobrevibacter sp. TLL-48-HuF1	TLL-48-HuF1	d__Archaea;p__Methanobacteriota;c__Methanobacteria;o__Methanobacteriales;f__Methanobacteriaceae;g__Methanocatella;s__Methanocatella smithii_A	N/A	99.95	0.29
MM_2401	NZ_JAUNXO010000003.1	50	20	9	1	1	19	19	19420	19479	60	20	29.4118	0.003	30.4	GCF_030539805.1_ASM3053980v1_genomic	GCF_030539805	Methanobrevibacter smithii		d__Archaea;p__Methanobacteriota;c__Methanobacteria;o__Methanobacteriales;f__Methanobacteriaceae;g__Methanocatella;s__Methanocatella smithii	N/A	99.91	0.09
MM_2401	NZ_JAXFKT010000018.1	50	20	9	1	1	19	19	445	504	60	20	29.4118	0.003	30.4	GCF_034167555.1_ASM3416755v1_genomic	GCF_034167555	Methanobrevibacter smithii		d__Archaea;p__Methanobacteriota;c__Methanobacteria;o__Methanobacteriales;f__Methanobacteriaceae;g__Methanocatella;s__Methanocatella smithii	N/A	99.72	0.06
MM_2401	NZ_JAQOLM010000003.1	50	20	9	1	1	19	19	33039	33098	60	20	29.4118	0.003	30.4	GCF_036527415.1_ASM3652741v1_genomic	GCF_036527415	Methanobrevibacter smithii	JC9	d__Archaea;p__Methanobacteriota;c__Methanobacteria;o__Methanobacteriales;f__Methanobacteriaceae;g__Methanocatella;s__Methanocatella smithii	N/A	99.71	0.08
MM_2401	NZ_JAXZCX010000102.1	50	20	9	1	1	19	19	4525	4584	60	20	29.4118	0.003	30.4	GCF_037423445.1_ASM3742344v1_genomic	GCF_037423445	Methanobrevibacter smithii		d__Archaea;p__Methanobacteriota;c__Methanobacteria;o__Methanobacteriales;f__Methanobacteriaceae;g__Methanocatella;s__Methanocatella smithii	N/A	97.64	0.15
MM_2401	NZ_CAKVLX010000008.1	50	20	9	1	1	19	19	60867	60926	60	20	29.4118	0.003	30.4	GCF_934758005.1_ERR7739005_bin.14_genomic	GCF_934758005	uncultured Methanobrevibacter sp.		d__Archaea;p__Methanobacteriota;c__Methanobacteria;o__Methanobacteriales;f__Methanobacteriaceae;g__Methanocatella;s__Methanocatella smithii_A	N/A	99.9	0.29
MM_2401	NZ_CATWFA010000011.1	50	20	9	1	1	19	19	306	365	60	20	29.4118	0.003	30.4	GCF_958349965.1_ERR9354249_bin.30_MetaWRAP_v1.3_MAG_genomic	GCF_958349965	Methanobrevibacter smithii		d__Archaea;p__Methanobacteriota;c__Methanobacteria;o__Methanobacteriales;f__Methanobacteriaceae;g__Methanocatella;s__Methanocatella smithii	N/A	99.94	0.32
MM_2401	NZ_CATYGQ010000108.1	50	20	9	1	1	19	19	2072	2131	60	20	29.4118	0.003	30.4	GCF_958406505.1_ERR8263824_bin.44_MetaWRAP_v1.3_MAG_genomic	GCF_958406505	Methanobrevibacter smithii		d__Archaea;p__Methanobacteriota;c__Methanobacteria;o__Methanobacteriales;f__Methanobacteriaceae;g__Methanocatella;s__Methanocatella smithii_A	N/A	92.87	0.19
MM_2401	NZ_CATYKH010000018.1	50	20	9	1	1	19	19	390	449	60	20	29.4118	0.003	30.4	GCF_958408285.1_ERR9492520_bin.14_MetaWRAP_v1.3_MAG_genomic	GCF_958408285	Methanobrevibacter smithii		d__Archaea;p__Methanobacteriota;c__Methanobacteria;o__Methanobacteriales;f__Methanobacteriaceae;g__Methanocatella;s__Methanocatella smithii	N/A	99.91	0.21
MM_2401	NZ_CATYLE010000004.1	50	20	9	1	1	19	19	34586	34645	60	20	29.4118	0.003	30.4	GCF_958408655.1_ERR9492527_bin.37_MetaWRAP_v1.3_MAG_genomic	GCF_958408655	Methanobrevibacter smithii		d__Archaea;p__Methanobacteriota;c__Methanobacteria;o__Methanobacteriales;f__Methanobacteriaceae;g__Methanocatella;s__Methanocatella smithii_A	N/A	99.83	0.23
MM_2401	NZ_CAUFLD010000106.1	50	20	9	1	1	19	19	429	488	60	20	29.4118	0.003	30.4	GCF_959026265.1_SRR13494517_bin.23_MetaWRAP_v1.3_MAG_genomic	GCF_959026265	Methanobrevibacter smithii		d__Archaea;p__Methanobacteriota;c__Methanobacteria;o__Methanobacteriales;f__Methanobacteriaceae;g__Methanocatella;s__Methanocatella smithii	N/A	96.57	0.15
MM_2401	JAKPZQ010000128.1	52.632	19	9	0	1	19	19	30494	30438	57	19	27.9412	0.003	30.8	GCA_029559995.1_ASM2955999v1_genomic	GCA_029559995	Euryarchaeota archaeon		d__Archaea;p__Methanobacteriota_B;c__Thermococci;o__Methanofastidiosales;f__Methanofastidiosaceae;g__Methanofastidiosum;s__Methanofastidiosum sp9950u	N/A	67.87	17.89
MM_2401	DAOQSL010000119.1	52.632	19	9	0	1	19	19	4478	4422	57	19	27.9412	0.003	30.8	GCA_035356535.1_ASM3535653v1_genomic	GCA_035356535	Methanofastidiosum sp.		d__Archaea;p__Methanobacteriota_B;c__Thermococci;o__Methanofastidiosales;f__Methanofastidiosaceae;g__Methanofastidiosum;s__Methanofastidiosum sp035362715	N/A	77.79	0.87
MM_2401	DAIQHE010000001.1	52.632	19	7	1	3	19	17	79980	79924	57	19	27.9412	0.003	30.4	GCA_036791695.1_ASM3679169v1_genomic	GCA_036791695	Methanobacteriaceae archaeon		d__Archaea;p__Methanobacteriota;c__Methanobacteria;o__Methanobacteriales;f__Methanobacteriaceae;g__Methanobacterium_A;s__Methanobacterium_A sp002494495	N/A	99.9	0.01
MM_2401	DACB01000016.1	52.632	19	7	1	3	19	17	103669	103725	57	19	27.9412	0.003	30.4	GCA_002494495.1_ASM249449v1_genomic	GCA_002494495	Methanobacterium sp. UBA294		d__Archaea;p__Methanobacteriota;c__Methanobacteria;o__Methanobacteriales;f__Methanobacteriaceae;g__Methanobacterium_A;s__Methanobacterium_A sp002494495	N/A	98.83	0.01
MM_2401	JBAXIJ010000054.1	63.158	19	5	1	3	19	17	3530	3586	57	19	27.9412	0.003	30.4	GCA_037138435.1_ASM3713843v1_genomic	GCA_037138435	Methanomicrobiales archaeon		d__Archaea;p__Halobacteriota;c__Methanomicrobia;o__Methanomicrobiales;f__Methanospirillaceae;g__Methanoregula;s__	Genome not assigned to closest species as it falls outside its pre-defined ANI radius	91.68	1.97
MM_2401	DAOVHE010000171.1	55.556	18	8	0	3	20	18	4475	4422	54	18	26.4706	0.003	30.8	GCA_030672045.1_ASM3067204v1_genomic	GCA_030672045	Euryarchaeota archaeon		d__Archaea;p__Thermoplasmatota;c__EX4484-6;o__JAEHCK01;f__JAEHCK01;g__;s__	N/A	67.19	7.69
MM_2401	CAUJAN010000002.1	31.884	69	37	4	3	62	60	5739	5536	204	68	100	0.004	30	GCA_963082495.1_Q8283_genomic	GCA_963082495	Methanobrevibacter sp. V74	V74	d__Archaea;p__Methanobacteriota;c__Methanobacteria;o__Methanobacteriales;f__Methanobacteriaceae;g__Methanocatella;s__Methanocatella sp963082495	N/A	99.97	0.66
MM_2401	NZ_CAUJAN010000002.1	31.884	69	37	4	3	62	60	5739	5536	204	68	100	0.004	30	GCF_963082495.1_Q8283_genomic	GCF_963082495	Methanobrevibacter sp. V74	V74	d__Archaea;p__Methanobacteriota;c__Methanobacteria;o__Methanobacteriales;f__Methanobacteriaceae;g__Methanocatella;s__Methanocatella sp963082495	N/A	99.97	0.66
MM_2401	JAXJHX010000033.1	26.984	63	38	2	2	57	56	22043	22228	186	62	91.1765	0.004	30.4	GCA_036299025.1_ASM3629902v1_genomic	GCA_036299025	Methanobrevibacter sp.		d__Archaea;p__Methanobacteriota;c__Methanobacteria;o__Methanobacteriales;f__Methanobacteriaceae;g__Methanocatella;s__Methanocatella sp900319535	N/A	93.37	0.64
MM_2401	NZ_JAXJHX010000033.1	26.984	63	38	2	2	57	56	22043	22228	186	62	91.1765	0.004	30.4	GCF_036299025.1_ASM3629902v1_genomic	GCF_036299025	Methanobrevibacter sp.		d__Archaea;p__Methanobacteriota;c__Methanobacteria;o__Methanobacteriales;f__Methanobacteriaceae;g__Methanocatella;s__Methanocatella sp900319535	N/A	93.37	0.64
MM_2401	PIXU01000204.1	31.343	67	25	4	2	55	54	808	632	177	59	86.7647	0.004	30	GCA_003601795.1_ASM360179v1_genomic	GCA_003601795	Methanophagales archaeon		d__Archaea;p__Halobacteriota;c__Syntropharchaeia;o__Alkanophagales;f__Methanospirareceae;g__QEXZ01;s__QEXZ01 sp003601795	N/A	75.42	4.18
MM_2401	CACXWH010000060.1	36.364	44	23	2	1	42	42	12427	12305	123	41	60.2941	0.004	30	GCA_902771225.1_Rumen_uncultured_genome_RUG11657_genomic	GCA_902771225	uncultured Methanobrevibacter sp.		d__Archaea;p__Methanobacteriota;c__Methanobacteria;o__Methanobacteriales;f__Methanobacteriaceae;g__Methanocatella;s__Methanocatella sp900319535	N/A	99.88	1.47
MM_2401	NZ_CACXWH010000060.1	36.364	44	23	2	1	42	42	12427	12305	123	41	60.2941	0.004	30	GCF_902771225.1_Rumen_uncultured_genome_RUG11657_genomic	GCF_902771225	uncultured Methanobrevibacter sp.		d__Archaea;p__Methanobacteriota;c__Methanobacteria;o__Methanobacteriales;f__Methanobacteriaceae;g__Methanocatella;s__Methanocatella sp900319535	N/A	99.88	1.48
MM_2401	ONOR01000111.1	36.364	44	23	2	1	42	42	4776	4898	123	41	60.2941	0.004	30	GCA_900319535.1_Rumen_uncultured_genome_RUG492_genomic	GCA_900319535	uncultured Methanobrevibacter sp.		d__Archaea;p__Methanobacteriota;c__Methanobacteria;o__Methanobacteriales;f__Methanobacteriaceae;g__Methanocatella;s__Methanocatella sp900319535	N/A	85.8	5.81
MM_2401	CACWBP010000111.1	36.364	44	23	2	1	42	42	4776	4898	123	41	60.2941	0.004	30	GCA_902759165.1_Rumen_uncultured_genome_RUG10434_genomic	GCA_902759165	uncultured Methanobrevibacter sp.		d__Archaea;p__Methanobacteriota;c__Methanobacteria;o__Methanobacteriales;f__Methanobacteriaceae;g__Methanocatella;s__Methanocatella sp900319535	N/A	85.8	5.81
MM_2401	CAJOKQ010000041.1	36.364	44	23	2	1	42	42	10428	10550	123	41	60.2941	0.004	30	GCA_905235185.1_RUG30205_genomic	GCA_905235185	uncultured Methanobrevibacter sp.		d__Archaea;p__Methanobacteriota;c__Methanobacteria;o__Methanobacteriales;f__Methanobacteriaceae;g__Methanocatella;s__Methanocatella sp900319535	N/A	94.59	0.42
MM_2401	NZ_CAJOKQ010000041.1	36.364	44	23	2	1	42	42	10428	10550	123	41	60.2941	0.004	30	GCF_905235185.1_RUG30205_genomic	GCF_905235185	uncultured Methanobrevibacter sp.		d__Archaea;p__Methanobacteriota;c__Methanobacteria;o__Methanobacteriales;f__Methanobacteriaceae;g__Methanocatella;s__Methanocatella sp900319535	N/A	94.59	0.42
MM_2401	DRTU01000372.1	35.417	48	22	2	2	49	48	412	296	117	39	57.3529	0.004	29.6	GCA_011374335.1_ASM1137433v1_genomic	GCA_011374335	Thermococcus litoralis		d__Archaea;p__Methanobacteriota_B;c__Thermococci;o__Thermococcales;f__Thermococcaceae;g__Thermococcus_A;s__Thermococcus_A sp021157445	N/A	73.44	5.39
MM_2401	JAGGWM010000018.1	35.417	48	22	2	2	49	48	516	632	117	39	57.3529	0.004	29.3	GCA_021157445.1_ASM2115744v1_genomic	GCA_021157445	Thermococcus sp.		d__Archaea;p__Methanobacteriota_B;c__Thermococci;o__Thermococcales;f__Thermococcaceae;g__Thermococcus_A;s__Thermococcus_A sp021157445	N/A	61.37	0.98
MM_2401	JAAXUV010000023.1	39.474	38	15	2	1	30	30	409	296	114	38	55.8824	0.004	29.6	GCA_013335855.1_ASM1333585v1_genomic	GCA_013335855	Methanoregulaceae archaeon		d__Archaea;p__Halobacteriota;c__Methanomicrobia;o__Methanomicrobiales;f__Methanospirillaceae;g__UBA9949;s__	N/A	66.13	6.53
MM_2401	LHYN01000017.1	37.838	37	20	1	15	48	34	2371	2481	111	37	54.4118	0.004	26.9	GCA_001549365.1_SCGC-AAA833K04_genomic	GCA_001549365	candidate division MSBL1 archaeon SCGC-AAA833K04		d__Archaea;p__Hadarchaeota;c__Hadarchaeia;o__Hadarchaeales;f__JAGGTB01;g__;s__	N/A	7.76	0.02
MM_2401	LHYO01000001.1	37.838	37	20	1	15	48	34	2881	2991	111	37	54.4118	0.004	27.7	GCA_001549395.1_SCGC-AAA833F18_genomic	GCA_001549395	candidate division MSBL1 archaeon SCGC-AAA833F18		d__Archaea;p__Hadarchaeota;c__Hadarchaeia;o__Hadarchaeales;f__JAGGTB01;g__;s__	Genome domain questionable ( 1.7% Bacterial, 11.3% Archaeal)	15.94	0
MM_2401	MTMG01000011.1	29.73	37	20	2	1	31	31	4054	4164	111	37	54.4118	0.004	29.6	GCA_002010075.1_ASM201007v1_genomic	GCA_002010075	Methanomicrobia archaeon JdFR-19		d__Archaea;p__Halobacteriota;c__Methanosarcinia;o__Methanosarcinales_A;f__Methermicoccaceae;g__JdFR-19;s__JdFR-19 sp002010075	N/A	89.75	0.54
MM_2401	JAUNXX010000003.1	42.424	33	15	2	3	31	29	40225	40127	99	33	48.5294	0.004	30	GCA_030539555.1_ASM3053955v1_genomic	GCA_030539555	Methanobrevibacter sp.		d__Archaea;p__Methanobacteriota;c__Methanobacteria;o__Methanobacteriales;f__Methanobacteriaceae;g__Methanocatella;s__Methanocatella sp030539555	N/A	94.67	0.43
MM_2401	NZ_JAUNXX010000003.1	42.424	33	15	2	3	31	29	40225	40127	99	33	48.5294	0.004	30	GCF_030539555.1_ASM3053955v1_genomic	GCF_030539555	Methanobrevibacter sp.		d__Archaea;p__Methanobacteriota;c__Methanobacteria;o__Methanobacteriales;f__Methanobacteriaceae;g__Methanocatella;s__Methanocatella sp030539555	N/A	94.68	0.43
MM_2401	JALFJX010000036.1	40.625	32	17	1	1	30	30	41004	40909	96	32	47.0588	0.004	30	GCA_022775905.1_ASM2277590v1_genomic	GCA_022775905	Methanobrevibacter sp.		d__Archaea;p__Methanobacteriota;c__Methanobacteria;o__Methanobacteriales;f__Methanobacteriaceae;g__Methanocatella;s__Methanocatella sp022775905	N/A	99.98	0.44
MM_2401	CALYOI010000003.1	40.625	32	17	1	1	30	30	2020	1925	96	32	47.0588	0.004	29.6	GCA_945228925.1_SRR13040389_bin.13_metaWRAP_v1.3_MAG_genomic	GCA_945228925	Methanobrevibacter gottschalkii		d__Archaea;p__Methanobacteriota;c__Methanobacteria;o__Methanobacteriales;f__Methanobacteriaceae;g__Methanocatella;s__Methanocatella sp900769095	N/A	91.23	0.56
MM_2401	NZ_CALYOI010000003.1	40.625	32	17	1	1	30	30	2020	1925	96	32	47.0588	0.004	29.6	GCF_945228925.1_SRR13040389_bin.13_metaWRAP_v1.3_MAG_genomic	GCF_945228925	Methanobrevibacter gottschalkii		d__Archaea;p__Methanobacteriota;c__Methanobacteria;o__Methanobacteriales;f__Methanobacteriaceae;g__Methanocatella;s__Methanocatella sp900769095	N/A	91.23	0.56
MM_2401	JAEDCH010000007.1	40.625	32	17	1	1	30	30	30696	30791	96	32	47.0588	0.004	29.6	GCA_016298175.1_ASM1629817v1_genomic	GCA_016298175	Methanobrevibacter sp.		d__Archaea;p__Methanobacteriota;c__Methanobacteria;o__Methanobacteriales;f__Methanobacteriaceae;g__Methanocatella;s__Methanocatella sp900769095	N/A	98.51	0
MM_2401	CAMJBP010000009.1	40.625	32	17	1	1	30	30	80933	81028	96	32	47.0588	0.004	30	GCA_946403945.1_SRR14812340_bin.22_metaWRAP_v1.3_MAG_genomic	GCA_946403945	uncultured Methanobrevibacter sp.		d__Archaea;p__Methanobacteriota;c__Methanobacteria;o__Methanobacteriales;f__Methanobacteriaceae;g__Methanocatella;s__Methanocatella sp022775905	N/A	99.9	0.37
MM_2401	NZ_JAEDCH010000007.1	40.625	32	17	1	1	30	30	30696	30791	96	32	47.0588	0.004	29.6	GCF_016298175.1_ASM1629817v1_genomic	GCF_016298175	Methanobrevibacter sp.		d__Archaea;p__Methanobacteriota;c__Methanobacteria;o__Methanobacteriales;f__Methanobacteriaceae;g__Methanocatella;s__Methanocatella sp900769095	N/A	98.51	0
MM_2401	NZ_CAMJBP010000009.1	40.625	32	17	1	1	30	30	80933	81028	96	32	47.0588	0.004	30	GCF_946403945.1_SRR14812340_bin.22_metaWRAP_v1.3_MAG_genomic	GCF_946403945	uncultured Methanobrevibacter sp.		d__Archaea;p__Methanobacteriota;c__Methanobacteria;o__Methanobacteriales;f__Methanobacteriaceae;g__Methanocatella;s__Methanocatella sp022775905	N/A	99.9	0.37
MM_2401	SKQO01000034.1	41.935	31	18	0	23	53	31	1478	1386	93	31	45.5882	0.004	30.8	GCA_007118975.1_ASM711897v1_genomic	GCA_007118975	Halobacteriales archaeon		d__Archaea;p__Halobacteriota;c__Halobacteria;o__Halobacteriales;f__SKNY01;g__SKNY01;s__SKNY01 sp007118975	N/A	78.33	1.49
MM_2401	DACV01000008.1	43.75	32	16	2	1	31	31	22549	22641	93	31	45.5882	0.004	30	GCA_002494885.1_ASM249488v1_genomic	GCA_002494885	Methanobacterium sp. UBA44		d__Archaea;p__Methanobacteriota;c__Methanobacteria;o__Methanobacteriales;f__Methanobacteriaceae;g__Methanobacterium_D;s__Methanobacterium_D sp002494885	N/A	99.94	0.29
MM_2401	JAZATG010000089.1	44.828	29	14	1	3	29	27	632	718	87	29	42.6471	0.004	29.6	GCA_036342915.1_ASM3634291v1_genomic	GCA_036342915	Methanobrevibacter sp.		d__Archaea;p__Methanobacteriota;c__Methanobacteria;o__Methanobacteriales;f__Methanobacteriaceae;g__Methanobrevibacter;s__Methanobrevibacter sp900314635	N/A	54.23	1.09
MM_2401	AOJG01000009.1	50	28	12	1	3	28	26	143156	143073	84	28	41.1765	0.004	30.8	GCA_000337375.1_ASM33737v1_genomic	GCA_000337375	Halorubrum lipolyticum DSM 21995	DSM 21995	d__Archaea;p__Halobacteriota;c__Halobacteria;o__Halobacteriales;f__Haloferacaceae;g__Halorubrum;s__Halorubrum lipolyticum	N/A	99.39	1.16
MM_2401	SUTI01000002.1	46.429	28	13	1	1	26	26	30129	30046	84	28	41.1765	0.004	30	GCA_015062985.1_ASM1506298v1_genomic	GCA_015062985	Methanobrevibacter sp.		d__Archaea;p__Methanobacteriota;c__Methanobacteria;o__Methanobacteriales;f__Methanobacteriaceae;g__Methanocatella;s__Methanocatella sp015062985	N/A	92.03	1.16
MM_2401	CABLBM010000009.1	50	28	12	1	3	28	26	143156	143073	84	28	41.1765	0.004	30.8	GCA_902377425.1_MGYG-HGUT-01693_genomic	GCA_902377425	Halorubrum lipolyticum		d__Archaea;p__Halobacteriota;c__Halobacteria;o__Halobacteriales;f__Haloferacaceae;g__Halorubrum;s__Halorubrum lipolyticum	N/A	99.39	1.16
MM_2401	NZ_AOJG01000009.1	50	28	12	1	3	28	26	143156	143073	84	28	41.1765	0.004	30.8	GCF_000337375.1_ASM33737v1_genomic	GCF_000337375	Halorubrum lipolyticum DSM 21995	DSM 21995	d__Archaea;p__Halobacteriota;c__Halobacteria;o__Halobacteriales;f__Haloferacaceae;g__Halorubrum;s__Halorubrum lipolyticum	N/A	99.41	1.16
MM_2401	NZ_SUTI01000002.1	46.429	28	13	1	1	26	26	30129	30046	84	28	41.1765	0.004	30	GCF_015062985.1_ASM1506298v1_genomic	GCF_015062985	Methanobrevibacter sp.		d__Archaea;p__Methanobacteriota;c__Methanobacteria;o__Methanobacteriales;f__Methanobacteriaceae;g__Methanocatella;s__Methanocatella sp015062985	N/A	92.03	1.16
MM_2401	NZ_CABLBM010000009.1	50	28	12	1	3	28	26	143156	143073	84	28	41.1765	0.004	30.8	GCF_902377425.1_MGYG-HGUT-01693_genomic	GCF_902377425	Halorubrum lipolyticum		d__Archaea;p__Halobacteriota;c__Halobacteria;o__Halobacteriales;f__Haloferacaceae;g__Halorubrum;s__Halorubrum lipolyticum	N/A	99.39	1.16
MM_2401	JAEHCQ010000004.1	46.429	28	13	1	1	26	26	234393	234476	84	28	41.1765	0.004	30.4	GCA_020696385.1_ASM2069638v1_genomic	GCA_020696385	Euryarchaeota archaeon		d__Archaea;p__Thermoplasmatota;c__Thermoplasmata;o__SG8-5;f__JAGLSY01;g__JAGLSY01;s__JAGLSY01 sp020696385	N/A	94.48	0.39
MM_2401	JAPXLX010000003.1	40.741	27	14	1	1	25	25	100447	100527	81	27	39.7059	0.004	29.6	GCA_033809315.1_ASM3380931v1_genomic	GCA_033809315	Methanobacteriaceae archaeon		d__Archaea;p__Methanobacteriota;c__Methanobacteria;o__Methanobacteriales;f__Methanobacteriaceae;g__Methanobacterium;s__Methanobacterium sp029556335	N/A	72.91	0.21
MM_2401	HG425166.1	42.308	26	13	1	1	24	24	1724252	1724175	78	26	38.2353	0.004	30	GCA_000499765.1_Methanobacterium_genomic	GCA_000499765	Methanobacterium sp. MB1		d__Archaea;p__Methanobacteriota;c__Methanobacteria;o__Methanobacteriales;f__Methanobacteriaceae;g__Methanobacterium;s__Methanobacterium sp000499765	N/A	99.99	0.12
MM_2401	CP011266.1	38.462	26	16	0	1	26	26	61640	61563	78	26	38.2353	0.004	30.4	GCA_001477655.1_ASM147765v1_genomic	GCA_001477655	Methanobrevibacter millerae	SM9	d__Archaea;p__Methanobacteriota;c__Methanobacteria;o__Methanobacteriales;f__Methanobacteriaceae;g__Methanocatella;s__Methanocatella millerae_A	N/A	99.99	0.62
MM_2401	MTMJ01000047.1	46.154	26	14	0	1	26	26	2495	2418	78	26	38.2353	0.004	30.4	GCA_002010045.1_ASM201004v1_genomic	GCA_002010045	Archaeoglobus sp. JdFR-22		d__Archaea;p__Halobacteriota;c__Archaeoglobi;o__Archaeoglobales;f__Archaeoglobaceae;g__JdFR-22;s__JdFR-22 sp002010045	N/A	99.81	0.32
MM_2401	QMZC01000035.1	42.308	26	13	1	1	24	24	2301	2224	78	26	38.2353	0.004	30.4	GCA_003662995.1_ASM366299v1_genomic	GCA_003662995	Archaeoglobales archaeon		d__Archaea;p__Halobacteriota;c__Archaeoglobi;o__Archaeoglobales;f__Archaeoglobaceae;g__B5-G16;s__B5-G16 sp003662995	N/A	97.14	3.17
MM_2401	JACWMK010000080.1	42.308	26	13	1	1	24	24	910	833	78	26	38.2353	0.004	30.4	GCA_015661405.1_ASM1566140v1_genomic	GCA_015661405	Methanobacterium sp.		d__Archaea;p__Methanobacteriota;c__Methanobacteria;o__Methanobacteriales;f__Methanobacteriaceae;g__Methanobacterium_A;s__Methanobacterium_A sp015661405	N/A	96.4	0.92
MM_2401	JARRCR010000005.1	42.308	26	13	1	1	24	24	114175	114098	78	26	38.2353	0.004	30	GCA_029981945.1_ASM2998194v1_genomic	GCA_029981945	Methanobacterium sp.		d__Archaea;p__Methanobacteriota;c__Methanobacteria;o__Methanobacteriales;f__Methanobacteriaceae;g__Methanobacterium;s__Methanobacterium sp000499765	N/A	99.98	0.03
MM_2401	JAXQGE010000004.1	38.462	26	16	0	1	26	26	355900	355823	78	26	38.2353	0.004	30.4	GCA_034331145.1_ASM3433114v1_genomic	GCA_034331145	Methanobacterium sp.		d__Archaea;p__Methanobacteriota;c__Methanobacteria;o__Methanobacteriales;f__Methanobacteriaceae;g__Methanobacterium;s__Methanobacterium sp016217785	N/A	97.71	0.42
MM_2401	CABVCD010000003.1	42.308	26	13	1	1	24	24	114608	114531	78	26	38.2353	0.004	30	GCA_902496735.1_UHGG-TPA_MGYG-HGUT-04585_genomic	GCA_902496735	uncultured Methanobacterium sp.		d__Archaea;p__Methanobacteriota;c__Methanobacteria;o__Methanobacteriales;f__Methanobacteriaceae;g__Methanobacterium;s__Methanobacterium sp000499765	N/A	99.91	0.01
MM_2401	NC_023044.1	42.308	26	13	1	1	24	24	1724252	1724175	78	26	38.2353	0.004	30	GCF_000499765.1_Methanobacterium_genomic	GCF_000499765	Methanobacterium sp. MB1		d__Archaea;p__Methanobacteriota;c__Methanobacteria;o__Methanobacteriales;f__Methanobacteriaceae;g__Methanobacterium;s__Methanobacterium sp000499765	N/A	99.99	0.12
MM_2401	NZ_CP011266.1	38.462	26	16	0	1	26	26	61640	61563	78	26	38.2353	0.004	30.4	GCF_001477655.1_ASM147765v1_genomic	GCF_001477655	Methanobrevibacter millerae	SM9	d__Archaea;p__Methanobacteriota;c__Methanobacteria;o__Methanobacteriales;f__Methanobacteriaceae;g__Methanocatella;s__Methanocatella millerae_A	N/A	99.99	0.62
MM_2401	NZ_JARRCR010000005.1	42.308	26	13	1	1	24	24	114175	114098	78	26	38.2353	0.004	30	GCF_029981945.1_ASM2998194v1_genomic	GCF_029981945	Methanobacterium sp.		d__Archaea;p__Methanobacteriota;c__Methanobacteria;o__Methanobacteriales;f__Methanobacteriaceae;g__Methanobacterium;s__Methanobacterium sp000499765	N/A	99.98	0.03
MM_2401	NZ_JAXQGE010000004.1	38.462	26	16	0	1	26	26	355900	355823	78	26	38.2353	0.004	30.4	GCF_034331145.1_ASM3433114v1_genomic	GCF_034331145	Methanobacterium sp.		d__Archaea;p__Methanobacteriota;c__Methanobacteria;o__Methanobacteriales;f__Methanobacteriaceae;g__Methanobacterium;s__Methanobacterium sp016217785	N/A	97.74	0.42
MM_2401	NZ_CABVCD010000003.1	42.308	26	13	1	1	24	24	114608	114531	78	26	38.2353	0.004	30	GCF_902496735.1_UHGG-TPA_MGYG-HGUT-04585_genomic	GCF_902496735	uncultured Methanobacterium sp.		d__Archaea;p__Methanobacteriota;c__Methanobacteria;o__Methanobacteriales;f__Methanobacteriaceae;g__Methanobacterium;s__Methanobacterium sp000499765	N/A	99.91	0.01
MM_2401	JACRGA010000005.1	38.462	26	16	0	1	26	26	53139	53216	78	26	38.2353	0.004	30.4	GCA_016217785.1_ASM1621778v1_genomic	GCA_016217785	Methanobacterium sp.		d__Archaea;p__Methanobacteriota;c__Methanobacteria;o__Methanobacteriales;f__Methanobacteriaceae;g__Methanobacterium;s__Methanobacterium sp016217785	N/A	99.07	0.67
MM_2401	JADGNH010000017.1	46.154	26	13	1	1	25	25	14935	15012	78	26	38.2353	0.004	30	GCA_017883605.1_ASM1788360v1_genomic	GCA_017883605	Methanobacteriaceae archaeon		d__Archaea;p__Methanobacteriota;c__Methanobacteria;o__Methanobacteriales;f__Methanobacteriaceae;g__Methanobacterium_A;s__Methanobacterium_A sp017883605	N/A	95.16	0
MM_2401	JACVHA010000256.1	46.154	26	12	1	1	24	24	1676	1753	78	26	38.2353	0.004	31.6	GCA_019008485.1_ASM1900848v1_genomic	GCA_019008485	Theionarchaea archaeon		d__Archaea;p__Methanobacteriota_B;c__Thermococci;o__Methanofastidiosales;f__SZ-28-30;g__;s__	N/A	88.34	12.32
MM_2401	NZ_JACRGA010000005.1	38.462	26	16	0	1	26	26	53139	53216	78	26	38.2353	0.004	30.4	GCF_016217785.1_ASM1621778v1_genomic	GCF_016217785	Methanobacterium sp.		d__Archaea;p__Methanobacteriota;c__Methanobacteria;o__Methanobacteriales;f__Methanobacteriaceae;g__Methanobacterium;s__Methanobacterium sp016217785	N/A	99.06	0.68
MM_2401	SFKZ01000002.1	48	25	11	1	1	23	23	103905	103831	75	25	36.7647	0.004	30.4	GCA_004553595.1_ASM455359v1_genomic	GCA_004553595	Methanobrevibacter ruminantium		d__Archaea;p__Methanobacteriota;c__Methanobacteria;o__Methanobacteriales;f__Methanobacteriaceae;g__Methanobrevibacter;s__Methanobrevibacter ruminantium_A	N/A	100	4.11
MM_2401	JAFYUO010000028.1	44	25	12	1	1	23	23	8315	8389	75	25	36.7647	0.004	30	GCA_017558445.1_ASM1755844v1_genomic	GCA_017558445	Methanobrevibacter sp.		d__Archaea;p__Methanobacteriota;c__Methanobacteria;o__Methanobacteriales;f__Methanobacteriaceae;g__Methanobrevibacter;s__	N/A	74.06	7.88
MM_2401	JAPKXY010000026.1	40	25	13	1	3	25	23	378	452	75	25	36.7647	0.004	30	GCA_026394605.1_ASM2639460v1_genomic	GCA_026394605	Methanoregula sp.		d__Archaea;p__Halobacteriota;c__Methanomicrobia;o__Methanomicrobiales;f__Methanospirillaceae;g__MVRE01;s__MVRE01 sp026394605	N/A	91.67	0.17
MM_2401	DALTWJ010000001.1	48	25	10	1	1	22	22	190511	190585	75	25	36.7647	0.004	29.3	GCA_029987145.1_ASM2998714v1_genomic	GCA_029987145	Methanocorpusculum sp.		d__Archaea;p__Halobacteriota;c__Methanomicrobia;o__Methanomicrobiales;f__Methanocorpusculaceae;g__Methanocorpusculum;s__Methanocorpusculum sp029987115	N/A	57.16	0.08
MM_2401	DAUX01000026.1	50	24	10	1	1	22	22	9355	9284	72	24	35.2941	0.004	30.4	GCA_002508965.1_ASM250896v1_genomic	GCA_002508965	Methanobrevibacter sp. UBA190		d__Archaea;p__Methanobacteriota;c__Methanobacteria;o__Methanobacteriales;f__Methanobacteriaceae;g__Methanobrevibacter;s__Methanobrevibacter sp900314635	N/A	80.63	0.43
MM_2401	PLLR01000065.1	45.833	24	11	1	3	24	22	6018	5947	72	24	35.2941	0.004	30	GCA_003141335.1_20120800_E3X_genomic	GCA_003141335	Methanoregula sp.		d__Archaea;p__Halobacteriota;c__Methanomicrobia;o__Methanomicrobiales;f__Methanospirillaceae;g__Methanoregula;s__Methanoregula sp003141335	N/A	90.39	0.13
MM_2401	JAEDIU010000002.1	50	24	10	1	1	22	22	24604	24533	72	24	35.2941	0.004	30	GCA_016296705.1_ASM1629670v1_genomic	GCA_016296705	Methanobrevibacter sp.		d__Archaea;p__Methanobacteriota;c__Methanobacteria;o__Methanobacteriales;f__Methanobacteriaceae;g__Methanobrevibacter;s__Methanobrevibacter sp900314635	N/A	83.41	0.08
MM_2401	JAXJXD010000192.1	50	24	10	1	1	22	22	2725	2654	72	24	35.2941	0.004	30	GCA_036307665.1_ASM3630766v1_genomic	GCA_036307665	Methanobrevibacter sp.		d__Archaea;p__Methanobacteriota;c__Methanobacteria;o__Methanobacteriales;f__Methanobacteriaceae;g__Methanobrevibacter;s__Methanobrevibacter sp900314635	N/A	77.29	2.52
MM_2401	CACXWR010000014.1	50	24	10	1	1	22	22	5648	5577	72	24	35.2941	0.004	30	GCA_902771355.1_Rumen_uncultured_genome_RUG11662_genomic	GCA_902771355	uncultured Methanobrevibacter sp.		d__Archaea;p__Methanobacteriota;c__Methanobacteria;o__Methanobacteriales;f__Methanobacteriaceae;g__Methanobrevibacter;s__Methanobrevibacter sp900314635	N/A	70.5	3.49
MM_2401	CACYIX010000011.1	50	24	10	1	1	22	22	472	401	72	24	35.2941	0.004	30	GCA_902774505.1_Rumen_uncultured_genome_RUG11980_genomic	GCA_902774505	uncultured Methanobrevibacter sp.		d__Archaea;p__Methanobacteriota;c__Methanobacteria;o__Methanobacteriales;f__Methanobacteriaceae;g__Methanobrevibacter;s__Methanobrevibacter sp900314635	N/A	83.59	2.7
MM_2401	CACZIX010000030.1	50	24	10	1	1	22	22	13290	13219	72	24	35.2941	0.004	30	GCA_902781365.1_Rumen_uncultured_genome_RUG12666_genomic	GCA_902781365	uncultured Methanobrevibacter sp.		d__Archaea;p__Methanobacteriota;c__Methanobacteria;o__Methanobacteriales;f__Methanobacteriaceae;g__Methanobrevibacter;s__Methanobrevibacter sp900314635	N/A	84.26	2.45
MM_2401	DUHE01000195.1	45.833	24	12	1	1	23	23	346	417	72	24	35.2941	0.004	29.6	GCA_013331025.1_ASM1333102v1_genomic	GCA_013331025	Methanobacterium subterraneum		d__Archaea;p__Methanobacteriota;c__Methanobacteria;o__Methanobacteriales;f__Methanobacteriaceae;g__Methanobacterium;s__Methanobacterium subterraneum	N/A	66.02	0.01
MM_2401	JBAXIJ010000004.1	45.833	24	11	1	3	24	22	777	848	72	24	35.2941	0.004	30	GCA_037138435.1_ASM3713843v1_genomic	GCA_037138435	Methanomicrobiales archaeon		d__Archaea;p__Halobacteriota;c__Methanomicrobia;o__Methanomicrobiales;f__Methanospirillaceae;g__Methanoregula;s__	Genome not assigned to closest species as it falls outside its pre-defined ANI radius	91.68	1.97
MM_2401	OMVY01000003.1	50	24	10	1	1	22	22	193819	193890	72	24	35.2941	0.004	30	GCA_900314635.1_Rumen_uncultured_genome_RUG020_genomic	GCA_900314635	uncultured Methanobrevibacter sp.		d__Archaea;p__Methanobacteriota;c__Methanobacteria;o__Methanobacteriales;f__Methanobacteriaceae;g__Methanobrevibacter;s__Methanobrevibacter sp900314635	N/A	96.67	0.5
MM_2401	CACVUP010000003.1	50	24	10	1	1	22	22	193819	193890	72	24	35.2941	0.004	30	GCA_902757365.1_Rumen_uncultured_genome_RUG10252_genomic	GCA_902757365	uncultured Methanobrevibacter sp.		d__Archaea;p__Methanobacteriota;c__Methanobacteria;o__Methanobacteriales;f__Methanobacteriaceae;g__Methanobrevibacter;s__Methanobrevibacter sp900314635	N/A	96.67	0.5
MM_2401	CACWWF010000001.1	50	24	10	1	1	22	22	111557	111628	72	24	35.2941	0.004	30	GCA_902764555.1_Rumen_uncultured_genome_RUG10969_genomic	GCA_902764555	uncultured Methanobrevibacter sp.		d__Archaea;p__Methanobacteriota;c__Methanobacteria;o__Methanobacteriales;f__Methanobacteriaceae;g__Methanobrevibacter;s__Methanobrevibacter sp900314635	N/A	77.85	0
MM_2401	CACYSS010000032.1	50	24	10	1	1	22	22	8969	9040	72	24	35.2941	0.004	30	GCA_902777105.1_Rumen_uncultured_genome_RUG12237_genomic	GCA_902777105	uncultured Methanobrevibacter sp.		d__Archaea;p__Methanobacteriota;c__Methanobacteria;o__Methanobacteriales;f__Methanobacteriaceae;g__Methanobrevibacter;s__Methanobrevibacter sp900314635	N/A	75.24	1.05
MM_2401	CACZZW010000087.1	50	24	10	1	1	22	22	399	470	72	24	35.2941	0.004	30	GCA_902785665.1_Rumen_uncultured_genome_RUG13094_genomic	GCA_902785665	uncultured Methanobrevibacter sp.		d__Archaea;p__Methanobacteriota;c__Methanobacteria;o__Methanobacteriales;f__Methanobacteriaceae;g__Methanobrevibacter;s__Methanobrevibacter sp900314635	N/A	79.38	2.55
MM_2401	CAIULN010000034.1	50	24	10	1	3	24	22	2474	2545	72	24	35.2941	0.004	29.6	GCA_903900025.1_freshwater_MAG_---_AlinenSediments_bin-3414_genomic	GCA_903900025	uncultured Methanomicrobiales archaeon		d__Archaea;p__Halobacteriota;c__Methanomicrobia;o__Methanomicrobiales;f__Methanospirillaceae;g__MVRE01;s__MVRE01 sp903900025	N/A	90.44	3.48
MM_2401	CAMVCP010000004.1	50	24	10	1	1	22	22	10002	10073	72	24	35.2941	0.004	30	GCA_947166005.1_SRR8387715_bin.101_metaWRAP_v1.3_MAG_genomic	GCA_947166005	uncultured Methanobrevibacter sp.		d__Archaea;p__Methanobacteriota;c__Methanobacteria;o__Methanobacteriales;f__Methanobacteriaceae;g__Methanobrevibacter;s__Methanobrevibacter sp900314635	N/A	80.07	0.53
MM_2401	ONJC01000001.1	47.826	23	10	1	3	23	21	64706	64774	69	23	33.8235	0.004	30.4	GCA_900318035.1_Rumen_uncultured_genome_RUG344_genomic	GCA_900318035	uncultured Methanobrevibacter sp.		d__Archaea;p__Methanobacteriota;c__Methanobacteria;o__Methanobacteriales;f__Methanobacteriaceae;g__Methanocatella;s__Methanocatella sp900318035	N/A	87.87	3.22
MM_2401	CACWCY010000001.1	47.826	23	10	1	3	23	21	64706	64774	69	23	33.8235	0.004	30.4	GCA_902759475.1_Rumen_uncultured_genome_RUG10470_genomic	GCA_902759475	uncultured Methanobrevibacter sp.		d__Archaea;p__Methanobacteriota;c__Methanobacteria;o__Methanobacteriales;f__Methanobacteriaceae;g__Methanocatella;s__Methanocatella sp900318035	N/A	87.87	3.22
MM_2401	PBGT01000035.1	52.381	21	8	1	1	19	19	1329	1267	63	21	30.8824	0.004	29.6	GCA_002719265.1_ASM271926v1_genomic	GCA_002719265	Euryarchaeota archaeon		d__Archaea;p__Thermoplasmatota;c__Poseidoniia;o__Poseidoniales;f__Thalassarchaeaceae;g__MGIIb-N2;s__	Genome not assigned to closest species as it falls outside its pre-defined ANI radius	68.04	2.7
MM_2401	PMWA01000100.1	52.381	21	8	1	1	19	19	1281	1219	63	21	30.8824	0.004	30.4	GCA_003166335.1_20110700_S2D_genomic	GCA_003166335	Methanobacterium sp.		d__Archaea;p__Methanobacteriota;c__Methanobacteria;o__Methanobacteriales;f__Methanobacteriaceae;g__Methanobacterium_A;s__Methanobacterium_A sp003166335	N/A	99.44	0.15
MM_2401	MVPY01000092.1	52.381	21	8	1	1	19	19	29724	29786	63	21	30.8824	0.004	30.4	GCA_002067065.1_ASM206706v1_genomic	GCA_002067065	Methanobacterium sp. PtaB.Bin024		d__Archaea;p__Methanobacteriota;c__Methanobacteria;o__Methanobacteriales;f__Methanobacteriaceae;g__Methanobacterium;s__Methanobacterium sp002067065	N/A	96.96	2.55
MM_2401	CP014213.1	42.857	21	12	0	1	21	21	533394	533456	63	21	30.8824	0.004	30.4	GCA_003268005.1_ASM326800v1_genomic	GCA_003268005	Methanosphaera sp. BMS	BMS	d__Archaea;p__Methanobacteriota;c__Methanobacteria;o__Methanobacteriales;f__Methanobacteriaceae;g__Methanosphaera;s__Methanosphaera sp003268005	N/A	99.96	0.19
MM_2401	JAFWKR010000375.1	42.857	21	12	0	1	21	21	5113	5175	63	21	30.8824	0.004	30	GCA_017511365.1_ASM1751136v1_genomic	GCA_017511365	Methanosphaera sp.		d__Archaea;p__Methanobacteriota;c__Methanobacteria;o__Methanobacteriales;f__Methanobacteriaceae;g__Methanosphaera;s__Methanosphaera sp003268005	N/A	77.54	0.58
MM_2401	NZ_CP014213.1	42.857	21	12	0	1	21	21	533394	533456	63	21	30.8824	0.004	30.4	GCF_003268005.1_ASM326800v1_genomic	GCF_003268005	Methanosphaera sp. BMS	BMS	d__Archaea;p__Methanobacteriota;c__Methanobacteria;o__Methanobacteriales;f__Methanobacteriaceae;g__Methanosphaera;s__Methanosphaera sp003268005	N/A	99.96	0.19
MM_2401	JAKOYZ010000980.1	52.632	19	9	0	1	19	19	1257	1201	57	19	27.9412	0.004	30.8	GCA_029780245.1_ASM2978024v1_genomic	GCA_029780245	Euryarchaeota archaeon		d__Archaea;p__Halobacteriota;c__Methanomicrobia;o__Methanomicrobiales;f__Methanoculleaceae;g__Methanoculleus;s__Methanoculleus sp022837745	N/A	67.69	19.82
MM_2401	JARRCF010000006.1	47.368	19	10	0	1	19	19	41029	40973	57	19	27.9412	0.004	29.6	GCA_029982935.1_ASM2998293v1_genomic	GCA_029982935	Methanomicrobiaceae archaeon		d__Archaea;p__Halobacteriota;c__Methanomicrobia;o__Methanomicrobiales;f__Methanoculleaceae;g__Methanoculleus;s__Methanoculleus receptaculi	N/A	90.95	0.09
MM_2401	JALHDJ010000202.1	52.632	19	9	0	1	19	19	1735	1791	57	19	27.9412	0.004	29.6	GCA_022839005.1_ASM2283900v1_genomic	GCA_022839005	Methanomicrobiaceae archaeon		d__Archaea;p__Halobacteriota;c__Methanomicrobia;o__Methanomicrobiales;f__Methanoculleaceae;g__Methanoculleus;s__Methanoculleus sp022837745	N/A	88.99	0.75
MM_2401	JAKQDG010000275.1	52.632	19	9	0	1	19	19	14713	14769	57	19	27.9412	0.004	30.8	GCA_029556635.1_ASM2955663v1_genomic	GCA_029556635	Euryarchaeota archaeon		d__Archaea;p__Methanobacteriota_B;c__Thermococci;o__Methanofastidiosales;f__Methanofastidiosaceae;g__Methanofastidiosum;s__Methanofastidiosum sp035362715	Genome has more than 13.2% of markers with multiple hits	88.94	17.1
MM_2401	CAITET010000273.1	24.242	66	34	1	2	51	50	3013	2816	198	66	97.0588	0.005	28.9	GCA_903891525.1_freshwater_MAG_---_AlinenSediments_bin-2047_genomic	GCA_903891525	uncultured Methanosarcinales archaeon		d__Archaea;p__Halobacteriota;c__Methanosarcinia;o__Methanotrichales;f__Methanotrichaceae;g__Methanothrix;s__	N/A	49.15	0.33
MM_2401	CAIKOD010000019.1	30.159	63	36	2	3	57	55	2546	2358	189	63	92.6471	0.005	30.4	GCA_903828975.1_freshwater_MAG_---_AlinenSediments_bin-0030_genomic	GCA_903828975	uncultured Methanomicrobiales archaeon		d__Archaea;p__Halobacteriota;c__Methanomicrobia;o__Methanomicrobiales;f__Methanospirillaceae;g__CAIKOD01;s__CAIKOD01 sp903828975	N/A	97.82	2.29
MM_2401	CACWBU010000059.1	26.984	63	38	2	2	57	56	839	654	186	62	91.1765	0.005	30.4	GCA_902759195.1_Rumen_uncultured_genome_RUG10437_genomic	GCA_902759195	uncultured Methanobrevibacter sp.		d__Archaea;p__Methanobacteriota;c__Methanobacteria;o__Methanobacteriales;f__Methanobacteriaceae;g__Methanarmilla;s__Methanarmilla sp900314605	N/A	99.67	5.89
MM_2401	JAPKYH010000294.1	32.143	56	33	3	2	54	53	1845	2006	162	54	79.4118	0.005	29.6	GCA_026394415.1_ASM2639441v1_genomic	GCA_026394415	Euryarchaeota archaeon		d__Archaea;p__Thermoplasmatota;c__E2;o__DHVEG-1;f__DHVEG-1;g__SM1-50;s__SM1-50 sp017885605	N/A	69.86	0.92
MM_2401	JAFNKG010000022.1	37.778	45	20	3	2	39	38	33487	33356	132	44	64.7059	0.005	30	GCA_017883965.1_ASM1788396v1_genomic	GCA_017883965	Methanophagales archaeon		d__Archaea;p__Halobacteriota;c__Syntropharchaeia;o__Alkanophagales;f__Methanospirareceae;g__JAFNKG01;s__JAFNKG01 sp017883965	N/A	92.72	1.29
MM_2401	JAODGQ010000174.1	40.909	44	18	3	2	38	37	2384	2256	129	43	63.2353	0.005	29.3	GCA_025464155.1_ASM2546415v1_genomic	GCA_025464155	Methanosarcinales archaeon		d__Archaea;p__Halobacteriota;c__Syntropharchaeia;o__Alkanophagales;f__Methanospirareceae;g__QMVO01;s__QMVO01 sp025464645	N/A	81.69	0.07
MM_2401	PIXV01000332.1	41.86	43	17	3	3	38	36	2957	2832	126	42	61.7647	0.005	30	GCA_003601545.1_ASM360154v1_genomic	GCA_003601545	Methanophagales archaeon		d__Archaea;p__Halobacteriota;c__Syntropharchaeia;o__Alkanophagales;f__Methanospirareceae;g__QMVO01;s__	N/A	74.69	12.97
MM_2401	JAUXIN010000030.1	44.186	43	16	3	3	38	36	2970	2845	126	42	61.7647	0.005	29.3	GCA_030621005.1_ASM3062100v1_genomic	GCA_030621005	Methanophagales archaeon		d__Archaea;p__Halobacteriota;c__Syntropharchaeia;o__Alkanophagales;f__Methanospirareceae;g__QENJ01;s__	Genome not assigned to closest species as it falls outside its pre-defined ANI radius	65.78	0.52
MM_2401	JAGXPU010000050.1	39.535	43	18	3	3	38	36	183	308	126	42	61.7647	0.005	27.7	GCA_023659215.1_ASM2365921v1_genomic	GCA_023659215	Methanomicrobia archaeon LH_S42		d__Archaea;p__Halobacteriota;c__Syntropharchaeia;o__Alkanophagales;f__Methanospirareceae;g__JAGXOR01;s__JAGXOR01 sp023659785	Genome domain questionable ( 1.7% Bacterial, 11.3% Archaeal)	15.22	0
MM_2401	CP012200.1	37.5	48	21	2	2	49	48	739531	739415	117	39	57.3529	0.005	29.6	GCA_001484685.1_ASM148468v1_genomic	GCA_001484685	Thermococcus sp. 2319x1	2319x1	d__Archaea;p__Methanobacteriota_B;c__Thermococci;o__Thermococcales;f__Thermococcaceae;g__Thermococcus_A;s__Thermococcus_A sp001484685	N/A	99.83	0.32
MM_2401	LGET01000056.1	37.5	48	21	2	2	49	48	2153	2037	117	39	57.3529	0.005	29.6	GCA_001507935.1_ASM150793v1_genomic	GCA_001507935	Thermococcales archaeon 44_46		d__Archaea;p__Methanobacteriota_B;c__Thermococci;o__Thermococcales;f__Thermococcaceae;g__Thermococcus_A;s__Thermococcus_A sp001507935	N/A	79.23	1.08
MM_2401	DUII01000107.1	37.5	48	21	2	2	49	48	5124	5008	117	39	57.3529	0.005	29.6	GCA_013330365.1_ASM1333036v1_genomic	GCA_013330365	Thermococcaceae archaeon		d__Archaea;p__Methanobacteriota_B;c__Thermococci;o__Thermococcales;f__Thermococcaceae;g__Thermococcus_A;s__Thermococcus_A sp001507935	N/A	82.97	0.33
MM_2401	JASGNB010000073.1	37.5	48	21	2	2	49	48	5298	5182	117	39	57.3529	0.005	29.6	GCA_030156265.1_ASM3015626v1_genomic	GCA_030156265	Thermococcaceae archaeon		d__Archaea;p__Methanobacteriota_B;c__Thermococci;o__Thermococcales;f__Thermococcaceae;g__Thermococcus_A;s__Thermococcus_A bergensis	N/A	81.32	0.75
MM_2401	NZ_CP012200.1	37.5	48	21	2	2	49	48	739531	739415	117	39	57.3529	0.005	29.6	GCF_001484685.1_ASM148468v1_genomic	GCF_001484685	Thermococcus sp. 2319x1	2319x1	d__Archaea;p__Methanobacteriota_B;c__Thermococci;o__Thermococcales;f__Thermococcaceae;g__Thermococcus_A;s__Thermococcus_A sp001484685	N/A	99.83	0.32
MM_2401	JASUSI010000076.1	37.5	48	21	2	2	49	48	2857	2973	117	39	57.3529	0.005	29.6	GCA_030446135.1_ASM3044613v1_genomic	GCA_030446135	Thermococcaceae archaeon		d__Archaea;p__Methanobacteriota_B;c__Thermococci;o__Thermococcales;f__Thermococcaceae;g__Thermococcus_A;s__Thermococcus_A bergensis	N/A	92.59	0.66
MM_2401	DAIRAN010000043.1	37.5	48	21	2	2	49	48	12985	13101	117	39	57.3529	0.005	29.6	GCA_036797725.1_ASM3679772v1_genomic	GCA_036797725	Thermococcaceae archaeon		d__Archaea;p__Methanobacteriota_B;c__Thermococci;o__Thermococcales;f__Thermococcaceae;g__Thermococcus_A;s__Thermococcus_A bergensis	N/A	92.91	0.06
MM_2401	LR778300.1	37.5	48	21	2	2	49	48	793084	793200	117	39	57.3529	0.005	29.6	GCA_902813195.1_Essen_genomic	GCA_902813195	Thermococcus sp. 2319x1	Essen	d__Archaea;p__Methanobacteriota_B;c__Thermococci;o__Thermococcales;f__Thermococcaceae;g__Thermococcus_A;s__Thermococcus_A sp001484685	N/A	99.84	0.62
MM_2401	NZ_LR778300.1	37.5	48	21	2	2	49	48	793084	793200	117	39	57.3529	0.005	29.6	GCF_902813195.1_Essen_genomic	GCF_902813195	Thermococcus sp. 2319x1	Essen	d__Archaea;p__Methanobacteriota_B;c__Thermococci;o__Thermococcales;f__Thermococcaceae;g__Thermococcus_A;s__Thermococcus_A sp001484685	N/A	99.84	0.62
MM_2401	CAMVKX010000086.1	42.105	38	17	2	1	33	33	1813	1700	114	38	55.8824	0.005	30	GCA_947168175.1_SRR8387721_bin.36_metaWRAP_v1.3_MAG_genomic	GCA_947168175	uncultured Methanobrevibacter sp.		d__Archaea;p__Methanobacteriota;c__Methanobacteria;o__Methanobacteriales;f__Methanobacteriaceae;g__Methanocatella;s__Methanocatella sp017434555	N/A	83.98	1.69
MM_2401	JAAYDU010000044.1	40	35	19	1	1	33	33	45329	45433	105	35	51.4706	0.005	29.6	GCA_012729095.1_ASM1272909v1_genomic	GCA_012729095	Euryarchaeota archaeon		d__Archaea;p__Thermoplasmatota;c__Thermoplasmata;o__Methanomassiliicoccales;f__UBA472;g__UBA472;s__UBA472 sp012729095	N/A	99.44	0.32
MM_2401	DAND01000003.1	38.235	34	19	1	1	32	32	12801	12902	102	34	50	0.005	29.6	GCA_002509065.1_ASM250906v1_genomic	GCA_002509065	Methanobacterium sp. UBA330		d__Archaea;p__Methanobacteriota;c__Methanobacteria;o__Methanobacteriales;f__Methanobacteriaceae;g__Methanobacterium;s__Methanobacterium sp002496805	N/A	62.51	0.1
MM_2401	JAURZP010000361.1	39.474	38	15	2	3	38	36	1970	1875	96	32	47.0588	0.005	30	GCA_030653335.1_ASM3065333v1_genomic	GCA_030653335	Methanoregula sp.		d__Archaea;p__Halobacteriota;c__Methanomicrobia;o__Methanomicrobiales;f__Methanospirillaceae;g__Methanoregula;s__Methanoregula sp030653335	N/A	93.46	4.73
MM_2401	JAPKYE010000079.1	40.625	32	17	1	2	31	30	3987	4082	96	32	47.0588	0.005	30	GCA_026394495.1_ASM2639449v1_genomic	GCA_026394495	Euryarchaeota archaeon		d__Archaea;p__Thermoplasmatota;c__E2;o__DHVEG-1;f__DHVEG-1;g__CAIYYQ01;s__CAIYYQ01 sp026394495	N/A	92.99	0.86
MM_2401	CALZFF010000002.1	40.625	32	17	1	1	30	30	68652	68747	96	32	47.0588	0.005	29.6	GCA_945645595.1_SRR14474044_bin.6_metaWRAP_v1.3_MAG_genomic	GCA_945645595	Methanobrevibacter gottschalkii		d__Archaea;p__Methanobacteriota;c__Methanobacteria;o__Methanobacteriales;f__Methanobacteriaceae;g__Methanocatella;s__Methanocatella sp900769095	N/A	99.98	0
MM_2401	NZ_CALZFF010000002.1	40.625	32	17	1	1	30	30	68652	68747	96	32	47.0588	0.005	29.6	GCF_945645595.1_SRR14474044_bin.6_metaWRAP_v1.3_MAG_genomic	GCF_945645595	Methanobrevibacter gottschalkii		d__Archaea;p__Methanobacteriota;c__Methanobacteria;o__Methanobacteriales;f__Methanobacteriaceae;g__Methanocatella;s__Methanocatella sp900769095	N/A	99.98	0
MM_2401	JBELZB010000016.1	41.935	31	17	1	3	32	30	16626	16534	93	31	45.5882	0.005	29.6	GCA_040273635.1_ASM4027363v1_genomic	GCA_040273635	Methanobrevibacter sp.		d__Archaea;p__Methanobacteriota;c__Methanobacteria;o__Methanobacteriales;f__Methanobacteriaceae;g__Methanocatella;s__Methanocatella sp902789505	N/A	79.19	0.54
MM_2401	JAUYEV010000008.1	41.935	31	16	1	1	29	29	15028	15120	93	31	45.5882	0.005	30	GCA_030691365.1_ASM3069136v1_genomic	GCA_030691365	Methanobacteriaceae archaeon		d__Archaea;p__Methanobacteriota;c__Methanobacteria;o__Methanobacteriales;f__Methanobacteriaceae;g__UBA349;s__UBA349 sp023249725	N/A	98.43	1.16
MM_2401	CALNBQ010000020.1	43.75	32	16	2	1	31	31	22581	22673	93	31	45.5882	0.005	30	GCA_937874295.1_SRR1561992_bin.98_CONCOCT_v1.1_MAG_genomic	GCA_937874295	uncultured Methanobacterium sp.		d__Archaea;p__Methanobacteriota;c__Methanobacteria;o__Methanobacteriales;f__Methanobacteriaceae;g__Methanobacterium_D;s__Methanobacterium_D sp002494885	N/A	99.92	0.57
MM_2401	JAFQSO010000015.1	40	30	16	1	1	28	28	40179	40090	90	30	44.1176	0.005	29.6	GCA_017409525.1_ASM1740952v1_genomic	GCA_017409525	Methanobrevibacter sp.		d__Archaea;p__Methanobacteriota;c__Methanobacteria;o__Methanobacteriales;f__Methanobacteriaceae;g__Methanocatella;s__Methanocatella sp017409525	N/A	99.82	0.21
MM_2401	JAZKSS010000238.1	40	30	18	0	4	33	30	1866	1777	90	30	44.1176	0.005	29.6	GCA_036625985.1_ASM3662598v1_genomic	GCA_036625985	Halovenus sp.		d__Archaea;p__Halobacteriota;c__Halobacteria;o__Halobacteriales;f__Haloarculaceae;g__Halovenus;s__Halovenus sp004015825	N/A	49.79	0.02
MM_2401	JAZKRV010000277.1	40	30	18	0	4	33	30	221	132	90	30	44.1176	0.005	29.6	GCA_036628515.1_ASM3662851v1_genomic	GCA_036628515	Halovenus sp.		d__Archaea;p__Halobacteriota;c__Halobacteria;o__Halobacteriales;f__Haloarculaceae;g__Halovenus;s__Halovenus sp004015825	N/A	53.3	1.02
MM_2401	NZ_JAFQSO010000015.1	40	30	16	1	1	28	28	40179	40090	90	30	44.1176	0.005	29.6	GCF_017409525.1_ASM1740952v1_genomic	GCF_017409525	Methanobrevibacter sp.		d__Archaea;p__Methanobacteriota;c__Methanobacteria;o__Methanobacteriales;f__Methanobacteriaceae;g__Methanocatella;s__Methanocatella sp017409525	N/A	99.87	0.21
MM_2401	CABTQB010000364.1	43.333	30	15	1	1	28	28	8760	8849	90	30	44.1176	0.005	29.6	GCA_902486755.1_UHGG-TPA_MGYG-HGUT-03531_genomic	GCA_902486755	uncultured Methanomicrobiales archaeon		d__Archaea;p__Thermoplasmatota;c__Thermoplasmata;o__Methanomassiliicoccales;f__Methanomethylophilaceae;g__Methanoprimaticola;s__Methanoprimaticola sp945492685	N/A	87.78	2.76
MM_2401	JAKQFA010000031.1	40.741	27	14	1	1	25	25	43598	43518	81	27	39.7059	0.005	29.6	GCA_029556335.1_ASM2955633v1_genomic	GCA_029556335	Euryarchaeota archaeon		d__Archaea;p__Methanobacteriota;c__Methanobacteria;o__Methanobacteriales;f__Methanobacteriaceae;g__Methanobacterium;s__Methanobacterium sp029556335	N/A	98.22	0.2
MM_2401	JASGVZ010000019.1	40.741	27	14	1	1	25	25	8809	8729	81	27	39.7059	0.005	29.6	GCA_030054695.1_ASM3005469v1_genomic	GCA_030054695	Euryarchaeota archaeon		d__Archaea;p__Methanobacteriota;c__Methanobacteria;o__Methanobacteriales;f__Methanobacteriaceae;g__Methanobacterium;s__Methanobacterium sp029556335	N/A	98.24	0.09
[truncated: 109,794 more rows]

## Sheet: blastn_webbased
Description	Scientific Name	Max Score	Total Score	Query Cover	E value	Per. ident	Acc. Len	Accession
Methanosarcina mazei strain zm-15 chromosome, complete genome	Methanosarcina mazei	374	374	1	8e-99	100	4323149	CP042908.1
[truncated: 49 more rows]

## Sheet: blastp_webbased
Description	Scientific Name	Max Score	Total Score	Query Cover	E value	Per. ident	Acc. Len	Accession
[truncated: 166 more rows]

[truncated: 1 more sheets: tblastn_webbased]
