# Supplementary material for: Structure of the Methanosarcina mazei Mtr complex bound to the oxygen-stress responsive small protein MtrI
Source: Nat Commun. 2025 Dec 23;17:133. doi: 10.1038/s41467-025-67705-5 (PMC12774963; doi:10.1038/s41467-025-67705-5)
Supplement: Supplementary file 8 — Source Data [file 41467_2025_67705_MOESM8_ESM.xlsx]

## Sheet: Fig. 5C
Figure 5C	MeOH
		IBAQ MtrI/MtrA
		replicate 1	replicate 2	replicate 3	mean	standard dev
	aerobic	0.158477	0.111067	0.234667	0.16807	0.062356
	anaerobic	0.00258186	0.00772239	0.00572079	0.00534168	0.00259115

## Sheet: Fig. 5D
Figure 5D	H2/CO2
		IBAQ MtrI/MtrA
		replicate 1	replicate 2	replicate 3	mean	standard dev
	aerobic	0.122527	0.109841	0.183641	0.138669	0.0394593
	anaerobic	0.0043203	0.00270692	0.00166048	0.0028959	0.00133994

## Sheet: Supp. Fig. 1a
15% SDS Gel

## Sheet: Supp. Fig. 1b
western blot after 15% sds gel using anti-Strep MAB

## Sheet: Supp. Fig. 6h
15% SDS

## Sheet: Supp. Fig. 1c
Size exclusion chromatography of DDM solubilised Mtr complex
ml	UV 280nm
0	-0.000871751
0.001	-0.00180144
0.002	-0.00201027
0.003	-0.00191899
0.004	-0.00182776
0.005	-0.00173639
0.006	-0.000464764
0.007	0.00400436
0.008	0.00844975
0.008	0.0128934
0.009	0.0173502
0.01	0.0217982
0.011	0.0261291
0.012	0.0302119
0.013	0.0342418
0.014	0.0382934
0.015	0.0423415
0.016	0.0466576
0.016	0.0509503
0.017	0.0552556
0.018	0.0595606
0.019	0.0638392
0.02	0.0681625
0.021	0.0725366
0.022	0.0769034
0.023	0.0812599
0.024	0.0855849
0.024	0.0894623
0.025	0.0931763
0.026	0.0969316
0.027	0.100663
0.028	0.104394
0.029	0.108118
0.03	0.111746
0.031	0.115314
0.032	0.118906
0.032	0.122317
0.033	0.124948
0.034	0.127027
0.035	0.129105
0.036	0.131186
0.037	0.133263
0.038	0.135336
0.039	0.137721
0.04	0.140201
0.04	0.14267
0.041	0.145108
0.042	0.147045
0.043	0.148596
0.044	0.150052
0.045	0.151447
0.046	0.15293
0.047	0.154503
0.048	0.154604
0.048	0.151818
0.049	0.149033
0.05	0.146244
0.051	0.143067
0.052	0.139443
0.053	0.13573
0.054	0.132025
0.055	0.128318
0.056	0.124607
0.056	0.120861
0.057	0.116877
0.058	0.112904
0.059	0.108939
0.06	0.105095
0.061	0.101574
0.062	0.0981022
0.063	0.0946333
0.064	0.0911689
0.064	0.0876947
0.065	0.0842789
0.066	0.0813263
0.067	0.0784938
0.068	0.0756648
0.069	0.0727786
0.07	0.0693499
0.071	0.0658599
0.072	0.0623776
0.072	0.0588858
0.073	0.0554013
0.074	0.0521271
0.075	0.0496496
0.076	0.0476738
0.077	0.0456933
0.078	0.043717
0.079	0.0415283
0.08	0.039286
0.08	0.0370464
0.081	0.0348073
0.082	0.0325782
0.083	0.0304169
0.084	0.0287503
0.085	0.0274238
0.086	0.0260905
0.087	0.0247521
0.088	0.0233609
0.088	0.0219369
0.089	0.0205133
0.09	0.019089
0.091	0.0176578
0.092	0.0162349
0.093	0.0154036
0.094	0.0148985
0.095	0.0143966
0.096	0.0138991
0.096	0.0134336
0.097	0.0130267
0.098	0.012639
0.099	0.0122258
0.1	0.0117898
0.101	0.0113518
0.102	0.0107556
0.103	0.00986477
0.104	0.00892007
0.104	0.00797299
0.105	0.00701907
0.106	0.00605789
0.107	0.00508921
0.108	0.00412662
0.109	0.00316494
0.11	0.00219502
0.111	0.00130031
0.112	0.000932974
0.112	0.000619453
0.113	0.000304895
0.114	-1.99e-05
0.115	-0.000373785
0.116	-0.000740719
0.117	-0.00110832
0.118	-0.00147699
0.119	-0.00184435
0.12	-0.00221228
0.12	-0.00235673
0.121	-0.00246186
0.122	-0.002567
0.123	-0.00269187
0.124	-0.00299448
0.125	-0.00339329
0.126	-0.0037895
0.127	-0.00418702
0.128	-0.00458418
0.128	-0.00497325
0.129	-0.00530895
0.13	-0.00561072
0.131	-0.0059144
0.132	-0.00621647
0.133	-0.00643019
0.134	-0.00660249
0.135	-0.00677485
0.136	-0.00694508
0.136	-0.00711587
0.137	-0.00729208
0.138	-0.00749643
0.139	-0.00773047
0.14	-0.00796507
0.141	-0.00819821
0.142	-0.00856
0.143	-0.00903513
0.144	-0.00951839
0.144	-0.0100007
0.145	-0.0104846
0.146	-0.0109653
0.147	-0.0114398
0.148	-0.0119036
0.149	-0.0123666
0.15	-0.0128238
0.151	-0.013234
0.151	-0.0135623
0.152	-0.0138941
0.153	-0.0142457
0.154	-0.0145981
0.155	-0.0149507
0.156	-0.0152912
0.157	-0.015603
0.158	-0.0159015
0.159	-0.0162007
0.159	-0.0164991
0.16	-0.0165528
0.161	-0.0165369
0.162	-0.0165209
0.163	-0.016505
0.164	-0.016489
0.165	-0.0164425
0.166	-0.0162225
0.167	-0.0159151
0.167	-0.0156064
0.168	-0.0152972
0.169	-0.015219
0.17	-0.0153638
0.171	-0.0155091
0.172	-0.0156539
0.173	-0.0157989
0.174	-0.0159437
0.175	-0.0161835
0.175	-0.0164586
0.176	-0.016735
0.177	-0.0170118
0.178	-0.0173734
0.179	-0.0180167
0.18	-0.0186587
0.181	-0.0193045
0.182	-0.0199536
0.183	-0.020595
0.183	-0.0210923
0.184	-0.0214934
0.185	-0.0218883
0.186	-0.0222804
0.187	-0.0226782
0.188	-0.0230822
0.189	-0.0234896
0.19	-0.0238956
0.191	-0.0243027
0.191	-0.0247094
0.192	-0.0251498
0.193	-0.0256549
0.194	-0.026173
0.195	-0.0266912
0.196	-0.0270973
0.197	-0.0271601
0.198	-0.0271091
0.199	-0.0270579
0.199	-0.0270068
0.2	-0.0269557
0.201	-0.0269396
0.202	-0.0272043
0.203	-0.0274645
0.204	-0.0277091
0.205	-0.0279661
0.206	-0.0283705
0.207	-0.0289515
0.207	-0.0295352
0.208	-0.0301185
0.209	-0.030702
0.21	-0.0312848
0.211	-0.0316049
0.212	-0.0317353
0.213	-0.0318658
0.214	-0.031996
0.215	-0.0321334
0.215	-0.0322774
0.216	-0.0324208
0.217	-0.0325656
0.218	-0.0327099
0.219	-0.0328539
0.22	-0.0328845
0.221	-0.0326632
0.222	-0.032442
0.223	-0.0322209
0.223	-0.032068
0.224	-0.0319989
0.225	-0.0319485
0.226	-0.031898
0.227	-0.0318473
0.228	-0.0317969
0.229	-0.0317448
0.23	-0.0316816
0.231	-0.0316183
0.231	-0.0315553
0.232	-0.0314492
0.233	-0.0312385
0.234	-0.0310195
0.235	-0.0307987
0.236	-0.0305776
0.237	-0.030358
0.238	-0.0302574
0.239	-0.0305133
0.239	-0.0308619
0.24	-0.0312101
0.241	-0.0315362
0.242	-0.0317255
0.243	-0.0319144
0.244	-0.0321047
0.245	-0.0322933
0.246	-0.0324816
0.247	-0.0326155
0.247	-0.0325799
0.248	-0.0324491
0.249	-0.0323183
0.25	-0.0322367
0.251	-0.0323
0.252	-0.0324014
0.253	-0.032503
0.254	-0.0326046
0.255	-0.0327063
0.255	-0.0328061
0.256	-0.0328971
0.257	-0.0329782
0.258	-0.033056
0.259	-0.0331382
0.26	-0.0332254
0.261	-0.0333127
0.262	-0.0334002
0.263	-0.0334877
0.263	-0.0335754
0.264	-0.0336629
0.265	-0.0336736
0.266	-0.033605
0.267	-0.0335215
0.268	-0.0334378
0.269	-0.0333534
0.27	-0.033268
0.271	-0.0331827
0.271	-0.0330971
0.272	-0.0330114
0.273	-0.0329261
0.274	-0.0328924
0.275	-0.0329552
0.276	-0.0330265
0.277	-0.033098
0.278	-0.0332422
0.279	-0.0335104
0.279	-0.0338119
0.28	-0.0341159
0.281	-0.0344181
0.282	-0.0347207
0.283	-0.0350526
0.284	-0.0355148
0.285	-0.0359758
0.286	-0.0364382
0.287	-0.0368711
0.287	-0.0372286
0.288	-0.0375556
0.289	-0.0378857
0.29	-0.0382166
0.291	-0.0385468
0.292	-0.0388241
0.293	-0.0389529
0.294	-0.0390507
0.295	-0.0391485
0.295	-0.0392309
0.296	-0.0391276
0.297	-0.0389826
0.298	-0.0388384
0.299	-0.0386933
0.3	-0.0385482
0.301	-0.0384033
0.302	-0.0382584
0.303	-0.0381135
0.303	-0.0379685
0.304	-0.0378235
0.305	-0.0380406
0.306	-0.0383451
0.307	-0.0386495
0.308	-0.0389532
0.309	-0.0392575
0.31	-0.0395574
0.311	-0.039841
0.311	-0.040111
0.312	-0.0403988
0.313	-0.0406902
0.314	-0.0408589
0.315	-0.040841
0.316	-0.0408231
0.317	-0.0408053
0.318	-0.0407874
0.319	-0.0407695
0.319	-0.0406739
0.32	-0.0404539
0.321	-0.040206
0.322	-0.0399561
0.323	-0.0397844
0.324	-0.0399328
0.325	-0.0400795
0.326	-0.0402159
0.327	-0.0403393
0.327	-0.0404628
0.328	-0.0405861
0.329	-0.0407609
0.33	-0.040979
0.331	-0.0412122
0.332	-0.0414453
0.333	-0.041646
0.334	-0.0417269
0.335	-0.0416024
0.335	-0.041476
0.336	-0.0413512
0.337	-0.0412271
0.338	-0.0411019
0.339	-0.0409768
0.34	-0.0409253
0.341	-0.0409755
0.342	-0.0410523
0.343	-0.0411296
0.343	-0.0412067
0.344	-0.04146
0.345	-0.0419534
0.346	-0.0424827
0.347	-0.043013
0.348	-0.0435427
0.349	-0.04407
0.35	-0.044599
0.351	-0.0450815
0.351	-0.0452365
0.352	-0.0453923
0.353	-0.0455494
0.354	-0.0457053
0.355	-0.0458703
0.356	-0.046049
0.357	-0.0462351
0.358	-0.0464207
0.359	-0.0466062
0.359	-0.0467917
0.36	-0.0469775
0.361	-0.0472143
0.362	-0.0476283
0.363	-0.0480759
0.364	-0.0484977
0.365	-0.0489063
0.366	-0.049335
0.367	-0.0498096
0.367	-0.0503018
0.368	-0.0507957
0.369	-0.0512898
0.37	-0.0517839
0.371	-0.0522773
0.372	-0.0527477
0.373	-0.0531142
0.374	-0.0532767
0.375	-0.0534395
0.375	-0.0536024
0.376	-0.0537649
0.377	-0.0539442
0.378	-0.0541382
0.379	-0.0543375
0.38	-0.0545367
0.381	-0.0547359
0.382	-0.0549356
0.383	-0.0551382
0.383	-0.0554451
0.384	-0.0559793
0.385	-0.056536
0.386	-0.057092
0.387	-0.0576502
0.388	-0.0582084
0.389	-0.0587631
0.39	-0.0593163
0.391	-0.0598694
0.391	-0.0604199
0.392	-0.0609754
0.393	-0.0615274
0.394	-0.0619574
0.395	-0.0621704
0.396	-0.062271
0.397	-0.0623715
0.398	-0.0624722
0.399	-0.062538
0.399	-0.0623407
0.4	-0.0621115
0.401	-0.0618815
0.402	-0.0616506
0.403	-0.0614201
0.404	-0.0611897
0.405	-0.0609533
0.406	-0.0607041
0.407	-0.0604446
0.407	-0.060184
0.408	-0.0599241
0.409	-0.0596951
0.41	-0.0597124
0.411	-0.059795
0.412	-0.0598777
0.413	-0.0599605
0.414	-0.0600432
0.415	-0.0601262
0.415	-0.0602075
0.416	-0.060271
0.417	-0.0603121
0.418	-0.0603522
0.419	-0.0603942
0.42	-0.0604575
0.421	-0.0605825
0.422	-0.0607932
0.423	-0.0610037
0.423	-0.0612146
0.424	-0.061425
0.425	-0.0616355
0.426	-0.0618457
0.427	-0.0620443
0.428	-0.062227
0.429	-0.0624013
0.43	-0.0625758
0.431	-0.0627421
0.431	-0.0628004
0.432	-0.0627501
0.433	-0.0626923
0.434	-0.0626346
0.435	-0.0625767
0.436	-0.0625186
0.437	-0.0624604
0.438	-0.0624029
0.439	-0.0623477
0.439	-0.062293
0.44	-0.0622386
0.441	-0.0621833
0.442	-0.0622202
0.443	-0.0623025
0.444	-0.0623939
0.445	-0.0624854
0.446	-0.0625766
0.447	-0.0626674
0.447	-0.062758
0.448	-0.0629499
0.449	-0.0633564
0.45	-0.063791
0.451	-0.0642221
0.452	-0.0646524
0.453	-0.0647544
0.454	-0.0647771
0.455	-0.0647913
0.455	-0.0648055
0.456	-0.0648197
0.457	-0.0648338
0.458	-0.0648329
0.459	-0.0647051
0.46	-0.0643678
0.461	-0.0640307
0.462	-0.0636917
0.463	-0.0633529
0.463	-0.0631457
0.464	-0.0629552
0.465	-0.0627657
0.466	-0.0625759
0.467	-0.0623862
0.468	-0.0621966
0.469	-0.0619826
0.47	-0.0617023
0.471	-0.0613665
0.471	-0.0610486
0.472	-0.0607032
0.473	-0.0603718
0.474	-0.060208
0.475	-0.0600923
0.476	-0.0599768
0.477	-0.0598614
0.478	-0.059746
0.479	-0.0596305
0.479	-0.0595218
0.48	-0.0595221
0.481	-0.0596309
0.482	-0.0597475
0.483	-0.0598639
0.484	-0.059974
0.485	-0.0600593
0.486	-0.0601219
0.487	-0.0601846
0.487	-0.0602478
0.488	-0.0603115
0.489	-0.060375
0.49	-0.0604385
0.491	-0.0604098
0.492	-0.0603349
0.493	-0.0602526
0.494	-0.06017
0.495	-0.0600075
0.495	-0.0596853
0.496	-0.0592664
0.497	-0.058847
0.498	-0.0584278
0.499	-0.058009
0.5	-0.0575905
0.501	-0.057211
0.502	-0.0571339
0.503	-0.0571395
0.503	-0.057145
0.504	-0.0571505
0.505	-0.0570651
0.506	-0.0569006
0.507	-0.0567129
0.508	-0.0565256
0.509	-0.0563385
0.51	-0.0561521
0.511	-0.0559656
0.511	-0.0557727
0.512	-0.0554543
0.513	-0.0551212
0.514	-0.0547872
0.515	-0.0544524
0.516	-0.0542256
0.517	-0.0541034
0.518	-0.0540172
0.519	-0.0539306
0.519	-0.0538436
0.52	-0.0537568
0.521	-0.0536689
0.522	-0.0535572
0.523	-0.0532426
0.524	-0.0529441
0.525	-0.0526466
0.526	-0.0523363
0.527	-0.0520333
0.527	-0.0517754
0.528	-0.0515369
0.529	-0.0512986
0.53	-0.0510597
0.531	-0.0508214
0.532	-0.0505834
0.533	-0.0503515
0.534	-0.0501462
0.535	-0.0499625
0.535	-0.0497787
0.536	-0.0495948
0.537	-0.0494059
0.538	-0.0490198
0.539	-0.0485864
0.54	-0.0481467
0.541	-0.0477059
0.542	-0.0472661
0.543	-0.0468239
0.543	-0.0464263
0.544	-0.0461654
0.545	-0.0460465
0.546	-0.0459263
0.547	-0.045806
0.548	-0.0456853
0.549	-0.0457438
0.55	-0.0458282
0.551	-0.0459149
0.551	-0.0460019
0.552	-0.0460887
0.553	-0.0461747
0.554	-0.0463269
0.555	-0.0465684
0.556	-0.0468503
0.557	-0.0471352
0.558	-0.0474181
0.559	-0.0477272
0.559	-0.0481529
0.56	-0.0485766
0.561	-0.0489965
0.562	-0.0494201
0.563	-0.0498409
0.564	-0.0502626
0.565	-0.0505967
0.566	-0.0508148
0.567	-0.0509884
0.567	-0.0511615
0.568	-0.051331
0.569	-0.0514281
0.57	-0.0512203
0.571	-0.0510058
0.572	-0.0507896
0.573	-0.0505724
0.574	-0.0503551
0.575	-0.0501379
0.575	-0.0498938
0.576	-0.049615
0.577	-0.0493372
0.578	-0.0490727
0.579	-0.0487822
0.58	-0.0485414
0.581	-0.0483831
0.582	-0.0482472
0.583	-0.0481116
0.583	-0.0479763
0.584	-0.047841
0.585	-0.0477061
0.586	-0.0475886
0.587	-0.0476553
0.588	-0.0477705
0.589	-0.0478878
0.59	-0.0480058
0.591	-0.0481791
0.591	-0.048455
0.592	-0.0487974
0.593	-0.0491414
0.594	-0.0494883
0.595	-0.0498353
0.596	-0.0501831
0.597	-0.0505308
0.598	-0.0507099
0.599	-0.0508592
0.599	-0.0510055
0.6	-0.0511528
0.601	-0.0512246
0.602	-0.0511857
0.603	-0.0510934
0.604	-0.0510009
0.605	-0.0509088
0.606	-0.0508168
0.607	-0.050721
0.607	-0.050591
0.608	-0.050348
0.609	-0.0501019
0.61	-0.0498615
0.611	-0.0496233
0.612	-0.0494172
0.613	-0.0492296
0.614	-0.0490459
0.615	-0.048863
0.615	-0.0486808
0.616	-0.0484986
0.617	-0.0483343
0.618	-0.0482669
0.619	-0.0484698
0.62	-0.0486721
0.621	-0.0488754
0.622	-0.0490795
0.623	-0.0493528
0.623	-0.0496844
0.624	-0.0500347
0.625	-0.0503857
0.626	-0.0507386
0.627	-0.0510915
0.628	-0.0514394
0.629	-0.0517286
0.63	-0.0519191
0.631	-0.0520934
0.631	-0.0522699
0.632	-0.0524546
0.633	-0.0526531
0.634	-0.0528629
0.635	-0.0530738
0.636	-0.0532844
0.637	-0.0534943
0.638	-0.0537055
0.639	-0.0539165
0.639	-0.0540661
0.64	-0.0541135
0.641	-0.0541029
0.642	-0.0540922
0.643	-0.0540816
0.644	-0.0540693
0.645	-0.0540372
0.646	-0.0540053
0.646	-0.0539735
0.647	-0.0539413
0.648	-0.0539092
0.649	-0.0538769
0.65	-0.0538899
0.651	-0.0540063
0.652	-0.054207
0.653	-0.0544096
0.654	-0.0546106
0.654	-0.0547497
0.655	-0.0543578
0.656	-0.0539197
0.657	-0.0534853
0.658	-0.0530491
0.659	-0.0526123
0.66	-0.0521763
0.661	-0.051722
0.662	-0.0512412
0.662	-0.0507524
0.663	-0.0502667
0.664	-0.0497866
0.665	-0.0493528
0.666	-0.0490529
0.667	-0.0487525
0.668	-0.0484531
0.669	-0.0481541
0.67	-0.0478564
0.67	-0.0475576
0.671	-0.0472026
0.672	-0.0467816
0.673	-0.0463376
0.674	-0.0458932
0.675	-0.0454644
0.676	-0.045147
0.677	-0.0450685
0.678	-0.0449905
0.678	-0.0449121
0.679	-0.0448338
0.68	-0.0447555
0.681	-0.0446772
0.682	-0.0445874
0.683	-0.0444903
0.684	-0.0443972
0.685	-0.0443073
0.686	-0.0442093
0.686	-0.0440943
0.687	-0.0439468
0.688	-0.0437923
0.689	-0.0436379
0.69	-0.0434835
0.691	-0.0433289
0.692	-0.0431745
0.693	-0.0430226
0.694	-0.0428898
0.694	-0.0427564
0.695	-0.0426223
0.696	-0.0424883
0.697	-0.0423709
0.698	-0.0422834
0.699	-0.0422141
0.7	-0.0421445
0.701	-0.0420744
0.702	-0.0420042
0.702	-0.0419387
0.703	-0.0419317
0.704	-0.0424961
0.705	-0.0430644
0.706	-0.0436329
0.707	-0.0442055
0.708	-0.0447103
0.709	-0.0451242
0.71	-0.0455021
0.71	-0.0458806
0.711	-0.04626
0.712	-0.0466388
0.713	-0.0470033
0.714	-0.0473088
0.715	-0.0474988
0.716	-0.0476857
0.717	-0.0478744
0.718	-0.0480616
0.718	-0.0483084
0.719	-0.0486191
0.72	-0.0489464
0.721	-0.0492729
0.722	-0.049598
0.723	-0.0499221
0.724	-0.0502234
0.725	-0.0504142
0.726	-0.0503778
0.726	-0.0503413
0.727	-0.0503047
0.728	-0.050268
0.729	-0.0502785
0.73	-0.0503395
0.731	-0.0504219
0.732	-0.0505045
0.733	-0.0505872
0.734	-0.0506702
0.734	-0.0507548
0.735	-0.0508556
0.736	-0.0509925
0.737	-0.0511187
0.738	-0.051247
0.739	-0.0513815
0.74	-0.0516031
0.741	-0.0519784
0.742	-0.0523942
0.742	-0.0528088
0.743	-0.0532227
0.744	-0.0536383
0.745	-0.0540546
0.746	-0.054453
0.747	-0.0548222
0.748	-0.0551727
0.749	-0.0555219
0.75	-0.0558729
0.75	-0.0562048
0.751	-0.0561577
0.752	-0.0561108
0.753	-0.0560638
0.754	-0.0560166
0.755	-0.0559692
0.756	-0.0559216
0.757	-0.0559106
0.758	-0.0559852
0.758	-0.0561274
0.759	-0.056271
0.76	-0.0564139
0.761	-0.0565339
0.762	-0.0564506
0.763	-0.0563602
0.764	-0.0562692
0.765	-0.0561784
0.766	-0.056087
0.766	-0.055996
0.767	-0.0558686
0.768	-0.0556744
0.769	-0.055439
0.77	-0.0552044
0.771	-0.0549588
0.772	-0.0546377
0.773	-0.0540713
0.774	-0.0535075
0.774	-0.0529451
0.775	-0.0523778
0.776	-0.0518137
0.777	-0.0512506
0.778	-0.0506523
0.779	-0.0499986
0.78	-0.0493138
0.781	-0.0486265
0.782	-0.0479676
0.782	-0.047578
0.783	-0.047626
0.784	-0.0476741
0.785	-0.0477224
0.786	-0.0477708
0.787	-0.0478193
0.788	-0.0478677
0.789	-0.0478027
0.79	-0.0476051
0.79	-0.0473865
0.791	-0.0471742
0.792	-0.0469405
0.793	-0.0466437
0.794	-0.0462589
0.795	-0.0458528
0.796	-0.0454473
0.797	-0.0450425
0.798	-0.0446378
0.798	-0.0442321
0.799	-0.0438557
0.8	-0.0438483
0.801	-0.0438408
0.802	-0.0438334
0.803	-0.0438259
0.804	-0.0437801
0.805	-0.0436773
0.806	-0.0435418
0.806	-0.0434051
0.807	-0.0432687
0.808	-0.0431316
0.809	-0.0429943
0.81	-0.0428792
0.811	-0.0429603
0.812	-0.0430564
0.813	-0.0431522
0.814	-0.043248
0.814	-0.043433
0.815	-0.0437062
0.816	-0.0440073
0.817	-0.0443079
0.818	-0.0446074
0.819	-0.0449067
0.82	-0.0452218
0.821	-0.0456286
0.822	-0.0462632
0.822	-0.0468947
0.823	-0.0475242
0.824	-0.0481523
0.825	-0.048789
0.826	-0.0494317
0.827	-0.0500746
0.828	-0.050714
0.829	-0.0513522
0.83	-0.0519923
0.83	-0.0525935
0.831	-0.0529392
0.832	-0.0528571
0.833	-0.0527756
0.834	-0.0526937
0.835	-0.0526113
0.836	-0.0526019
0.837	-0.0526751
0.838	-0.0527793
0.838	-0.0528835
0.839	-0.0529883
0.84	-0.0530933
0.841	-0.0531988
0.842	-0.0533751
0.843	-0.0536388
0.844	-0.0538932
0.845	-0.0541526
0.846	-0.0544251
0.846	-0.0546663
0.847	-0.0548021
0.848	-0.0548909
0.849	-0.0549798
0.85	-0.0550686
0.851	-0.0551573
0.852	-0.0552461
0.853	-0.0553708
0.854	-0.0555513
0.854	-0.0557665
0.855	-0.0559812
0.856	-0.0561957
0.857	-0.0564097
0.858	-0.0565942
0.859	-0.0567647
0.86	-0.0569337
0.861	-0.0571032
0.862	-0.0572732
0.862	-0.0574433
0.863	-0.0575734
0.864	-0.0575951
0.865	-0.0575691
0.866	-0.0575426
0.867	-0.0575163
0.868	-0.0574899
0.869	-0.0577168
0.87	-0.0580498
0.87	-0.0583977
0.871	-0.0587466
0.872	-0.0590965
0.873	-0.0594457
0.874	-0.0597859
0.875	-0.0601122
0.876	-0.0604361
0.877	-0.0607568
0.878	-0.0610752
0.878	-0.0613954
0.879	-0.060881
0.88	-0.0603526
0.881	-0.059828
0.882	-0.0593045
0.883	-0.0587807
0.884	-0.0582574
0.885	-0.0576825
0.886	-0.0570088
0.886	-0.0562941
0.887	-0.0555804
0.888	-0.054872
0.889	-0.0542072
0.89	-0.0539754
0.891	-0.0537873
0.892	-0.0535986
0.893	-0.0534101
0.894	-0.0532213
0.894	-0.0530325
0.895	-0.0528945
0.896	-0.0528565
0.897	-0.0528594
0.898	-0.0528624
0.899	-0.0528656
0.9	-0.0528707
0.901	-0.0528799
0.902	-0.0528911
0.902	-0.0529023
0.903	-0.0529135
0.904	-0.0529246
0.905	-0.0529358
0.906	-0.052947
0.907	-0.0529886
0.908	-0.053044
0.909	-0.0531023
0.91	-0.0531606
0.91	-0.053269
0.911	-0.0535244
0.912	-0.0539429
0.913	-0.0543631
0.914	-0.0547866
0.915	-0.0552104
0.916	-0.055636
0.917	-0.0560619
0.918	-0.0562504
0.918	-0.0563257
0.919	-0.0563801
0.92	-0.0564347
0.921	-0.0563178
0.922	-0.0558098
0.923	-0.0550085
0.924	-0.0542059
0.925	-0.0534025
0.926	-0.0526013
0.926	-0.0518004
0.927	-0.0510008
0.928	-0.051062
0.929	-0.051123
0.93	-0.0511838
0.931	-0.0512441
0.932	-0.0513806
0.933	-0.0516203
0.934	-0.0519089
0.934	-0.0521964
0.935	-0.0524843
0.936	-0.0527712
0.937	-0.0530586
0.938	-0.0532939
0.939	-0.0531151
0.94	-0.052884
0.941	-0.0526526
0.942	-0.0524204
0.942	-0.0521562
0.943	-0.0518291
0.944	-0.0514558
0.945	-0.0510808
0.946	-0.0507047
0.947	-0.0503272
0.948	-0.04995
0.949	-0.0495689
0.95	-0.0492025
0.95	-0.0488546
0.951	-0.0485026
0.952	-0.0481301
0.953	-0.0477951
0.954	-0.0476954
0.955	-0.0477076
0.956	-0.0477198
0.957	-0.0477321
0.958	-0.0477443
0.958	-0.0477565
0.959	-0.0477229
0.96	-0.0475513
0.961	-0.0472098
0.962	-0.0468671
0.963	-0.0465255
0.964	-0.0461825
0.965	-0.0455312
0.966	-0.0447878
0.966	-0.0440296
0.967	-0.0432698
0.968	-0.0425081
0.969	-0.0417415
0.97	-0.0410246
0.971	-0.0406171
0.972	-0.0406821
0.973	-0.040747
0.974	-0.0408125
0.974	-0.0409234
0.975	-0.041412
0.976	-0.0420542
0.977	-0.0426957
0.978	-0.0433329
0.979	-0.0439703
0.98	-0.0446078
0.981	-0.0452114
0.982	-0.045707
0.982	-0.0461047
0.983	-0.0465012
0.984	-0.0468969
0.985	-0.0472527
0.986	-0.0475204
0.987	-0.0477704
0.988	-0.0480202
0.989	-0.0482697
0.99	-0.0485187
0.99	-0.0488073
0.991	-0.0494331
0.992	-0.0503495
0.993	-0.0509621
0.994	-0.0512411
0.995	-0.0514419
0.996	-0.0515981
0.997	-0.0517322
0.998	-0.0516153
0.998	-0.0513816
0.999	-0.051105
1	-0.0508028
1.001	-0.0502213
1.002	-0.049417
1.003	-0.0486186
1.004	-0.0478787
1.005	-0.0471093
1.006	-0.0462818
1.006	-0.045446
1.007	-0.0450265
1.008	-0.0446848
1.009	-0.0443428
1.01	-0.0440908
1.011	-0.0442056
1.012	-0.0443563
1.013	-0.044507
1.014	-0.0446576
1.014	-0.0448079
1.015	-0.0449192
1.016	-0.0446086
1.017	-0.0441005
1.018	-0.0435935
1.019	-0.0430844
1.02	-0.0421643
1.021	-0.0411658
1.022	-0.0401655
1.022	-0.0391635
1.023	-0.0381662
1.024	-0.0371812
1.025	-0.0362788
1.026	-0.0354473
1.027	-0.0346173
1.028	-0.0337987
1.029	-0.0331409
1.03	-0.0325637
1.03	-0.0319821
1.031	-0.0314046
1.032	-0.0308251
1.033	-0.0302543
1.034	-0.0298466
1.035	-0.0295703
1.036	-0.0292939
1.037	-0.0290333
1.038	-0.028848
1.038	-0.0287344
1.039	-0.0286211
1.04	-0.0285073
1.041	-0.0283934
1.042	-0.0282798
1.043	-0.0284518
1.044	-0.0288412
1.045	-0.0292558
1.046	-0.0296648
1.046	-0.0299686
1.047	-0.0301823
1.048	-0.0303964
1.049	-0.0306102
1.05	-0.0308243
1.051	-0.0310382
1.052	-0.0310294
1.053	-0.0307716
1.054	-0.0304931
1.054	-0.0302143
1.055	-0.0299037
1.056	-0.0295763
1.057	-0.0292663
1.058	-0.028945
1.059	-0.0286014
1.06	-0.0282538
1.061	-0.0279037
1.062	-0.0279889
1.062	-0.028132
1.063	-0.0282748
1.064	-0.0284171
1.065	-0.0285566
1.066	-0.0286948
1.067	-0.0288336
1.068	-0.0289726
1.069	-0.0291109
1.07	-0.029233
1.07	-0.0291876
1.071	-0.0290743
1.072	-0.0289617
1.073	-0.028849
1.074	-0.0289408
1.075	-0.0291267
1.076	-0.0293103
1.077	-0.0294965
1.078	-0.0296812
1.078	-0.0298486
1.079	-0.0299355
1.08	-0.0299579
1.081	-0.0299802
1.082	-0.0300025
1.083	-0.0300897
1.084	-0.0302136
1.085	-0.0303398
1.086	-0.0304647
1.086	-0.0305911
1.087	-0.0307253
1.088	-0.0309689
1.089	-0.0312936
1.09	-0.0316206
1.091	-0.0319472
1.092	-0.0320898
1.093	-0.0319878
1.094	-0.0318856
1.094	-0.0317832
1.095	-0.0316811
1.096	-0.0315794
1.097	-0.0315122
1.098	-0.0314778
1.099	-0.0314464
1.1	-0.0314187
1.101	-0.0314815
1.102	-0.031838
1.102	-0.0321973
1.103	-0.0325554
1.104	-0.0329121
1.105	-0.0332691
1.106	-0.0336282
1.107	-0.0339904
1.108	-0.0343526
1.109	-0.0347138
1.11	-0.0350389
1.11	-0.0352901
1.111	-0.0355415
1.112	-0.0358105
1.113	-0.0360841
1.114	-0.0363566
1.115	-0.0366237
1.116	-0.0366796
1.117	-0.0366546
1.118	-0.0366297
1.118	-0.036618
1.119	-0.036701
1.12	-0.0368967
1.121	-0.0370922
1.122	-0.0372871
1.123	-0.0374824
1.124	-0.0376777
1.125	-0.0378024
1.126	-0.0378962
1.126	-0.037988
1.127	-0.038077
1.128	-0.0380437
1.129	-0.0378588
1.13	-0.0376743
1.131	-0.0374903
1.132	-0.0373052
1.133	-0.0371207
1.133	-0.0371454
1.134	-0.0373898
1.135	-0.037634
1.136	-0.0378769
1.137	-0.0381393
1.138	-0.0384189
1.139	-0.0387021
1.14	-0.0389854
1.141	-0.0392746
1.141	-0.0395514
1.142	-0.0397141
1.143	-0.0396091
1.144	-0.0395037
1.145	-0.039398
1.146	-0.0393339
1.147	-0.0393418
1.148	-0.0393738
1.149	-0.0394057
1.149	-0.0394377
1.15	-0.0394696
1.151	-0.0395255
1.152	-0.0396436
1.153	-0.0397643
1.154	-0.0398855
1.155	-0.0400267
1.156	-0.0402516
1.157	-0.0405048
1.157	-0.0407577
1.158	-0.0410108
1.159	-0.0412636
1.16	-0.0414885
1.161	-0.0415749
1.162	-0.0416074
1.163	-0.0416385
1.164	-0.0416673
1.165	-0.0414878
1.165	-0.0411773
1.166	-0.0408463
1.167	-0.0405154
1.168	-0.0401842
1.169	-0.0398643
1.17	-0.0396705
1.171	-0.0396155
1.172	-0.0395608
1.173	-0.0395058
1.173	-0.0393659
1.174	-0.0391031
1.175	-0.0388283
1.176	-0.0385523
1.177	-0.0382785
1.178	-0.0380041
1.179	-0.0377095
1.18	-0.0373995
1.181	-0.0370844
1.181	-0.0367706
1.182	-0.0364526
1.183	-0.0361246
1.184	-0.0357969
1.185	-0.0354699
1.186	-0.0351425
1.187	-0.0348156
1.188	-0.0344434
1.189	-0.0339979
1.189	-0.0335341
1.19	-0.0330681
1.191	-0.0325914
1.192	-0.0320479
1.193	-0.0315005
1.194	-0.0309536
1.195	-0.0304062
1.196	-0.0298585
1.197	-0.0292849
1.197	-0.0286284
1.198	-0.0279494
1.199	-0.0272684
1.2	-0.0266687
1.201	-0.0263471
1.202	-0.0261541
1.203	-0.0259604
1.204	-0.0257667
1.205	-0.025573
1.205	-0.0253848
1.206	-0.0254886
1.207	-0.0256599
1.208	-0.0258296
1.209	-0.026056
1.21	-0.0264949
1.211	-0.0270662
1.212	-0.0276345
1.213	-0.0282023
1.213	-0.0287727
1.214	-0.0293423
1.215	-0.0300583
1.216	-0.0308031
1.217	-0.0315039
1.218	-0.0322303
1.219	-0.0329604
1.22	-0.0336614
1.221	-0.0343565
1.221	-0.0350505
1.222	-0.0357453
1.223	-0.0364386
1.224	-0.0371369
1.225	-0.0378439
1.226	-0.0385519
1.227	-0.0392601
1.228	-0.0397351
1.229	-0.0399017
1.229	-0.0400158
1.23	-0.0401301
1.231	-0.0402444
1.232	-0.0403588
1.233	-0.0404875
1.234	-0.040682
1.235	-0.0408791
1.236	-0.0410765
1.237	-0.0414281
1.237	-0.0424031
1.238	-0.0435062
1.239	-0.0446145
1.24	-0.0457216
1.241	-0.046824
1.242	-0.0478384
1.243	-0.0485673
1.244	-0.049185
1.245	-0.0498044
1.245	-0.0504232
1.246	-0.0509369
1.247	-0.0514249
1.248	-0.0519207
1.249	-0.0524175
1.25	-0.0529148
1.251	-0.053345
1.252	-0.0535633
1.253	-0.0536612
1.253	-0.053759
1.254	-0.0538565
1.255	-0.0535525
1.256	-0.0530383
1.257	-0.0525241
1.258	-0.05201
1.259	-0.0514983
1.26	-0.0509879
1.261	-0.0505359
1.261	-0.0501162
1.262	-0.0496975
1.263	-0.0492896
1.264	-0.0490139
1.265	-0.0489124
1.266	-0.0488109
1.267	-0.0487093
1.268	-0.0486076
1.269	-0.0485063
1.269	-0.048762
1.27	-0.0491758
1.271	-0.0496285
1.272	-0.0501108
1.273	-0.0506033
1.274	-0.0508367
1.275	-0.0510307
1.276	-0.0512249
1.277	-0.0514189
1.277	-0.0516129
1.278	-0.0516182
1.279	-0.0510266
1.28	-0.0503127
1.281	-0.0496002
1.282	-0.0488854
1.283	-0.0482395
1.284	-0.047639
1.285	-0.0470421
1.285	-0.0464439
1.286	-0.0458467
1.287	-0.0452466
1.288	-0.0447555
1.289	-0.0442814
1.29	-0.0438047
1.291	-0.0433337
1.292	-0.0429407
1.293	-0.0426764
1.293	-0.0424122
1.294	-0.0421492
1.295	-0.0418848
1.296	-0.0416202
1.297	-0.0417966
1.298	-0.0421437
1.299	-0.0424911
1.3	-0.0428405
1.301	-0.0432053
1.301	-0.0437027
1.302	-0.0441975
1.303	-0.044692
1.304	-0.0451828
1.305	-0.0456643
1.306	-0.046
1.307	-0.0461771
1.308	-0.0463536
1.309	-0.0465309
1.309	-0.0466228
1.31	-0.0464647
1.311	-0.0462453
1.312	-0.0460269
1.313	-0.0458078
1.314	-0.0455888
1.315	-0.0454227
1.316	-0.0455014
1.317	-0.0455801
1.317	-0.0456587
1.318	-0.0458087
1.319	-0.0461295
1.32	-0.0465283
1.321	-0.0469271
1.322	-0.0473266
1.323	-0.0477069
1.324	-0.0480616
1.325	-0.048351
1.325	-0.0486304
1.326	-0.048914
1.327	-0.0491983
1.328	-0.0496004
1.329	-0.0500676
1.33	-0.0505345
1.331	-0.0510022
1.332	-0.0514689
1.333	-0.0519294
1.333	-0.0523024
1.334	-0.0525567
1.335	-0.052811
1.336	-0.0530657
1.337	-0.053244
1.338	-0.0533592
1.339	-0.0534658
1.34	-0.0535721
1.341	-0.0536789
1.341	-0.0537846
1.342	-0.0538616
1.343	-0.0538216
1.344	-0.0537813
1.345	-0.053741
1.346	-0.0537315
1.347	-0.0537879
1.348	-0.053864
1.349	-0.0539401
1.349	-0.0540161
1.35	-0.054092
1.351	-0.0542602
1.352	-0.0546885
1.353	-0.0551597
1.354	-0.0556378
1.355	-0.0561284
1.356	-0.0567619
1.357	-0.0574013
1.357	-0.0580381
1.358	-0.0586751
1.359	-0.059314
1.36	-0.0598646
1.361	-0.0602459
1.362	-0.0605633
1.363	-0.0608811
1.364	-0.0611518
1.365	-0.0609511
1.365	-0.0606819
1.366	-0.0604117
1.367	-0.0601415
1.368	-0.059871
1.369	-0.0595668
1.37	-0.059151
1.371	-0.0586969
1.372	-0.0582437
1.373	-0.0578415
1.373	-0.0577117
1.374	-0.0577353
1.375	-0.0577589
1.376	-0.0577814
1.377	-0.0578023
1.378	-0.0578241
1.379	-0.0579347
1.38	-0.0581006
1.381	-0.0582725
1.381	-0.058444
1.382	-0.0585959
1.383	-0.058645
1.384	-0.0586941
1.385	-0.0587433
1.386	-0.0587923
1.387	-0.0588414
1.388	-0.0588529
1.389	-0.0588021
1.389	-0.0587353
1.39	-0.0586682
1.391	-0.0585995
1.392	-0.0585233
1.393	-0.0584457
1.394	-0.0583676
1.395	-0.0582899
1.396	-0.0582123
1.397	-0.0581049
1.397	-0.0578741
1.398	-0.0576296
1.399	-0.0573858
1.4	-0.0571417
1.401	-0.0570322
1.402	-0.0570437
1.403	-0.0570552
1.404	-0.0570667
1.405	-0.0570781
1.405	-0.05714
1.406	-0.0576984
1.407	-0.0582963
1.408	-0.0588948
1.409	-0.0594893
1.41	-0.0599977
1.411	-0.060319
1.412	-0.0606394
1.413	-0.0609615
1.413	-0.061285
1.414	-0.0615501
1.415	-0.0615272
1.416	-0.0613718
1.417	-0.0612163
1.418	-0.061061
1.419	-0.060976
1.42	-0.0610714
1.421	-0.0611691
1.421	-0.061267
1.422	-0.0613647
1.423	-0.0614659
1.424	-0.061618
1.425	-0.0618384
1.426	-0.0620585
1.427	-0.0622792
1.428	-0.0625852
1.429	-0.0631547
1.429	-0.0637787
1.43	-0.0643613
1.431	-0.0649651
1.432	-0.0656081
1.433	-0.066266
1.434	-0.066931
1.435	-0.0675985
1.436	-0.0682657
1.437	-0.0689239
1.437	-0.06943
1.438	-0.0695081
1.439	-0.0695858
1.44	-0.0696636
1.441	-0.0697414
1.442	-0.0698192
1.443	-0.0697469
1.444	-0.0695697
1.445	-0.0693923
1.445	-0.0692148
1.446	-0.0691211
1.447	-0.0694041
1.448	-0.0697207
1.449	-0.0700346
1.45	-0.0703503
1.451	-0.0706732
1.452	-0.0710971
1.453	-0.0716892
1.453	-0.0722803
1.454	-0.0728712
1.455	-0.0734068
1.456	-0.0738006
1.457	-0.0741428
1.458	-0.0744832
1.459	-0.0748244
1.46	-0.075168
1.461	-0.0754248
1.461	-0.0755133
1.462	-0.0756009
1.463	-0.0756894
1.464	-0.0757456
1.465	-0.0756917
1.466	-0.0755879
1.467	-0.0754836
1.468	-0.0753797
1.469	-0.0752758
1.469	-0.0750827
1.47	-0.0746191
1.471	-0.0740815
1.472	-0.0735402
1.473	-0.0730021
1.474	-0.072614
1.475	-0.0723104
1.476	-0.0720074
1.477	-0.0717054
1.477	-0.0714029
1.478	-0.0711239
1.479	-0.0711352
1.48	-0.0714215
1.481	-0.0717074
1.482	-0.071993
1.483	-0.0720459
1.484	-0.0719333
1.485	-0.0717834
1.485	-0.0716233
1.486	-0.0714606
1.487	-0.0712983
1.488	-0.0710481
1.489	-0.0704131
1.49	-0.069758
1.491	-0.0691024
1.492	-0.0685443
1.493	-0.0683601
1.493	-0.0682138
1.494	-0.0680675
1.495	-0.0679208
1.496	-0.0677738
1.497	-0.0676882
1.498	-0.0677437
1.499	-0.0678482
1.5	-0.067952
1.501	-0.0680555
1.501	-0.0673168
1.502	-0.0665258
1.503	-0.0657353
1.504	-0.064944
1.505	-0.0641534
1.506	-0.063405
1.507	-0.0627587
1.508	-0.0621628
1.509	-0.061566
1.509	-0.0610138
1.51	-0.0609343
1.511	-0.0610726
1.512	-0.0612105
1.513	-0.0613482
1.514	-0.0614859
1.515	-0.0616137
1.516	-0.0615965
1.517	-0.0614977
1.517	-0.0613983
1.518	-0.0612985
1.519	-0.0611856
1.52	-0.0610575
1.521	-0.0609297
1.522	-0.0608016
1.523	-0.060673
1.524	-0.0605444
1.525	-0.0606685
1.525	-0.0609711
1.526	-0.0612921
1.527	-0.0616144
1.528	-0.0620012
1.529	-0.062495
1.53	-0.0629887
1.531	-0.06348
1.532	-0.0639719
1.533	-0.0644651
1.533	-0.064713
1.534	-0.0647168
1.535	-0.0647002
1.536	-0.0646845
1.537	-0.0646861
1.538	-0.0647188
1.539	-0.0647658
1.54	-0.0648137
1.541	-0.0648617
1.541	-0.0649096
1.542	-0.0649627
1.543	-0.065908
1.544	-0.066851
1.545	-0.0677922
1.546	-0.0687965
1.547	-0.0700816
1.548	-0.0715914
1.549	-0.0731065
1.549	-0.0746201
1.55	-0.0761274
1.551	-0.0775937
1.552	-0.0785451
1.553	-0.079319
1.554	-0.0800965
1.555	-0.0808743
1.556	-0.0809814
1.557	-0.0806918
1.557	-0.0804033
1.558	-0.0801129
1.559	-0.0798233
1.56	-0.0795346
1.561	-0.0792597
1.562	-0.0789997
1.563	-0.0787392
1.564	-0.0784791
1.565	-0.0782812
1.565	-0.0781364
1.566	-0.0779993
1.567	-0.0778612
1.568	-0.0777241
1.569	-0.0775811
1.57	-0.0773684
1.571	-0.0770597
1.572	-0.0767511
1.573	-0.0764414
1.573	-0.0762897
1.574	-0.0764
1.575	-0.0765803
1.576	-0.0767607
1.577	-0.0769403
1.578	-0.0771206
1.579	-0.0772782
1.58	-0.077397
1.581	-0.0775127
1.581	-0.077628
1.582	-0.0777965
1.583	-0.0781923
1.584	-0.0786113
1.585	-0.0790305
1.586	-0.0794491
1.587	-0.0798677
1.588	-0.0801517
1.589	-0.0801182
1.589	-0.0799745
1.59	-0.0798395
1.591	-0.0796285
1.592	-0.0786724
1.593	-0.0773601
1.594	-0.0760429
1.595	-0.074732
1.596	-0.073417
1.597	-0.072141
1.597	-0.0715233
1.598	-0.0712765
1.599	-0.071029
1.6	-0.0707824
1.601	-0.0707495
1.602	-0.0710491
1.603	-0.0713485
1.604	-0.0716492
1.605	-0.0719491
1.605	-0.0722501
1.606	-0.0724813
1.607	-0.0726626
1.608	-0.072841
1.609	-0.0730158
1.61	-0.0731506
1.611	-0.0731238
1.612	-0.0730971
1.613	-0.0730703
1.613	-0.0730435
1.614	-0.0730166
1.615	-0.0728135
1.616	-0.0723589
1.617	-0.0718438
1.618	-0.0713249
1.619	-0.0708359
1.62	-0.0704766
1.621	-0.0701381
1.621	-0.0697993
1.622	-0.0694601
1.623	-0.0691222
1.624	-0.0687153
1.625	-0.0680929
1.626	-0.0674522
1.627	-0.0668084
1.628	-0.0661914
1.628	-0.0656615
1.629	-0.0651799
1.63	-0.0647006
1.631	-0.0642186
1.632	-0.0637378
1.633	-0.0633615
1.634	-0.0640226
1.635	-0.0647062
1.636	-0.0653846
1.636	-0.0660128
1.637	-0.0664242
1.638	-0.0666917
1.639	-0.0669595
1.64	-0.0672263
1.641	-0.0674939
1.642	-0.0677615
1.643	-0.0676546
1.644	-0.0674054
1.644	-0.0671482
1.645	-0.0668733
1.646	-0.0669108
1.647	-0.0672193
1.648	-0.0675696
1.649	-0.0679201
1.65	-0.0682696
1.651	-0.0686222
1.652	-0.0690258
1.652	-0.0695801
1.653	-0.0701333
1.654	-0.070687
1.655	-0.0710919
1.656	-0.0712439
1.657	-0.0713274
1.658	-0.0714112
1.659	-0.0714948
1.66	-0.0715785
1.66	-0.0716319
1.661	-0.0715514
1.662	-0.0714581
1.663	-0.071365
1.664	-0.0713394
1.665	-0.0716394
1.666	-0.0719703
1.667	-0.0723007
1.668	-0.0726321
1.668	-0.0729639
1.669	-0.0732675
1.67	-0.0734781
1.671	-0.0736486
1.672	-0.0738191
1.673	-0.0739893
1.674	-0.0741388
1.675	-0.0742812
1.676	-0.0744238
1.676	-0.0745666
1.677	-0.0747088
1.678	-0.0749169
1.679	-0.075347
1.68	-0.0759024
1.681	-0.0764583
1.682	-0.077014
1.683	-0.0775557
1.684	-0.0780931
1.684	-0.0786285
1.685	-0.0791674
1.686	-0.0797024
1.687	-0.0802189
1.688	-0.0802931
1.689	-0.0802008
1.69	-0.0801082
1.691	-0.0799874
1.692	-0.0796729
1.692	-0.0791411
1.693	-0.0786079
1.694	-0.0780765
1.695	-0.0775456
1.696	-0.0770403
1.697	-0.0767712
1.698	-0.0766702
1.699	-0.0766095
1.7	-0.0765476
1.7	-0.0766116
1.701	-0.0769141
1.702	-0.0772522
1.703	-0.0775906
1.704	-0.0779264
1.705	-0.0782648
1.706	-0.0785065
1.707	-0.0784487
1.708	-0.0783618
1.708	-0.0782752
1.709	-0.078214
1.71	-0.078206
1.711	-0.0782188
1.712	-0.0782315
1.713	-0.0782443
1.714	-0.0782571
1.715	-0.0782698
1.716	-0.0783074
1.716	-0.0783483
1.717	-0.0783892
1.718	-0.0783566
1.719	-0.0780585
1.72	-0.0776722
1.721	-0.0772878
1.722	-0.0769031
1.723	-0.0765175
1.724	-0.0761337
1.724	-0.0757621
1.725	-0.0753955
1.726	-0.0750271
1.727	-0.0746608
1.728	-0.0747162
1.729	-0.074885
1.73	-0.0750541
1.731	-0.0752225
1.732	-0.0753908
1.732	-0.0755926
1.733	-0.0760048
1.734	-0.0766123
1.735	-0.0772191
1.736	-0.0778255
1.737	-0.0781176
1.738	-0.0782379
1.739	-0.0783464
1.74	-0.0784544
1.74	-0.0785632
1.741	-0.0786554
1.742	-0.0785627
1.743	-0.0782709
1.744	-0.0779807
1.745	-0.077689
1.746	-0.0776794
1.747	-0.078032
1.748	-0.0783845
1.748	-0.0787373
1.749	-0.0790713
1.75	-0.0793848
1.751	-0.0796798
1.752	-0.0799449
1.753	-0.0801981
1.754	-0.0804507
1.755	-0.0806103
1.756	-0.0803503
1.756	-0.0800511
1.757	-0.0797513
1.758	-0.0794523
1.759	-0.0791525
1.76	-0.0789456
1.761	-0.0789926
1.762	-0.0791197
1.763	-0.0792467
1.764	-0.0794629
1.764	-0.0798945
1.765	-0.0804099
1.766	-0.0809266
1.767	-0.0814435
1.768	-0.0819615
1.769	-0.0824615
1.77	-0.0825388
1.771	-0.0825203
1.772	-0.0825019
1.772	-0.0823847
1.773	-0.0819157
1.774	-0.0812396
1.775	-0.0805625
[truncated: 18,497 more rows]

## Sheet: Supp. Fig. 9a
IBAQ ranking His-MtrI Pulldown
Protein	IBAQ rank (mean of triplicates)	IBAQ r1	IBAQ r2	IBAQ r3
tr|Q8PUD4|Q8PUD4_METMA Conserved protein OS=Methanosarcina mazei (strain ATCC BAA-159 / DSM 3647 / Goe1 / Go1 / JCM 11833 / OCM 88) OX=192952 GN=MM_2401 PE=4 SV=1	1	12984000000	15131000000	9095400000
sp|Q8PYL9|NIKR2_METMA Putative nickel-responsive regulator 2 OS=Methanosarcina mazei (strain ATCC BAA-159 / DSM 3647 / Goe1 / Go1 / JCM 11833 / OCM 88) OX=192952 GN=MM_0842 PE=3 SV=2	2	4464800000	2393900000	1556800000
sp|P80653|MTRD_METMA Tetrahydromethanopterin S-methyltransferase subunit D OS=Methanosarcina mazei (strain ATCC BAA-159 / DSM 3647 / Goe1 / Go1 / JCM 11833 / OCM 88) OX=192952 GN=mtrD PE=1 SV=3	3	2683000000	3035900000	2342800000
sp|P80650|MTRH_METMA Tetrahydromethanopterin S-methyltransferase subunit H OS=Methanosarcina mazei (strain ATCC BAA-159 / DSM 3647 / Goe1 / Go1 / JCM 11833 / OCM 88) OX=192952 GN=mtrH PE=1 SV=3	4	1331500000	1686000000	1211700000
sp|P80651|MTRE_METMA Tetrahydromethanopterin S-methyltransferase subunit E OS=Methanosarcina mazei (strain ATCC BAA-159 / DSM 3647 / Goe1 / Go1 / JCM 11833 / OCM 88) OX=192952 GN=mtrE PE=1 SV=2	5	1512900000	1529900000	1131000000
sp|Q8PZH6|CFBA_METMA Sirohydrochlorin cobaltochelatase OS=Methanosarcina mazei (strain ATCC BAA-159 / DSM 3647 / Goe1 / Go1 / JCM 11833 / OCM 88) OX=192952 GN=cbiX PE=3 SV=1	6	1303500000	1237300000	852360000
sp|O59640|MTRA_METMA Tetrahydromethanopterin S-methyltransferase subunit A OS=Methanosarcina mazei (strain ATCC BAA-159 / DSM 3647 / Goe1 / Go1 / JCM 11833 / OCM 88) OX=192952 GN=mtrA PE=3 SV=2	7	1076200000	934310000	894060000
sp|F1SVE1|FPOO_METMA F(420)H(2) dehydrogenase subunit O OS=Methanosarcina mazei (strain ATCC BAA-159 / DSM 3647 / Goe1 / Go1 / JCM 11833 / OCM 88) OX=192952 GN=fpoO PE=1 SV=1	8	663620000	1055100000	776450000
tr|Q8PY95|Q8PY95_METMA Glutamate synthase, large chain OS=Methanosarcina mazei (strain ATCC BAA-159 / DSM 3647 / Goe1 / Go1 / JCM 11833 / OCM 88) OX=192952 GN=MM_0968 PE=4 SV=1	9	693560000	877720000	491260000
tr|Q8PXZ4|Q8PXZ4_METMA Conserved protein OS=Methanosarcina mazei (strain ATCC BAA-159 / DSM 3647 / Goe1 / Go1 / JCM 11833 / OCM 88) OX=192952 GN=MM_1072 PE=4 SV=1	10	779700000	831970000	424850000
tr|Q8PYA1|Q8PYA1_METMA Conserved protein OS=Methanosarcina mazei (strain ATCC BAA-159 / DSM 3647 / Goe1 / Go1 / JCM 11833 / OCM 88) OX=192952 GN=MM_0962 PE=4 SV=1	11	415630000	486960000	443670000
tr|Q8PY77|Q8PY77_METMA Conserved protein OS=Methanosarcina mazei (strain ATCC BAA-159 / DSM 3647 / Goe1 / Go1 / JCM 11833 / OCM 88) OX=192952 GN=MM_0987 PE=4 SV=1	12	318530000	474050000	448760000
tr|Q8PZT2|Q8PZT2_METMA Uncharacterized protein OS=Methanosarcina mazei (strain ATCC BAA-159 / DSM 3647 / Goe1 / Go1 / JCM 11833 / OCM 88) OX=192952 GN=MM_0410 PE=4 SV=1	13	478290000	438740000	246760000
sp|P80656|MTRG_METMA Tetrahydromethanopterin S-methyltransferase subunit G OS=Methanosarcina mazei (strain ATCC BAA-159 / DSM 3647 / Goe1 / Go1 / JCM 11833 / OCM 88) OX=192952 GN=mtrG PE=1 SV=2	14	409290000	505310000	247110000
tr|Q8PXH7|Q8PXH7_METMA Methyl-coenzyme M reductase subunit gamma OS=Methanosarcina mazei (strain ATCC BAA-159 / DSM 3647 / Goe1 / Go1 / JCM 11833 / OCM 88) OX=192952 GN=MM_1241 PE=3 SV=1	15	247350000	335750000	421300000
sp|P58972|MTBB3_METMA Dimethylamine methyltransferase MtbB3 OS=Methanosarcina mazei (strain ATCC BAA-159 / DSM 3647 / Goe1 / Go1 / JCM 11833 / OCM 88) OX=192952 GN=mtbB3 PE=3 SV=2	16	341740000	396710000	240870000
tr|Q8PZK9|Q8PZK9_METMA Small heat shock protein OS=Methanosarcina mazei (strain ATCC BAA-159 / DSM 3647 / Goe1 / Go1 / JCM 11833 / OCM 88) OX=192952 GN=MM_0483 PE=3 SV=1	17	281060000	382370000	306370000
sp|Q8PVW3|HDRD_METMA Dihydromethanophenazine:CoB--CoM heterodisulfide reductase subunit D OS=Methanosarcina mazei (strain ATCC BAA-159 / DSM 3647 / Goe1 / Go1 / JCM 11833 / OCM 88) OX=192952 GN=hdrD PE=1 SV=2	18	242750000	359090000	330340000
sp|Q8PV29|RL30_METMA 50S ribosomal protein L30 OS=Methanosarcina mazei (strain ATCC BAA-159 / DSM 3647 / Goe1 / Go1 / JCM 11833 / OCM 88) OX=192952 GN=rpl30 PE=3 SV=1	19	228660000	276560000	284180000
tr|Q8Q036|Q8Q036_METMA Glucosamine-1-phosphate N-acetyltransferase OS=Methanosarcina mazei (strain ATCC BAA-159 / DSM 3647 / Goe1 / Go1 / JCM 11833 / OCM 88) OX=192952 GN=MM_0302 PE=3 SV=1	20	204230000	305240000	276440000
sp|Q8PY39|THIC2_METMA Phosphomethylpyrimidine synthase 2 OS=Methanosarcina mazei (strain ATCC BAA-159 / DSM 3647 / Goe1 / Go1 / JCM 11833 / OCM 88) OX=192952 GN=thiC2 PE=3 SV=2	21	225720000	290220000	218700000
tr|Q8PXH8|Q8PXH8_METMA Methyl-coenzyme M reductase subunit alpha OS=Methanosarcina mazei (strain ATCC BAA-159 / DSM 3647 / Goe1 / Go1 / JCM 11833 / OCM 88) OX=192952 GN=MM_1240 PE=3 SV=1	22	186740000	256210000	270210000
sp|Q8PU58|FPOA_METMA F(420)H(2) dehydrogenase subunit A OS=Methanosarcina mazei (strain ATCC BAA-159 / DSM 3647 / Goe1 / Go1 / JCM 11833 / OCM 88) OX=192952 GN=fpoA PE=1 SV=1	23	259410000	258260000	175080000
tr|Q8PXH4|Q8PXH4_METMA Methyl-coenzyme M reductase subunit beta OS=Methanosarcina mazei (strain ATCC BAA-159 / DSM 3647 / Goe1 / Go1 / JCM 11833 / OCM 88) OX=192952 GN=MM_1244 PE=3 SV=1	24	179520000	244850000	225460000
tr|Q8PWE2|Q8PWE2_METMA Methanol:corrinoid methyltransferase MtaB OS=Methanosarcina mazei (strain ATCC BAA-159 / DSM 3647 / Goe1 / Go1 / JCM 11833 / OCM 88) OX=192952 GN=MM_1647 PE=4 SV=1	25	161400000	267190000	187500000
sp|O59638|MTRC_METMA Tetrahydromethanopterin S-methyltransferase subunit C OS=Methanosarcina mazei (strain ATCC BAA-159 / DSM 3647 / Goe1 / Go1 / JCM 11833 / OCM 88) OX=192952 GN=mtrC PE=3 SV=2	26	235480000	205680000	151940000
tr|Q8PWX0|Q8PWX0_METMA Universal stress protein OS=Methanosarcina mazei (strain ATCC BAA-159 / DSM 3647 / Goe1 / Go1 / JCM 11833 / OCM 88) OX=192952 GN=MM_1456 PE=4 SV=1	27	116430000	188830000	241260000
tr|Q8PYW9|Q8PYW9_METMA SAM-dependent methyltransferases OS=Methanosarcina mazei (strain ATCC BAA-159 / DSM 3647 / Goe1 / Go1 / JCM 11833 / OCM 88) OX=192952 GN=MM_0730 PE=4 SV=1	28	170340000	215350000	121240000
	29	201320000	140610000	154740000
tr|Q8PWU8|Q8PWU8_METMA Molybdenum cofactor biosynthesis protein B OS=Methanosarcina mazei (strain ATCC BAA-159 / DSM 3647 / Goe1 / Go1 / JCM 11833 / OCM 88) OX=192952 GN=MM_1478 PE=4 SV=1	30	243320000	153720000	67711000
sp|P80655|MTRB_METMA Tetrahydromethanopterin S-methyltransferase subunit B OS=Methanosarcina mazei (strain ATCC BAA-159 / DSM 3647 / Goe1 / Go1 / JCM 11833 / OCM 88) OX=192952 GN=mtrB PE=1 SV=4	31	173140000	182620000	100440000
sp|Q8PV44|RS3_METMA 30S ribosomal protein S3 OS=Methanosarcina mazei (strain ATCC BAA-159 / DSM 3647 / Goe1 / Go1 / JCM 11833 / OCM 88) OX=192952 GN=rps3 PE=3 SV=1	32	118410000	154060000	169790000
tr|Q8PXZ3|Q8PXZ3_METMA Methanol corrinoid protein OS=Methanosarcina mazei (strain ATCC BAA-159 / DSM 3647 / Goe1 / Go1 / JCM 11833 / OCM 88) OX=192952 GN=mtaC PE=3 SV=1	33	121240000	163720000	139620000
sp|P61930|RS10_METMA 30S ribosomal protein S10 OS=Methanosarcina mazei (strain ATCC BAA-159 / DSM 3647 / Goe1 / Go1 / JCM 11833 / OCM 88) OX=192952 GN=rps10 PE=3 SV=1	34	110740000	147660000	144090000
sp|P58966|CIMA_METMA Putative (R)-citramalate synthase CimA OS=Methanosarcina mazei (strain ATCC BAA-159 / DSM 3647 / Goe1 / Go1 / JCM 11833 / OCM 88) OX=192952 GN=cimA PE=3 SV=1	35	111110000	133140000	157820000
tr|Q8PTY3|Q8PTY3_METMA Conserved protein OS=Methanosarcina mazei (strain ATCC BAA-159 / DSM 3647 / Goe1 / Go1 / JCM 11833 / OCM 88) OX=192952 GN=MM_2574 PE=4 SV=1	36	115210000	173580000	109390000
sp|Q8PXA1|FTR_METMA Formylmethanofuran--tetrahydromethanopterin formyltransferase OS=Methanosarcina mazei (strain ATCC BAA-159 / DSM 3647 / Goe1 / Go1 / JCM 11833 / OCM 88) OX=192952 GN=ftr PE=3 SV=1	37	106500000	162510000	121270000
tr|Q8PZV0|Q8PZV0_METMA Heterodisulfide reductase subunit HdrB OS=Methanosarcina mazei (strain ATCC BAA-159 / DSM 3647 / Goe1 / Go1 / JCM 11833 / OCM 88) OX=192952 GN=MM_0389 PE=4 SV=1	38	81929000	150280000	153930000
sp|Q8PV36|RS14Z_METMA 30S ribosomal protein S14 type Z OS=Methanosarcina mazei (strain ATCC BAA-159 / DSM 3647 / Goe1 / Go1 / JCM 11833 / OCM 88) OX=192952 GN=rps14 PE=3 SV=1	39	83876000	140070000	137450000
tr|Q8PXX0|Q8PXX0_METMA Thermosome, alpha subunit OS=Methanosarcina mazei (strain ATCC BAA-159 / DSM 3647 / Goe1 / Go1 / JCM 11833 / OCM 88) OX=192952 GN=MM_1096 PE=3 SV=1	40	95051000	130380000	122930000
sp|Q8PXF0|GUAAA_METMA GMP synthase [glutamine-hydrolyzing] subunit A OS=Methanosarcina mazei (strain ATCC BAA-159 / DSM 3647 / Goe1 / Go1 / JCM 11833 / OCM 88) OX=192952 GN=guaAA PE=3 SV=1	41	125130000	159110000	37641000
sp|Q8PYK3|SUI1_METMA Protein translation factor SUI1 homolog OS=Methanosarcina mazei (strain ATCC BAA-159 / DSM 3647 / Goe1 / Go1 / JCM 11833 / OCM 88) OX=192952 GN=MM_0858 PE=3 SV=1	42	83996000	131400000	102950000
tr|Q8PWE1|Q8PWE1_METMA Methanol corrinoid protein MtaC OS=Methanosarcina mazei (strain ATCC BAA-159 / DSM 3647 / Goe1 / Go1 / JCM 11833 / OCM 88) OX=192952 GN=mtaC PE=3 SV=1	43	85140000	143900000	87538000
sp|P0CW13|DNAK_METMA Chaperone protein DnaK OS=Methanosarcina mazei (strain ATCC BAA-159 / DSM 3647 / Goe1 / Go1 / JCM 11833 / OCM 88) OX=192952 GN=dnaK PE=3 SV=1	44	85540000	127860000	93038000
tr|Q8PY97|Q8PY97_METMA Glutamate synthase, large chain OS=Methanosarcina mazei (strain ATCC BAA-159 / DSM 3647 / Goe1 / Go1 / JCM 11833 / OCM 88) OX=192952 GN=MM_0966 PE=4 SV=1	45	72413000	120200000	111800000
tr|Q8PVE9|Q8PVE9_METMA HesB protein OS=Methanosarcina mazei (strain ATCC BAA-159 / DSM 3647 / Goe1 / Go1 / JCM 11833 / OCM 88) OX=192952 GN=MM_2016 PE=4 SV=1	46	75323000	120880000	93873000
tr|Q8PY96|Q8PY96_METMA Archaeal glutamate synthase [NADPH] OS=Methanosarcina mazei (strain ATCC BAA-159 / DSM 3647 / Goe1 / Go1 / JCM 11833 / OCM 88) OX=192952 GN=MM_0967 PE=3 SV=1	47	80426000	105500000	102610000
sp|F1SVH9|FPOM_METMA F(420)H(2) dehydrogenase subunit M OS=Methanosarcina mazei (strain ATCC BAA-159 / DSM 3647 / Goe1 / Go1 / JCM 11833 / OCM 88) OX=192952 GN=fpoM PE=1 SV=1	48	110150000	110990000	67193000
sp|Q8PUR8|EF1A_METMA Elongation factor 1-alpha OS=Methanosarcina mazei (strain ATCC BAA-159 / DSM 3647 / Goe1 / Go1 / JCM 11833 / OCM 88) OX=192952 GN=tuf PE=3 SV=1	49	51305000	77728000	155860000
sp|P58968|LEU1_METMA Probable 2-isopropylmalate synthase OS=Methanosarcina mazei (strain ATCC BAA-159 / DSM 3647 / Goe1 / Go1 / JCM 11833 / OCM 88) OX=192952 GN=leuA PE=3 SV=1	50	58283000	103510000	121250000
tr|Q8PSX5|Q8PSX5_METMA Conserved protein OS=Methanosarcina mazei (strain ATCC BAA-159 / DSM 3647 / Goe1 / Go1 / JCM 11833 / OCM 88) OX=192952 GN=MM_2948 PE=4 SV=1	51	72060000	97537000	104120000
tr|Q8PTY1|Q8PTY1_METMA Ferrous iron transport protein B OS=Methanosarcina mazei (strain ATCC BAA-159 / DSM 3647 / Goe1 / Go1 / JCM 11833 / OCM 88) OX=192952 GN=MM_2576 PE=4 SV=1	52	81986000	100310000	87587000
tr|Q8PX90|Q8PX90_METMA Iron-dependent repressor OS=Methanosarcina mazei (strain ATCC BAA-159 / DSM 3647 / Goe1 / Go1 / JCM 11833 / OCM 88) OX=192952 GN=MM_1332 PE=3 SV=1	53	96771000	110370000	60175000
tr|Q8PXR3|Q8PXR3_METMA Myo-inositol 2-dehydrogenase OS=Methanosarcina mazei (strain ATCC BAA-159 / DSM 3647 / Goe1 / Go1 / JCM 11833 / OCM 88) OX=192952 GN=MM_1153 PE=4 SV=1	54	65236000	80435000	117670000
tr|Q8PVC8|Q8PVC8_METMA Conserved protein OS=Methanosarcina mazei (strain ATCC BAA-159 / DSM 3647 / Goe1 / Go1 / JCM 11833 / OCM 88) OX=192952 GN=MM_2037 PE=4 SV=1	55	44245000	90318000	112370000
sp|Q8PY36|TBP2_METMA TATA-box-binding protein 2 OS=Methanosarcina mazei (strain ATCC BAA-159 / DSM 3647 / Goe1 / Go1 / JCM 11833 / OCM 88) OX=192952 GN=tbp2 PE=3 SV=1	56	66360000	88231000	89144000
sp|Q8PXJ6|MPTA_METMA GTP cyclohydrolase MptA OS=Methanosarcina mazei (strain ATCC BAA-159 / DSM 3647 / Goe1 / Go1 / JCM 11833 / OCM 88) OX=192952 GN=mptA PE=3 SV=1	57	59696000	93443000	88575000
tr|Q8PWJ5|Q8PWJ5_METMA Conserved protein OS=Methanosarcina mazei (strain ATCC BAA-159 / DSM 3647 / Goe1 / Go1 / JCM 11833 / OCM 88) OX=192952 GN=MM_1590 PE=4 SV=1	58	71180000	85771000	77522000
tr|Q8PZ63|Q8PZ63_METMA CMD domain-containing protein OS=Methanosarcina mazei (strain ATCC BAA-159 / DSM 3647 / Goe1 / Go1 / JCM 11833 / OCM 88) OX=192952 GN=MM_0631 PE=4 SV=1	59	59659000	91630000	73662000
sp|Q8PVI7|CSG_METMA Major S-layer protein OS=Methanosarcina mazei (strain ATCC BAA-159 / DSM 3647 / Goe1 / Go1 / JCM 11833 / OCM 88) OX=192952 GN=MM_1976 PE=1 SV=1	60	82905000	88179000	50437000
tr|Q8PZX3|Q8PZX3_METMA Ferredoxin OS=Methanosarcina mazei (strain ATCC BAA-159 / DSM 3647 / Goe1 / Go1 / JCM 11833 / OCM 88) OX=192952 GN=MM_0366 PE=4 SV=1	61	43893000	76467000	96575000
tr|Q8PWL8|Q8PWL8_METMA Molybdenum formylmethanofuran dehydrogenase subunit OS=Methanosarcina mazei (strain ATCC BAA-159 / DSM 3647 / Goe1 / Go1 / JCM 11833 / OCM 88) OX=192952 GN=fmdA PE=4 SV=1	62	58763000	72590000	81497000
tr|Q8PTY0|Q8PTY0_METMA FeoA domain-containing protein OS=Methanosarcina mazei (strain ATCC BAA-159 / DSM 3647 / Goe1 / Go1 / JCM 11833 / OCM 88) OX=192952 GN=MM_2577 PE=4 SV=1	63	62852000	93921000	47583000
sp|Q8PYF0|Y912_METMA UPF0288 protein MM_0912 OS=Methanosarcina mazei (strain ATCC BAA-159 / DSM 3647 / Goe1 / Go1 / JCM 11833 / OCM 88) OX=192952 GN=MM_0912 PE=3 SV=1	64	75293000	89189000	39483000
tr|Q8PUI3|Q8PUI3_METMA Transcriptional regulator OS=Methanosarcina mazei (strain ATCC BAA-159 / DSM 3647 / Goe1 / Go1 / JCM 11833 / OCM 88) OX=192952 GN=MM_2351 PE=4 SV=1	65	80447000	77046000	44660000
tr|Q8PY56|Q8PY56_METMA Cell division protein FtsZ OS=Methanosarcina mazei (strain ATCC BAA-159 / DSM 3647 / Goe1 / Go1 / JCM 11833 / OCM 88) OX=192952 GN=ftsZ PE=3 SV=1	66	61647000	78983000	60259000
tr|Q8PZX7|Q8PZX7_METMA Sulfite reductase, assimilatory-type OS=Methanosarcina mazei (strain ATCC BAA-159 / DSM 3647 / Goe1 / Go1 / JCM 11833 / OCM 88) OX=192952 GN=MM_0362 PE=4 SV=1	67	39565000	78754000	71622000
tr|Q8PX43|Q8PX43_METMA Thermosome, alpha subunit OS=Methanosarcina mazei (strain ATCC BAA-159 / DSM 3647 / Goe1 / Go1 / JCM 11833 / OCM 88) OX=192952 GN=MM_1379 PE=3 SV=1	68	51119000	72246000	55439000
tr|Q8PXG2|Q8PXG2_METMA CdcH protein OS=Methanosarcina mazei (strain ATCC BAA-159 / DSM 3647 / Goe1 / Go1 / JCM 11833 / OCM 88) OX=192952 GN=MM_1256 PE=3 SV=1	69	46532000	57979000	73308000
tr|Q8PVX8|Q8PVX8_METMA Pyruvate carboxylase subunit B OS=Methanosarcina mazei (strain ATCC BAA-159 / DSM 3647 / Goe1 / Go1 / JCM 11833 / OCM 88) OX=192952 GN=MM_1827 PE=4 SV=1	70	49435000	62888000	64699000
tr|Q8PT51|Q8PT51_METMA Coenzyme F390 synthetase/phenylacetyl-CoA Ligase OS=Methanosarcina mazei (strain ATCC BAA-159 / DSM 3647 / Goe1 / Go1 / JCM 11833 / OCM 88) OX=192952 GN=MM_2867 PE=4 SV=1	71	46586000	61133000	67504000
tr|Q8PY80|Q8PY80_METMA Conserved protein OS=Methanosarcina mazei (strain ATCC BAA-159 / DSM 3647 / Goe1 / Go1 / JCM 11833 / OCM 88) OX=192952 GN=MM_0984 PE=4 SV=1	72	41475000	70415000	57052000
sp|P0CW05|ACKA_METMA Acetate kinase OS=Methanosarcina mazei (strain ATCC BAA-159 / DSM 3647 / Goe1 / Go1 / JCM 11833 / OCM 88) OX=192952 GN=ackA PE=3 SV=1	73	47722000	64307000	48227000
sp|Q60186|VATA_METMA V-type ATP synthase alpha chain OS=Methanosarcina mazei (strain ATCC BAA-159 / DSM 3647 / Goe1 / Go1 / JCM 11833 / OCM 88) OX=192952 GN=atpA PE=1 SV=2	74	44397000	58682000	47751000
tr|Q8PYF4|Q8PYF4_METMA Conserved protein OS=Methanosarcina mazei (strain ATCC BAA-159 / DSM 3647 / Goe1 / Go1 / JCM 11833 / OCM 88) OX=192952 GN=MM_0908 PE=4 SV=1	75	27684000	82511000	37687000
	76	59959000	51359000	36432000
sp|Q8PY51|RL10_METMA 50S ribosomal protein L10 OS=Methanosarcina mazei (strain ATCC BAA-159 / DSM 3647 / Goe1 / Go1 / JCM 11833 / OCM 88) OX=192952 GN=rpl10 PE=3 SV=1	77	42760000	44502000	60432000
sp|Q8PU59|FPOH_METMA F(420)H(2) dehydrogenase subunit H OS=Methanosarcina mazei (strain ATCC BAA-159 / DSM 3647 / Goe1 / Go1 / JCM 11833 / OCM 88) OX=192952 GN=fpoH PE=1 SV=1	78	55989000	56585000	34861000
tr|Q8PTF7|Q8PTF7_METMA Uncharacterized protein OS=Methanosarcina mazei (strain ATCC BAA-159 / DSM 3647 / Goe1 / Go1 / JCM 11833 / OCM 88) OX=192952 GN=MM_2758 PE=4 SV=1	79	0	0	142940000
tr|Q8PU81|Q8PU81_METMA Dipeptide/oligopeptide-binding protein OS=Methanosarcina mazei (strain ATCC BAA-159 / DSM 3647 / Goe1 / Go1 / JCM 11833 / OCM 88) OX=192952 GN=MM_2460 PE=4 SV=1	80	37165000	67554000	36108000
tr|Q8Q050|Q8Q050_METMA Transcriptional regulator, ArsR family OS=Methanosarcina mazei (strain ATCC BAA-159 / DSM 3647 / Goe1 / Go1 / JCM 11833 / OCM 88) OX=192952 GN=MM_0288 PE=4 SV=1	81	29688000	62988000	45922000
tr|Q8PYP1|Q8PYP1_METMA Conserved protein OS=Methanosarcina mazei (strain ATCC BAA-159 / DSM 3647 / Goe1 / Go1 / JCM 11833 / OCM 88) OX=192952 GN=MM_0820 PE=4 SV=1	82	33966000	53396000	47969000
tr|Q8PWG6|Q8PWG6_METMA Divalent cation transport protein OS=Methanosarcina mazei (strain ATCC BAA-159 / DSM 3647 / Goe1 / Go1 / JCM 11833 / OCM 88) OX=192952 GN=MM_1621 PE=4 SV=1	83	55594000	52672000	26305000
tr|Q8PYU4|Q8PYU4_METMA FeMo cofactor biosynthesis protein NifB OS=Methanosarcina mazei (strain ATCC BAA-159 / DSM 3647 / Goe1 / Go1 / JCM 11833 / OCM 88) OX=192952 GN=nifB PE=3 SV=1	84	35442000	57462000	41544000
sp|P0CW11|GRPE_METMA Protein GrpE OS=Methanosarcina mazei (strain ATCC BAA-159 / DSM 3647 / Goe1 / Go1 / JCM 11833 / OCM 88) OX=192952 GN=grpE PE=3 SV=1	85	29889000	59414000	44818000
tr|Q8PX05|Q8PX05_METMA Aspartokinase OS=Methanosarcina mazei (strain ATCC BAA-159 / DSM 3647 / Goe1 / Go1 / JCM 11833 / OCM 88) OX=192952 GN=MM_1417 PE=3 SV=1	86	30633000	61439000	42030000
tr|Q8PWL7|Q8PWL7_METMA Formylmethanofuran dehydrogenase OS=Methanosarcina mazei (strain ATCC BAA-159 / DSM 3647 / Goe1 / Go1 / JCM 11833 / OCM 88) OX=192952 GN=fmdC PE=4 SV=1	87	34324000	49055000	49544000
tr|Q8PUL6|Q8PUL6_METMA Hydrogenase expression/formation protein OS=Methanosarcina mazei (strain ATCC BAA-159 / DSM 3647 / Goe1 / Go1 / JCM 11833 / OCM 88) OX=192952 GN=hypB PE=4 SV=1	88	29923000	49458000	51133000
tr|Q8PXH5|Q8PXH5_METMA Methyl-coenzyme M reductase operon protein D OS=Methanosarcina mazei (strain ATCC BAA-159 / DSM 3647 / Goe1 / Go1 / JCM 11833 / OCM 88) OX=192952 GN=MM_1243 PE=4 SV=1	89	41942000	47847000	40595000
tr|Q8PZH9|Q8PZH9_METMA Nitrogenase iron protein 2 OS=Methanosarcina mazei (strain ATCC BAA-159 / DSM 3647 / Goe1 / Go1 / JCM 11833 / OCM 88) OX=192952 GN=nifH2 PE=3 SV=1	90	35217000	50804000	42080000
sp|Q8PV41|RS17_METMA 30S ribosomal protein S17 OS=Methanosarcina mazei (strain ATCC BAA-159 / DSM 3647 / Goe1 / Go1 / JCM 11833 / OCM 88) OX=192952 GN=rps17 PE=3 SV=2	91	37741000	52066000	37800000
tr|Q8PX28|Q8PX28_METMA Cobyrinate a,c-diamide synthase OS=Methanosarcina mazei (strain ATCC BAA-159 / DSM 3647 / Goe1 / Go1 / JCM 11833 / OCM 88) OX=192952 GN=cbiA PE=3 SV=1	92	33296000	47888000	41074000
tr|Q8Q0R4|Q8Q0R4_METMA Thermosome subunit OS=Methanosarcina mazei (strain ATCC BAA-159 / DSM 3647 / Goe1 / Go1 / JCM 11833 / OCM 88) OX=192952 GN=MM_0072 PE=3 SV=1	93	31257000	52406000	37997000
sp|P61932|RS27_METMA 30S ribosomal protein S27e OS=Methanosarcina mazei (strain ATCC BAA-159 / DSM 3647 / Goe1 / Go1 / JCM 11833 / OCM 88) OX=192952 GN=rps27e PE=3 SV=1	94	30748000	55092000	35218000
tr|Q8PVH7|Q8PVH7_METMA Putative regulatory protein OS=Methanosarcina mazei (strain ATCC BAA-159 / DSM 3647 / Goe1 / Go1 / JCM 11833 / OCM 88) OX=192952 GN=MM_1986 PE=4 SV=1	95	44140000	47883000	24264000
tr|Q8Q039|Q8Q039_METMA Glucosamine-1-phosphate N-acetyltransferase OS=Methanosarcina mazei (strain ATCC BAA-159 / DSM 3647 / Goe1 / Go1 / JCM 11833 / OCM 88) OX=192952 GN=MM_0299 PE=3 SV=1	96	34311000	49113000	30617000
sp|Q8PV30|RS5_METMA 30S ribosomal protein S5 OS=Methanosarcina mazei (strain ATCC BAA-159 / DSM 3647 / Goe1 / Go1 / JCM 11833 / OCM 88) OX=192952 GN=rps5 PE=3 SV=1	97	32435000	38475000	41533000
tr|F1SVI5|F1SVI5_METMA F420-nonreducing hydrogenase I, cytochrome B subunit OS=Methanosarcina mazei (strain ATCC BAA-159 / DSM 3647 / Goe1 / Go1 / JCM 11833 / OCM 88) OX=192952 GN=vhoC PE=4 SV=1	98	41404000	46717000	23732000
sp|Q8Q0K3|CYAS_METMA Cysteate synthase OS=Methanosarcina mazei (strain ATCC BAA-159 / DSM 3647 / Goe1 / Go1 / JCM 11833 / OCM 88) OX=192952 GN=MM_0133 PE=3 SV=1	99	23252000	38579000	49827000
tr|Q8PX55|Q8PX55_METMA Anaerobic ribonucleoside-triphosphate reductase OS=Methanosarcina mazei (strain ATCC BAA-159 / DSM 3647 / Goe1 / Go1 / JCM 11833 / OCM 88) OX=192952 GN=MM_1367 PE=4 SV=1	100	36051000	42957000	29931000
tr|Q8PYE5|Q8PYE5_METMA Conserved protein OS=Methanosarcina mazei (strain ATCC BAA-159 / DSM 3647 / Goe1 / Go1 / JCM 11833 / OCM 88) OX=192952 GN=MM_0917 PE=4 SV=1	101	33598000	45469000	27226000
tr|Q8PY74|Q8PY74_METMA Iron-sulfur cluster carrier protein OS=Methanosarcina mazei (strain ATCC BAA-159 / DSM 3647 / Goe1 / Go1 / JCM 11833 / OCM 88) OX=192952 GN=MM_0990 PE=3 SV=1	102	29679000	37583000	38380000
tr|Q8PUL1|Q8PUL1_METMA Ech Hydrogenase, Subunit OS=Methanosarcina mazei (strain ATCC BAA-159 / DSM 3647 / Goe1 / Go1 / JCM 11833 / OCM 88) OX=192952 GN=echD PE=4 SV=1	103	25663000	39351000	39697000
tr|Q8PU82|Q8PU82_METMA Methyltransferase OS=Methanosarcina mazei (strain ATCC BAA-159 / DSM 3647 / Goe1 / Go1 / JCM 11833 / OCM 88) OX=192952 GN=MM_2459 PE=4 SV=1	104	27972000	42432000	32539000
tr|Q8PVZ6|Q8PVZ6_METMA 50S ribosomal protein L44e OS=Methanosarcina mazei (strain ATCC BAA-159 / DSM 3647 / Goe1 / Go1 / JCM 11833 / OCM 88) OX=192952 GN=rpl44e PE=3 SV=1	105	29033000	41467000	32206000
sp|Q8Q0L8|PYRG_METMA CTP synthase OS=Methanosarcina mazei (strain ATCC BAA-159 / DSM 3647 / Goe1 / Go1 / JCM 11833 / OCM 88) OX=192952 GN=pyrG PE=3 SV=1	106	30148000	39312000	33200000
sp|Q8PU60|FPOI_METMA F(420)H(2) dehydrogenase subunit I OS=Methanosarcina mazei (strain ATCC BAA-159 / DSM 3647 / Goe1 / Go1 / JCM 11833 / OCM 88) OX=192952 GN=fpoI PE=1 SV=1	107	19097000	42552000	40044000
tr|Q8PUH0|Q8PUH0_METMA GTP-binding protein OS=Methanosarcina mazei (strain ATCC BAA-159 / DSM 3647 / Goe1 / Go1 / JCM 11833 / OCM 88) OX=192952 GN=MM_2364 PE=4 SV=1	108	39130000	22712000	38982000
sp|Q8PT95|TRPB1_METMA Tryptophan synthase beta chain 1 OS=Methanosarcina mazei (strain ATCC BAA-159 / DSM 3647 / Goe1 / Go1 / JCM 11833 / OCM 88) OX=192952 GN=trpB1 PE=3 SV=2	109	19936000	28344000	51385000
tr|Q8PUL0|Q8PUL0_METMA Ech Hydrogenase, Subunit OS=Methanosarcina mazei (strain ATCC BAA-159 / DSM 3647 / Goe1 / Go1 / JCM 11833 / OCM 88) OX=192952 GN=eche PE=4 SV=1	110	25883000	38684000	34718000
tr|Q8PZJ5|Q8PZJ5_METMA Iron-sulfur flavoprotein OS=Methanosarcina mazei (strain ATCC BAA-159 / DSM 3647 / Goe1 / Go1 / JCM 11833 / OCM 88) OX=192952 GN=MM_0497 PE=4 SV=1	111	25129000	37730000	29635000
tr|Q8PRV7|Q8PRV7_METMA Conserved protein OS=Methanosarcina mazei (strain ATCC BAA-159 / DSM 3647 / Goe1 / Go1 / JCM 11833 / OCM 88) OX=192952 GN=MM_3331 PE=4 SV=1	112	29935000	33235000	29323000
tr|Q8PX10|Q8PX10_METMA Uncharacterized protein OS=Methanosarcina mazei (strain ATCC BAA-159 / DSM 3647 / Goe1 / Go1 / JCM 11833 / OCM 88) OX=192952 GN=MM_1412 PE=4 SV=1	113	22696000	34994000	34586000
tr|Q8PWG4|Q8PWG4_METMA Conserved protein OS=Methanosarcina mazei (strain ATCC BAA-159 / DSM 3647 / Goe1 / Go1 / JCM 11833 / OCM 88) OX=192952 GN=MM_1625 PE=4 SV=1	114	26750000	39276000	26229000
tr|Q8PTZ5|Q8PTZ5_METMA Uncharacterized protein OS=Methanosarcina mazei (strain ATCC BAA-159 / DSM 3647 / Goe1 / Go1 / JCM 11833 / OCM 88) OX=192952 GN=MM_2562 PE=4 SV=1	115	26263000	39969000	24767000
tr|Q8PVV6|Q8PVV6_METMA Dus domain-containing protein OS=Methanosarcina mazei (strain ATCC BAA-159 / DSM 3647 / Goe1 / Go1 / JCM 11833 / OCM 88) OX=192952 GN=MM_1851 PE=4 SV=1	116	16719000	40735000	33305000
sp|Q8PWH0|Y1617_METMA Putative nickel insertion protein OS=Methanosarcina mazei (strain ATCC BAA-159 / DSM 3647 / Goe1 / Go1 / JCM 11833 / OCM 88) OX=192952 GN=MM_1617 PE=3 SV=1	117	20887000	40584000	28348000
sp|P0CW15|TF2B_METMA Transcription initiation factor IIB OS=Methanosarcina mazei (strain ATCC BAA-159 / DSM 3647 / Goe1 / Go1 / JCM 11833 / OCM 88) OX=192952 GN=tfb PE=3 SV=1	118	25486000	36010000	28088000
	119	66666000	8658600	12667000
sp|Q8PZA0|IF2G_METMA Translation initiation factor 2 subunit gamma OS=Methanosarcina mazei (strain ATCC BAA-159 / DSM 3647 / Goe1 / Go1 / JCM 11833 / OCM 88) OX=192952 GN=eif2g PE=3 SV=1	120	19247000	27679000	40984000
tr|Q8PXS5|Q8PXS5_METMA Glycosyltransferase OS=Methanosarcina mazei (strain ATCC BAA-159 / DSM 3647 / Goe1 / Go1 / JCM 11833 / OCM 88) OX=192952 GN=MM_1141 PE=4 SV=1	121	26587000	30670000	30576000
tr|Q8PY50|Q8PY50_METMA 50S ribosomal protein L12 OS=Methanosarcina mazei (strain ATCC BAA-159 / DSM 3647 / Goe1 / Go1 / JCM 11833 / OCM 88) OX=192952 GN=rpl12 PE=3 SV=1	122	31209000	27959000	25968000
sp|Q8PZA5|Y589_METMA UPF0179 protein MM_0589 OS=Methanosarcina mazei (strain ATCC BAA-159 / DSM 3647 / Goe1 / Go1 / JCM 11833 / OCM 88) OX=192952 GN=MM_0589 PE=3 SV=1	123	20643000	27593000	36639000
tr|Q8PXW9|Q8PXW9_METMA Conserved protein OS=Methanosarcina mazei (strain ATCC BAA-159 / DSM 3647 / Goe1 / Go1 / JCM 11833 / OCM 88) OX=192952 GN=MM_1097 PE=4 SV=1	124	23186000	27378000	31870000
sp|Q8PUR7|EF2_METMA Elongation factor 2 OS=Methanosarcina mazei (strain ATCC BAA-159 / DSM 3647 / Goe1 / Go1 / JCM 11833 / OCM 88) OX=192952 GN=fusA PE=3 SV=1	125	11762000	14500000	54964000
sp|Q8PV35|RS8_METMA 30S ribosomal protein S8 OS=Methanosarcina mazei (strain ATCC BAA-159 / DSM 3647 / Goe1 / Go1 / JCM 11833 / OCM 88) OX=192952 GN=rps8 PE=3 SV=1	126	20180000	26125000	33898000
sp|P59010|PYRH_METMA Uridylate kinase OS=Methanosarcina mazei (strain ATCC BAA-159 / DSM 3647 / Goe1 / Go1 / JCM 11833 / OCM 88) OX=192952 GN=pyrH PE=3 SV=1	127	26451000	33929000	19550000
tr|Q8Q0K8|Q8Q0K8_METMA Archaeal Lon protease OS=Methanosarcina mazei (strain ATCC BAA-159 / DSM 3647 / Goe1 / Go1 / JCM 11833 / OCM 88) OX=192952 GN=MM_0128 PE=3 SV=1	128	22233000	25993000	31254000
sp|Q8PUL7|HYPA_METMA Hydrogenase maturation factor HypA OS=Methanosarcina mazei (strain ATCC BAA-159 / DSM 3647 / Goe1 / Go1 / JCM 11833 / OCM 88) OX=192952 GN=hypA PE=3 SV=1	129	19495000	30487000	28328000
tr|Q8PWZ9|Q8PWZ9_METMA dCMP deaminase OS=Methanosarcina mazei (strain ATCC BAA-159 / DSM 3647 / Goe1 / Go1 / JCM 11833 / OCM 88) OX=192952 GN=MM_1423 PE=3 SV=1	130	18026000	30042000	29942000
tr|Q8PY76|Q8PY76_METMA Conserved protein OS=Methanosarcina mazei (strain ATCC BAA-159 / DSM 3647 / Goe1 / Go1 / JCM 11833 / OCM 88) OX=192952 GN=MM_0988 PE=4 SV=1	131	13241000	28681000	35548000
tr|Q8PY67|Q8PY67_METMA Cobalamin biosynthesis protein G OS=Methanosarcina mazei (strain ATCC BAA-159 / DSM 3647 / Goe1 / Go1 / JCM 11833 / OCM 88) OX=192952 GN=MM_0997 PE=4 SV=1	132	19613000	30445000	26124000
tr|Q8PUE3|Q8PUE3_METMA Long-chain-fatty-acid--CoA ligase OS=Methanosarcina mazei (strain ATCC BAA-159 / DSM 3647 / Goe1 / Go1 / JCM 11833 / OCM 88) OX=192952 GN=MM_2392 PE=4 SV=1	133	19638000	29610000	26177000
tr|Q8PVB7|Q8PVB7_METMA ABC transporter, ATP-binding protein OS=Methanosarcina mazei (strain ATCC BAA-159 / DSM 3647 / Goe1 / Go1 / JCM 11833 / OCM 88) OX=192952 GN=MM_2054 PE=4 SV=1	134	16388000	24790000	32710000
tr|Q8PX83|Q8PX83_METMA Pyruvate synthase beta subunit OS=Methanosarcina mazei (strain ATCC BAA-159 / DSM 3647 / Goe1 / Go1 / JCM 11833 / OCM 88) OX=192952 GN=MM_1339 PE=4 SV=1	135	23571000	27026000	22493000
sp|Q8PZN5|RADA_METMA DNA repair and recombination protein RadA OS=Methanosarcina mazei (strain ATCC BAA-159 / DSM 3647 / Goe1 / Go1 / JCM 11833 / OCM 88) OX=192952 GN=radA PE=3 SV=2	136	18853000	29994000	24124000
tr|Q8PZ03|Q8PZ03_METMA Cleavage and polyadenylation specificity factor 100 kD subunit OS=Methanosarcina mazei (strain ATCC BAA-159 / DSM 3647 / Goe1 / Go1 / JCM 11833 / OCM 88) OX=192952 GN=MM_0695 PE=1 SV=1	137	24484000	26395000	21329000
sp|Q8Q037|GLMM_METMA Probable phosphoglucosamine mutase OS=Methanosarcina mazei (strain ATCC BAA-159 / DSM 3647 / Goe1 / Go1 / JCM 11833 / OCM 88) OX=192952 GN=glmM PE=3 SV=2	138	15984000	30992000	24605000
tr|Q8PWL5|Q8PWL5_METMA Molybdenum formylmethanofuran dehydrogenase subunit OS=Methanosarcina mazei (strain ATCC BAA-159 / DSM 3647 / Goe1 / Go1 / JCM 11833 / OCM 88) OX=192952 GN=fmdB PE=4 SV=1	139	15359000	24804000	26516000
sp|Q8PUA4|PDXT_METMA Pyridoxal 5-phosphate synthase subunit PdxT OS=Methanosarcina mazei (strain ATCC BAA-159 / DSM 3647 / Goe1 / Go1 / JCM 11833 / OCM 88) OX=192952 GN=pdxT PE=3 SV=2	140	23709000	23301000	19061000
tr|Q8PSA3|Q8PSA3_METMA Transcriptional regulator OS=Methanosarcina mazei (strain ATCC BAA-159 / DSM 3647 / Goe1 / Go1 / JCM 11833 / OCM 88) OX=192952 GN=MM_3179 PE=4 SV=1	141	9262600	29407000	26020000
tr|Q8PUR0|Q8PUR0_METMA DNA-directed RNA polymerase subunit beta OS=Methanosarcina mazei (strain ATCC BAA-159 / DSM 3647 / Goe1 / Go1 / JCM 11833 / OCM 88) OX=192952 GN=MM_2272 PE=3 SV=1	142	15843000	18980000	29538000
tr|Q8PUR1|Q8PUR1_METMA DNA-directed RNA polymerase subunit OS=Methanosarcina mazei (strain ATCC BAA-159 / DSM 3647 / Goe1 / Go1 / JCM 11833 / OCM 88) OX=192952 GN=MM_2271 PE=3 SV=1	143	14529000	21324000	27963000
sp|Q8Q001|TRPB2_METMA Tryptophan synthase beta chain 2 OS=Methanosarcina mazei (strain ATCC BAA-159 / DSM 3647 / Goe1 / Go1 / JCM 11833 / OCM 88) OX=192952 GN=trpB2 PE=3 SV=1	144	16363000	23569000	23478000
sp|Q8Q0F2|RS3A_METMA 30S ribosomal protein S3Ae OS=Methanosarcina mazei (strain ATCC BAA-159 / DSM 3647 / Goe1 / Go1 / JCM 11833 / OCM 88) OX=192952 GN=rps3ae PE=3 SV=1	145	17576000	20866000	23031000
tr|Q8PZM8|Q8PZM8_METMA Cobalt transport protein CbiN OS=Methanosarcina mazei (strain ATCC BAA-159 / DSM 3647 / Goe1 / Go1 / JCM 11833 / OCM 88) OX=192952 GN=cbiN PE=3 SV=1	146	19216000	22714000	18714000
tr|Q8PY70|Q8PY70_METMA Precorrin-8X methylmutase OS=Methanosarcina mazei (strain ATCC BAA-159 / DSM 3647 / Goe1 / Go1 / JCM 11833 / OCM 88) OX=192952 GN=MM_0994 PE=4 SV=1	147	13882000	19075000	27464000
tr|Q8PVZ7|Q8PVZ7_METMA Protein translation initiation factor 2 subunit alpha OS=Methanosarcina mazei (strain ATCC BAA-159 / DSM 3647 / Goe1 / Go1 / JCM 11833 / OCM 88) OX=192952 GN=MM_1807 PE=3 SV=1	148	12556000	17626000	28895000
tr|Q8PVG7|Q8PVG7_METMA Cobalamin biosynthesis protein OS=Methanosarcina mazei (strain ATCC BAA-159 / DSM 3647 / Goe1 / Go1 / JCM 11833 / OCM 88) OX=192952 GN=cobN PE=3 SV=1	149	19001000	23870000	15814000
sp|Q8PV16|RPOD_METMA DNA-directed RNA polymerase subunit D OS=Methanosarcina mazei (strain ATCC BAA-159 / DSM 3647 / Goe1 / Go1 / JCM 11833 / OCM 88) OX=192952 GN=rpoD PE=3 SV=1	150	15635000	20982000	19931000
sp|Q8PYZ0|Y708_METMA UPF0284 protein MM_0708 OS=Methanosarcina mazei (strain ATCC BAA-159 / DSM 3647 / Goe1 / Go1 / JCM 11833 / OCM 88) OX=192952 GN=MM_0708 PE=3 SV=1	151	17424000	21800000	16143000
tr|Q8PS32|Q8PS32_METMA Uncharacterized protein OS=Methanosarcina mazei (strain ATCC BAA-159 / DSM 3647 / Goe1 / Go1 / JCM 11833 / OCM 88) OX=192952 GN=MM_3255 PE=4 SV=1	152	5487900	6997200	41364000
sp|Q8PWV0|RL10E_METMA 50S ribosomal protein L10e OS=Methanosarcina mazei (strain ATCC BAA-159 / DSM 3647 / Goe1 / Go1 / JCM 11833 / OCM 88) OX=192952 GN=rpl10e PE=3 SV=1	153	17067000	18404000	17941000
tr|Q8PX82|Q8PX82_METMA Pyruvate synthase alpha subunit OS=Methanosarcina mazei (strain ATCC BAA-159 / DSM 3647 / Goe1 / Go1 / JCM 11833 / OCM 88) OX=192952 GN=MM_1340 PE=4 SV=1	154	14520000	21887000	16088000
tr|Q8PTH5|Q8PTH5_METMA Site-specific DNA-methyltransferase (adenine-specific) OS=Methanosarcina mazei (strain ATCC BAA-159 / DSM 3647 / Goe1 / Go1 / JCM 11833 / OCM 88) OX=192952 GN=MM_2740 PE=3 SV=1	155	19935000	16551000	15368000
sp|F1SVL2|FPON_METMA F(420)H(2) dehydrogenase subunit N OS=Methanosarcina mazei (strain ATCC BAA-159 / DSM 3647 / Goe1 / Go1 / JCM 11833 / OCM 88) OX=192952 GN=fpoN PE=1 SV=1	156	22244000	21053000	8476200
tr|Q8PVA4|Q8PVA4_METMA Iron(III) dicitrate transport ATP-binding protein OS=Methanosarcina mazei (strain ATCC BAA-159 / DSM 3647 / Goe1 / Go1 / JCM 11833 / OCM 88) OX=192952 GN=MM_2067 PE=4 SV=1	157	13021000	19136000	19352000
sp|Q8PZ66|MER_METMA 5,10-methylenetetrahydromethanopterin reductase OS=Methanosarcina mazei (strain ATCC BAA-159 / DSM 3647 / Goe1 / Go1 / JCM 11833 / OCM 88) OX=192952 GN=mer PE=3 SV=1	158	12730000	17226000	21447000
tr|Q8PSN4|Q8PSN4_METMA Coenzyme F420 hydrogenase, alpha subunit OS=Methanosarcina mazei (strain ATCC BAA-159 / DSM 3647 / Goe1 / Go1 / JCM 11833 / OCM 88) OX=192952 GN=MM_3045 PE=3 SV=1	159	12030000	20607000	17569000
sp|P0CW07|DNAJ_METMA Chaperone protein DnaJ OS=Methanosarcina mazei (strain ATCC BAA-159 / DSM 3647 / Goe1 / Go1 / JCM 11833 / OCM 88) OX=192952 GN=dnaJ PE=3 SV=1	160	15795000	19191000	14545000
sp|Q8PZQ0|GLYA_METMA Serine hydroxymethyltransferase OS=Methanosarcina mazei (strain ATCC BAA-159 / DSM 3647 / Goe1 / Go1 / JCM 11833 / OCM 88) OX=192952 GN=glyA PE=3 SV=2	161	10585000	20247000	18121000
tr|Q8PWM0|Q8PWM0_METMA Molybdenum-containing formylmethanofuran dehydrogenase isoenzyme I subunit E OS=Methanosarcina mazei (strain ATCC BAA-159 / DSM 3647 / Goe1 / Go1 / JCM 11833 / OCM 88) OX=192952 GN=MM_1564 PE=4 SV=1	162	12162000	22008000	14475000
tr|Q8PZ97|Q8PZ97_METMA Transcription elongation factor Spt4 OS=Methanosarcina mazei (strain ATCC BAA-159 / DSM 3647 / Goe1 / Go1 / JCM 11833 / OCM 88) OX=192952 GN=spt4 PE=3 SV=1	163	15186000	21126000	11695000
tr|F1SVF8|F1SVF8_METMA F420-nonreducing hydrogenase II, large subunit OS=Methanosarcina mazei (strain ATCC BAA-159 / DSM 3647 / Goe1 / Go1 / JCM 11833 / OCM 88) OX=192952 GN=vhtA PE=3 SV=1	164	12076000	19755000	15749000
sp|Q60187|VATB_METMA V-type ATP synthase beta chain OS=Methanosarcina mazei (strain ATCC BAA-159 / DSM 3647 / Goe1 / Go1 / JCM 11833 / OCM 88) OX=192952 GN=atpB PE=1 SV=2	165	9965700	14698000	22790000
tr|Q8Q0X3|Q8Q0X3_METMA Dipeptide ABC transporter, ATP-binding protein OS=Methanosarcina mazei (strain ATCC BAA-159 / DSM 3647 / Goe1 / Go1 / JCM 11833 / OCM 88) OX=192952 GN=dppF PE=4 SV=1	166	14138000	18932000	13209000
sp|Q8PVW4|HDRE_METMA Dihydromethanophenazine:CoB--CoM heterodisulfide reductase subunit E OS=Methanosarcina mazei (strain ATCC BAA-159 / DSM 3647 / Goe1 / Go1 / JCM 11833 / OCM 88) OX=192952 GN=hdrE PE=1 SV=1	167	18930000	19658000	7382400
tr|Q8PW16|Q8PW16_METMA HTH DNA-binding protein OS=Methanosarcina mazei (strain ATCC BAA-159 / DSM 3647 / Goe1 / Go1 / JCM 11833 / OCM 88) OX=192952 GN=MM_1788 PE=4 SV=1	168	11970000	16909000	15568000
sp|Q8Q051|DHYS2_METMA Probable deoxyhypusine synthase 2 OS=Methanosarcina mazei (strain ATCC BAA-159 / DSM 3647 / Goe1 / Go1 / JCM 11833 / OCM 88) OX=192952 GN=dys2 PE=3 SV=1	169	11502000	17738000	14238000
tr|Q8PTL1|Q8PTL1_METMA Site-specific DNA-methyltransferase (adenine-specific) OS=Methanosarcina mazei (strain ATCC BAA-159 / DSM 3647 / Goe1 / Go1 / JCM 11833 / OCM 88) OX=192952 GN=MM_2704 PE=3 SV=1	170	13343000	18377000	10815000
tr|Q8Q0J3|Q8Q0J3_METMA 4-carboxymuconolactone decarboxylase OS=Methanosarcina mazei (strain ATCC BAA-159 / DSM 3647 / Goe1 / Go1 / JCM 11833 / OCM 88) OX=192952 GN=MM_0143 PE=4 SV=1	171	20147000	12291000	9887100
	172	30449000	3714100	7772500
tr|Q8PTZ1|Q8PTZ1_METMA CODH nickel-insertion accessory protein OS=Methanosarcina mazei (strain ATCC BAA-159 / DSM 3647 / Goe1 / Go1 / JCM 11833 / OCM 88) OX=192952 GN=cooC PE=4 SV=1	173	11075000	15705000	14179000
tr|Q8PYS8|Q8PYS8_METMA Conserved protein OS=Methanosarcina mazei (strain ATCC BAA-159 / DSM 3647 / Goe1 / Go1 / JCM 11833 / OCM 88) OX=192952 GN=MM_0774 PE=4 SV=1	174	10207000	13171000	17155000
tr|Q8PUI8|Q8PUI8_METMA Methyltransferase OS=Methanosarcina mazei (strain ATCC BAA-159 / DSM 3647 / Goe1 / Go1 / JCM 11833 / OCM 88) OX=192952 GN=MM_2346 PE=4 SV=1	175	7298300	15479000	17329000
tr|Q8PWI2|Q8PWI2_METMA Tungsten formylmethanofuran dehydrogenase, subunit E OS=Methanosarcina mazei (strain ATCC BAA-159 / DSM 3647 / Goe1 / Go1 / JCM 11833 / OCM 88) OX=192952 GN=MM_1604 PE=4 SV=1	176	10170000	16282000	13619000
tr|Q8PWN0|Q8PWN0_METMA Transcriptional regulator OS=Methanosarcina mazei (strain ATCC BAA-159 / DSM 3647 / Goe1 / Go1 / JCM 11833 / OCM 88) OX=192952 GN=MM_1554 PE=3 SV=1	177	16705000	14340000	8917900
tr|Q8PXS7|Q8PXS7_METMA Dolichyl-phosphate mannose synthase related protein OS=Methanosarcina mazei (strain ATCC BAA-159 / DSM 3647 / Goe1 / Go1 / JCM 11833 / OCM 88) OX=192952 GN=MM_1139 PE=4 SV=1	178	11237000	13586000	14480000
sp|Q8PUQ4|SIHH_METMA S-inosyl-L-homocysteine hydrolase OS=Methanosarcina mazei (strain ATCC BAA-159 / DSM 3647 / Goe1 / Go1 / JCM 11833 / OCM 88) OX=192952 GN=MM_2278 PE=3 SV=1	179	9141700	15146000	14560000
sp|F1SVH7|FPOB_METMA F(420)H(2) dehydrogenase subunit B OS=Methanosarcina mazei (strain ATCC BAA-159 / DSM 3647 / Goe1 / Go1 / JCM 11833 / OCM 88) OX=192952 GN=fpoB PE=1 SV=1	180	9291800	16152000	13361000
tr|Q8PYV1|Q8PYV1_METMA Dihydropyrimidinase OS=Methanosarcina mazei (strain ATCC BAA-159 / DSM 3647 / Goe1 / Go1 / JCM 11833 / OCM 88) OX=192952 GN=MM_0750 PE=4 SV=1	181	9633700	13557000	15519000
tr|Q8PYZ2|Q8PYZ2_METMA Thioredoxin 2 OS=Methanosarcina mazei (strain ATCC BAA-159 / DSM 3647 / Goe1 / Go1 / JCM 11833 / OCM 88) OX=192952 GN=MM_0706 PE=3 SV=1	182	10832000	16997000	10531000
sp|Q8PX25|PCNA_METMA DNA polymerase sliding clamp OS=Methanosarcina mazei (strain ATCC BAA-159 / DSM 3647 / Goe1 / Go1 / JCM 11833 / OCM 88) OX=192952 GN=pcn PE=3 SV=1	183	10186000	15276000	12773000
sp|Q8PTT8|RRP41_METMA Exosome complex component Rrp41 OS=Methanosarcina mazei (strain ATCC BAA-159 / DSM 3647 / Goe1 / Go1 / JCM 11833 / OCM 88) OX=192952 GN=rrp41 PE=3 SV=1	184	11890000	13436000	12778000
tr|Q8PV06|Q8PV06_METMA F420-nonreducing hydrogenase II OS=Methanosarcina mazei (strain ATCC BAA-159 / DSM 3647 / Goe1 / Go1 / JCM 11833 / OCM 88) OX=192952 GN=vhtG PE=3 SV=1	185	10190000	15144000	12332000
sp|Q8PZ06|TFE_METMA Transcription factor E OS=Methanosarcina mazei (strain ATCC BAA-159 / DSM 3647 / Goe1 / Go1 / JCM 11833 / OCM 88) OX=192952 GN=tfe PE=3 SV=1	186	10449000	9570700	17417000
tr|Q8Q0S7|Q8Q0S7_METMA Tungsten formylmethanofuran dehydrogenase subunit B OS=Methanosarcina mazei (strain ATCC BAA-159 / DSM 3647 / Goe1 / Go1 / JCM 11833 / OCM 88) OX=192952 GN=MM_0059 PE=4 SV=1	187	8331500	17207000	10805000
sp|Q8PU76|RL24E_METMA 50S ribosomal protein L24e OS=Methanosarcina mazei (strain ATCC BAA-159 / DSM 3647 / Goe1 / Go1 / JCM 11833 / OCM 88) OX=192952 GN=rpl24e PE=3 SV=1	188	13063000	16077000	5937100
tr|Q8PY94|Q8PY94_METMA Coenzyme F420 hydrogenase beta subunit OS=Methanosarcina mazei (strain ATCC BAA-159 / DSM 3647 / Goe1 / Go1 / JCM 11833 / OCM 88) OX=192952 GN=MM_0969 PE=4 SV=1	189	9029900	14128000	11832000
sp|Q8Q038|GLMS_METMA Glutamine--fructose-6-phosphate aminotransferase [isomerizing] OS=Methanosarcina mazei (strain ATCC BAA-159 / DSM 3647 / Goe1 / Go1 / JCM 11833 / OCM 88) OX=192952 GN=glmS PE=3 SV=2	190	6383000	14398000	13746000
tr|Q8PUQ9|Q8PUQ9_METMA DNA-directed RNA polymerase OS=Methanosarcina mazei (strain ATCC BAA-159 / DSM 3647 / Goe1 / Go1 / JCM 11833 / OCM 88) OX=192952 GN=MM_2273 PE=3 SV=1	191	6914000	9385900	17868000
tr|Q8PVE8|Q8PVE8_METMA Conserved protein OS=Methanosarcina mazei (strain ATCC BAA-159 / DSM 3647 / Goe1 / Go1 / JCM 11833 / OCM 88) OX=192952 GN=MM_2017 PE=4 SV=1	192	8889300	12985000	12013000
tr|Q8PU37|Q8PU37_METMA GTP-binding protein homolog OS=Methanosarcina mazei (strain ATCC BAA-159 / DSM 3647 / Goe1 / Go1 / JCM 11833 / OCM 88) OX=192952 GN=MM_2519 PE=4 SV=1	193	6761800	17372000	9654700
sp|Q8PV38|RS4E_METMA 30S ribosomal protein S4e OS=Methanosarcina mazei (strain ATCC BAA-159 / DSM 3647 / Goe1 / Go1 / JCM 11833 / OCM 88) OX=192952 GN=rps4e PE=3 SV=1	194	11068000	13260000	9429200
tr|Q8PX03|Q8PX03_METMA Small heat shock protein OS=Methanosarcina mazei (strain ATCC BAA-159 / DSM 3647 / Goe1 / Go1 / JCM 11833 / OCM 88) OX=192952 GN=MM_1419 PE=3 SV=1	195	8114100	13383000	12039000
tr|Q8PX69|Q8PX69_METMA 5-methyltetrahydropteroyltriglutamate--homocysteine methyltransferase OS=Methanosarcina mazei (strain ATCC BAA-159 / DSM 3647 / Goe1 / Go1 / JCM 11833 / OCM 88) OX=192952 GN=MM_1353 PE=4 SV=1	196	8003700	14355000	11140000
sp|Q8PXK0|GUAAB_METMA GMP synthase [glutamine-hydrolyzing] subunit B OS=Methanosarcina mazei (strain ATCC BAA-159 / DSM 3647 / Goe1 / Go1 / JCM 11833 / OCM 88) OX=192952 GN=guaAB PE=3 SV=1	197	5556800	13921000	14020000
tr|Q8PYF1|Q8PYF1_METMA ABC transporter, ATP-binding protein OS=Methanosarcina mazei (strain ATCC BAA-159 / DSM 3647 / Goe1 / Go1 / JCM 11833 / OCM 88) OX=192952 GN=MM_0911 PE=4 SV=1	198	12414000	6618700	14070000
sp|Q8PUQ1|PPS_METMA 4-phosphopantoate--beta-alanine ligase OS=Methanosarcina mazei (strain ATCC BAA-159 / DSM 3647 / Goe1 / Go1 / JCM 11833 / OCM 88) OX=192952 GN=MM_2281 PE=1 SV=1	199	4858900	6292100	21685000
	200	26802000	2259400	3662700
tr|Q8PVI3|Q8PVI3_METMA Tungsten formylmethanofuran dehydrogenase, subunit B OS=Methanosarcina mazei (strain ATCC BAA-159 / DSM 3647 / Goe1 / Go1 / JCM 11833 / OCM 88) OX=192952 GN=MM_1980 PE=4 SV=1	201	9182300	15312000	8108700
tr|Q8PZ01|Q8PZ01_METMA Cell division protein FtsZ OS=Methanosarcina mazei (strain ATCC BAA-159 / DSM 3647 / Goe1 / Go1 / JCM 11833 / OCM 88) OX=192952 GN=ftsZ PE=3 SV=1	202	8493300	14177000	9863400
tr|Q8PVI4|Q8PVI4_METMA Tungsten formylmethanofuran dehydrogenase, subunit A OS=Methanosarcina mazei (strain ATCC BAA-159 / DSM 3647 / Goe1 / Go1 / JCM 11833 / OCM 88) OX=192952 GN=MM_1979 PE=4 SV=1	203	9821400	13042000	9633000
tr|F1SVH0|F1SVH0_METMA F420-nonreducing hydrogenase II, subunit cytochrome B OS=Methanosarcina mazei (strain ATCC BAA-159 / DSM 3647 / Goe1 / Go1 / JCM 11833 / OCM 88) OX=192952 GN=vhtC PE=4 SV=1	204	11026000	2458800	18886000
sp|Q8PW06|CH60_METMA 60 kDa chaperonin OS=Methanosarcina mazei (strain ATCC BAA-159 / DSM 3647 / Goe1 / Go1 / JCM 11833 / OCM 88) OX=192952 GN=groL PE=3 SV=1	205	11229000	13623000	7427700
sp|Q8PT96|TRPA_METMA Tryptophan synthase alpha chain OS=Methanosarcina mazei (strain ATCC BAA-159 / DSM 3647 / Goe1 / Go1 / JCM 11833 / OCM 88) OX=192952 GN=trpA PE=3 SV=1	206	10330000	13364000	8463300
tr|Q8PU24|Q8PU24_METMA Metallophos_2 domain-containing protein OS=Methanosarcina mazei (strain ATCC BAA-159 / DSM 3647 / Goe1 / Go1 / JCM 11833 / OCM 88) OX=192952 GN=MM_2533 PE=4 SV=1	207	7945400	12492000	11604000
sp|Q8PU74|RL7A_METMA 50S ribosomal protein L7Ae OS=Methanosarcina mazei (strain ATCC BAA-159 / DSM 3647 / Goe1 / Go1 / JCM 11833 / OCM 88) OX=192952 GN=rpl7ae PE=3 SV=1	208	9990500	12695000	9277900
sp|P58967|AKSA_METMA Putative homocitrate synthase AksA OS=Methanosarcina mazei (strain ATCC BAA-159 / DSM 3647 / Goe1 / Go1 / JCM 11833 / OCM 88) OX=192952 GN=aksA PE=3 SV=1	209	7200300	12942000	11247000
tr|Q8PZX5|Q8PZX5_METMA CGGC domain-containing protein OS=Methanosarcina mazei (strain ATCC BAA-159 / DSM 3647 / Goe1 / Go1 / JCM 11833 / OCM 88) OX=192952 GN=MM_0364 PE=4 SV=1	210	8542300	13082000	9696300
sp|Q8Q0P3|COBQ_METMA Probable cobyric acid synthase OS=Methanosarcina mazei (strain ATCC BAA-159 / DSM 3647 / Goe1 / Go1 / JCM 11833 / OCM 88) OX=192952 GN=cobQ PE=3 SV=2	211	9701400	12266000	9155000
sp|Q8PVF1|IF1A1_METMA Translation initiation factor 1A 1 OS=Methanosarcina mazei (strain ATCC BAA-159 / DSM 3647 / Goe1 / Go1 / JCM 11833 / OCM 88) OX=192952 GN=eIF1A1 PE=3 SV=2	212	5770600	8386400	16956000
sp|Q8PUX3|KPRS_METMA Ribose-phosphate pyrophosphokinase OS=Methanosarcina mazei (strain ATCC BAA-159 / DSM 3647 / Goe1 / Go1 / JCM 11833 / OCM 88) OX=192952 GN=prs PE=3 SV=1	213	5405300	7002900	18612000
tr|Q8PTZ0|Q8PTZ0_METMA ABC transporter, periplasmic binding protein OS=Methanosarcina mazei (strain ATCC BAA-159 / DSM 3647 / Goe1 / Go1 / JCM 11833 / OCM 88) OX=192952 GN=MM_2567 PE=4 SV=1	214	9505900	13083000	8275400
tr|Q8PUN0|Q8PUN0_METMA Conserved protein OS=Methanosarcina mazei (strain ATCC BAA-159 / DSM 3647 / Goe1 / Go1 / JCM 11833 / OCM 88) OX=192952 GN=MM_2302 PE=4 SV=1	215	7152200	12201000	11269000
tr|Q8PWL6|Q8PWL6_METMA Molybdenum-containing formylmethanofuran dehydrogenase OS=Methanosarcina mazei (strain ATCC BAA-159 / DSM 3647 / Goe1 / Go1 / JCM 11833 / OCM 88) OX=192952 GN=fmdD PE=4 SV=1	216	7000800	12003000	11429000
tr|Q8PXD0|Q8PXD0_METMA (S)-2-hydroxy-acid dehydrogenase OS=Methanosarcina mazei (strain ATCC BAA-159 / DSM 3647 / Goe1 / Go1 / JCM 11833 / OCM 88) OX=192952 GN=MM_1291 PE=4 SV=1	217	9353100	12446000	8615700
sp|Q8PV37|RL5_METMA 50S ribosomal protein L5 OS=Methanosarcina mazei (strain ATCC BAA-159 / DSM 3647 / Goe1 / Go1 / JCM 11833 / OCM 88) OX=192952 GN=rpl5 PE=3 SV=1	218	8758800	11653000	9924100
tr|Q8PT82|Q8PT82_METMA Uncharacterized protein OS=Methanosarcina mazei (strain ATCC BAA-159 / DSM 3647 / Goe1 / Go1 / JCM 11833 / OCM 88) OX=192952 GN=MM_2835 PE=4 SV=1	219	9567700	10966000	9633900
sp|Q8PXL8|RS17E_METMA 30S ribosomal protein S17e OS=Methanosarcina mazei (strain ATCC BAA-159 / DSM 3647 / Goe1 / Go1 / JCM 11833 / OCM 88) OX=192952 GN=rps17e PE=3 SV=1	220	7631800	11812000	10306000
tr|Q8PVC7|Q8PVC7_METMA Conserved protein OS=Methanosarcina mazei (strain ATCC BAA-159 / DSM 3647 / Goe1 / Go1 / JCM 11833 / OCM 88) OX=192952 GN=MM_2038 PE=4 SV=1	221	7590300	10984000	10881000
tr|Q8PW94|Q8PW94_METMA Conserved protein OS=Methanosarcina mazei (strain ATCC BAA-159 / DSM 3647 / Goe1 / Go1 / JCM 11833 / OCM 88) OX=192952 GN=MM_1702 PE=4 SV=1	222	7414500	10883000	10881000
sp|O59659|VATI_METMA V-type ATP synthase subunit I OS=Methanosarcina mazei (strain ATCC BAA-159 / DSM 3647 / Goe1 / Go1 / JCM 11833 / OCM 88) OX=192952 GN=atpI PE=3 SV=2	223	7637100	7776500	13760000
sp|Q8PXK5|PYRB_METMA Aspartate carbamoyltransferase OS=Methanosarcina mazei (strain ATCC BAA-159 / DSM 3647 / Goe1 / Go1 / JCM 11833 / OCM 88) OX=192952 GN=pyrB PE=3 SV=1	224	6170600	8422900	14427000
tr|Q8PVX6|Q8PVX6_METMA Biotin--[acetyl-COA-carboxylase] synthetase OS=Methanosarcina mazei (strain ATCC BAA-159 / DSM 3647 / Goe1 / Go1 / JCM 11833 / OCM 88) OX=192952 GN=MM_1829 PE=3 SV=1	225	8405300	10798000	9266100
tr|Q8PXY8|Q8PXY8_METMA Conserved protein OS=Methanosarcina mazei (strain ATCC BAA-159 / DSM 3647 / Goe1 / Go1 / JCM 11833 / OCM 88) OX=192952 GN=MM_1078 PE=4 SV=1	226	7043100	10511000	10882000
tr|Q8PWG8|Q8PWG8_METMA Ferredoxin OS=Methanosarcina mazei (strain ATCC BAA-159 / DSM 3647 / Goe1 / Go1 / JCM 11833 / OCM 88) OX=192952 GN=MM_1619 PE=4 SV=1	227	8725500	14601000	4920900
tr|Q8PUF5|Q8PUF5_METMA Probable S-methyl-5-thioinosine phosphorylase OS=Methanosarcina mazei (strain ATCC BAA-159 / DSM 3647 / Goe1 / Go1 / JCM 11833 / OCM 88) OX=192952 GN=MM_2379 PE=3 SV=1	228	5147200	13140000	9943300
tr|Q8PX59|Q8PX59_METMA HTH cro/C1-type domain-containing protein OS=Methanosarcina mazei (strain ATCC BAA-159 / DSM 3647 / Goe1 / Go1 / JCM 11833 / OCM 88) OX=192952 GN=MM_1363 PE=4 SV=1	229	0	10740000	17450000
tr|Q8PV59|Q8PV59_METMA Protease HTPX-like protein OS=Methanosarcina mazei (strain ATCC BAA-159 / DSM 3647 / Goe1 / Go1 / JCM 11833 / OCM 88) OX=192952 GN=MM_2115 PE=3 SV=1	230	8855000	11672000	7534600
tr|Q8Q0L1|Q8Q0L1_METMA Universal stress protein OS=Methanosarcina mazei (strain ATCC BAA-159 / DSM 3647 / Goe1 / Go1 / JCM 11833 / OCM 88) OX=192952 GN=MM_0125 PE=4 SV=1	231	7473200	10847000	9705500
sp|Q8PWY1|PYLS_METMA Pyrrolysine--tRNA ligase OS=Methanosarcina mazei (strain ATCC BAA-159 / DSM 3647 / Goe1 / Go1 / JCM 11833 / OCM 88) OX=192952 GN=pylS PE=1 SV=1	232	10267000	12674000	5060600
tr|Q8PX24|Q8PX24_METMA Transcription elongation factor IIS/RNA polymerase subunit homolog OS=Methanosarcina mazei (strain ATCC BAA-159 / DSM 3647 / Goe1 / Go1 / JCM 11833 / OCM 88) OX=192952 GN=MM_1398 PE=3 SV=1	233	8034700	11495000	8220600
sp|Q8PZ94|RS27A_METMA 30S ribosomal protein S27ae OS=Methanosarcina mazei (strain ATCC BAA-159 / DSM 3647 / Goe1 / Go1 / JCM 11833 / OCM 88) OX=192952 GN=rps27ae PE=3 SV=1	234	9043500	11133000	7530300
sp|Q8PTT9|RRP4_METMA Exosome complex component Rrp4 OS=Methanosarcina mazei (strain ATCC BAA-159 / DSM 3647 / Goe1 / Go1 / JCM 11833 / OCM 88) OX=192952 GN=rrp4 PE=3 SV=1	235	9809100	10479000	7256200
sp|Q8PTT7|RRP42_METMA Exosome complex component Rrp42 OS=Methanosarcina mazei (strain ATCC BAA-159 / DSM 3647 / Goe1 / Go1 / JCM 11833 / OCM 88) OX=192952 GN=rrp42 PE=3 SV=1	236	7153700	8318000	11907000
tr|Q8PXT3|Q8PXT3_METMA UTP--glucose-1-phosphate uridylyltransferase OS=Methanosarcina mazei (strain ATCC BAA-159 / DSM 3647 / Goe1 / Go1 / JCM 11833 / OCM 88) OX=192952 GN=MM_1133 PE=3 SV=1	237	6119400	12912000	8313800
tr|Q8PVB5|Q8PVB5_METMA Putative nucleotidyltransferase OS=Methanosarcina mazei (strain ATCC BAA-159 / DSM 3647 / Goe1 / Go1 / JCM 11833 / OCM 88) OX=192952 GN=MM_2056 PE=4 SV=1	238	6046700	15136000	6001800
tr|Q8PXP8|Q8PXP8_METMA dTDP-4-dehydrorhamnose reductase OS=Methanosarcina mazei (strain ATCC BAA-159 / DSM 3647 / Goe1 / Go1 / JCM 11833 / OCM 88) OX=192952 GN=MM_1168 PE=4 SV=1	239	5768500	11299000	9995200
tr|Q8PU43|Q8PU43_METMA DUF1610 domain-containing protein OS=Methanosarcina mazei (strain ATCC BAA-159 / DSM 3647 / Goe1 / Go1 / JCM 11833 / OCM 88) OX=192952 GN=MM_2513 PE=4 SV=1	240	8290700	9433100	9217300
sp|Q8PTD3|G3P_METMA Glyceraldehyde-3-phosphate dehydrogenase OS=Methanosarcina mazei (strain ATCC BAA-159 / DSM 3647 / Goe1 / Go1 / JCM 11833 / OCM 88) OX=192952 GN=gap PE=3 SV=1	241	7571900	11049000	8103600
tr|Q8PVI6|Q8PVI6_METMA Conserved protein OS=Methanosarcina mazei (strain ATCC BAA-159 / DSM 3647 / Goe1 / Go1 / JCM 11833 / OCM 88) OX=192952 GN=MM_1977 PE=4 SV=1	242	8387700	10136000	8187900
tr|Q8PVG2|Q8PVG2_METMA Magnesium-chelatase subunit OS=Methanosarcina mazei (strain ATCC BAA-159 / DSM 3647 / Goe1 / Go1 / JCM 11833 / OCM 88) OX=192952 GN=chlD PE=3 SV=1	243	6717200	12074000	7589100
tr|Q8PUB6|Q8PUB6_METMA DNA gyrase subunit B OS=Methanosarcina mazei (strain ATCC BAA-159 / DSM 3647 / Goe1 / Go1 / JCM 11833 / OCM 88) OX=192952 GN=gyrB PE=3 SV=1	244	5347700	10007000	10875000
sp|Q8PUB8|TOP6B_METMA Type 2 DNA topoisomerase 6 subunit B OS=Methanosarcina mazei (strain ATCC BAA-159 / DSM 3647 / Goe1 / Go1 / JCM 11833 / OCM 88) OX=192952 GN=top6B PE=1 SV=1	245	6001500	8818400	10518000
tr|Q8Q096|Q8Q096_METMA Uncharacterized protein OS=Methanosarcina mazei (strain ATCC BAA-159 / DSM 3647 / Goe1 / Go1 / JCM 11833 / OCM 88) OX=192952 GN=MM_0241 PE=4 SV=1	246	7302600	9553800	8347300
tr|Q8PT56|Q8PT56_METMA Uncharacterized protein OS=Methanosarcina mazei (strain ATCC BAA-159 / DSM 3647 / Goe1 / Go1 / JCM 11833 / OCM 88) OX=192952 GN=MM_2862 PE=4 SV=1	247	10678000	12554000	1593100
sp|Q8Q078|ILVD_METMA Dihydroxy-acid dehydratase OS=Methanosarcina mazei (strain ATCC BAA-159 / DSM 3647 / Goe1 / Go1 / JCM 11833 / OCM 88) OX=192952 GN=ilvD PE=3 SV=1	248	5204000	8365600	11183000
tr|Q8PXJ4|Q8PXJ4_METMA Conserved protein OS=Methanosarcina mazei (strain ATCC BAA-159 / DSM 3647 / Goe1 / Go1 / JCM 11833 / OCM 88) OX=192952 GN=MM_1224 PE=4 SV=1	249	7657700	8953400	8067900
tr|Q8PUA1|Q8PUA1_METMA Putative_PNPOx domain-containing protein OS=Methanosarcina mazei (strain ATCC BAA-159 / DSM 3647 / Goe1 / Go1 / JCM 11833 / OCM 88) OX=192952 GN=MM_2438 PE=4 SV=1	250	4607400	12100000	7943200
tr|Q8PYB9|Q8PYB9_METMA Methyl coenzyme M reductase system, component A2 OS=Methanosarcina mazei (strain ATCC BAA-159 / DSM 3647 / Goe1 / Go1 / JCM 11833 / OCM 88) OX=192952 GN=MM_0944 PE=4 SV=1	251	4686400	6768500	13161000
tr|Q8Q0H0|Q8Q0H0_METMA Homospermidine synthase OS=Methanosarcina mazei (strain ATCC BAA-159 / DSM 3647 / Goe1 / Go1 / JCM 11833 / OCM 88) OX=192952 GN=MM_0166 PE=4 SV=1	252	5349700	7541000	11327000
sp|Q8Q0U4|CARA_METMA Carbamoyl-phosphate synthase small chain OS=Methanosarcina mazei (strain ATCC BAA-159 / DSM 3647 / Goe1 / Go1 / JCM 11833 / OCM 88) OX=192952 GN=carA PE=3 SV=1	253	7248200	9561600	7345200
tr|Q8PVI5|Q8PVI5_METMA Formylmethanofuran dehydrogenase OS=Methanosarcina mazei (strain ATCC BAA-159 / DSM 3647 / Goe1 / Go1 / JCM 11833 / OCM 88) OX=192952 GN=MM_1978 PE=4 SV=1	254	7794400	11838000	4417000
tr|Q8PZ22|Q8PZ22_METMA Conserved protein OS=Methanosarcina mazei (strain ATCC BAA-159 / DSM 3647 / Goe1 / Go1 / JCM 11833 / OCM 88) OX=192952 GN=MM_0673 PE=3 SV=1	255	6266500	9591700	8191200
tr|Q8PVJ0|Q8PVJ0_METMA Conserved protein OS=Methanosarcina mazei (strain ATCC BAA-159 / DSM 3647 / Goe1 / Go1 / JCM 11833 / OCM 88) OX=192952 GN=MM_1973 PE=4 SV=1	256	7204400	8776400	8030700
tr|Q8PS84|Q8PS84_METMA Peptidase_S15 domain-containing protein OS=Methanosarcina mazei (strain ATCC BAA-159 / DSM 3647 / Goe1 / Go1 / JCM 11833 / OCM 88) OX=192952 GN=MM_3198 PE=4 SV=1	257	6881100	9972200	7085200
sp|F1SVE0|FPOK_METMA F(420)H(2) dehydrogenase subunit K OS=Methanosarcina mazei (strain ATCC BAA-159 / DSM 3647 / Goe1 / Go1 / JCM 11833 / OCM 88) OX=192952 GN=fpoK PE=1 SV=1	258	8878100	9383600	5290900
tr|Q8PXR2|Q8PXR2_METMA UDP-ManNAc 6-dehydrogenase OS=Methanosarcina mazei (strain ATCC BAA-159 / DSM 3647 / Goe1 / Go1 / JCM 11833 / OCM 88) OX=192952 GN=MM_1154 PE=1 SV=1	259	5482100	8321600	9656000
tr|Q8PYK4|Q8PYK4_METMA Conserved protein OS=Methanosarcina mazei (strain ATCC BAA-159 / DSM 3647 / Goe1 / Go1 / JCM 11833 / OCM 88) OX=192952 GN=MM_0857 PE=4 SV=1	260	4214000	8946700	9780200
tr|Q8PVM4|Q8PVM4_METMA Glutamine-binding protein OS=Methanosarcina mazei (strain ATCC BAA-159 / DSM 3647 / Goe1 / Go1 / JCM 11833 / OCM 88) OX=192952 GN=MM_1939 PE=4 SV=1	261	6314100	9603500	7001100
sp|Q8PWS3|HIS1_METMA ATP phosphoribosyltransferase OS=Methanosarcina mazei (strain ATCC BAA-159 / DSM 3647 / Goe1 / Go1 / JCM 11833 / OCM 88) OX=192952 GN=hisG PE=3 SV=1	262	5116800	10278000	7510500
sp|Q8PYP6|TDXH_METMA Peroxiredoxin OS=Methanosarcina mazei (strain ATCC BAA-159 / DSM 3647 / Goe1 / Go1 / JCM 11833 / OCM 88) OX=192952 GN=MM_0814 PE=3 SV=1	263	2173100	8673200	11542000
tr|Q8PRX9|Q8PRX9_METMA Ferredoxin OS=Methanosarcina mazei (strain ATCC BAA-159 / DSM 3647 / Goe1 / Go1 / JCM 11833 / OCM 88) OX=192952 GN=MM_3309 PE=4 SV=1	264	3927600	11239000	7159700
sp|Q8PW57|HEM3_METMA Probable porphobilinogen deaminase OS=Methanosarcina mazei (strain ATCC BAA-159 / DSM 3647 / Goe1 / Go1 / JCM 11833 / OCM 88) OX=192952 GN=hemC PE=3 SV=1	265	2834200	8785100	10381000
sp|Q8PU79|RS6E_METMA 30S ribosomal protein S6e OS=Methanosarcina mazei (strain ATCC BAA-159 / DSM 3647 / Goe1 / Go1 / JCM 11833 / OCM 88) OX=192952 GN=rps6e PE=3 SV=1	266	6265500	9708300	5968300
sp|Q8PVT0|RPOL_METMA DNA-directed RNA polymerase subunit L OS=Methanosarcina mazei (strain ATCC BAA-159 / DSM 3647 / Goe1 / Go1 / JCM 11833 / OCM 88) OX=192952 GN=rpoL PE=3 SV=1	267	5719400	8558000	7654600
tr|Q8PXD1|Q8PXD1_METMA Fe-S oxidoreductase OS=Methanosarcina mazei (strain ATCC BAA-159 / DSM 3647 / Goe1 / Go1 / JCM 11833 / OCM 88) OX=192952 GN=MM_1290 PE=4 SV=1	268	4978400	8834900	7913900
tr|Q8PWW8|Q8PWW8_METMA Conserved protein OS=Methanosarcina mazei (strain ATCC BAA-159 / DSM 3647 / Goe1 / Go1 / JCM 11833 / OCM 88) OX=192952 GN=MM_1458 PE=4 SV=1	269	4340100	7592500	9628600
sp|Q8PXC6|DNAG_METMA DNA primase DnaG OS=Methanosarcina mazei (strain ATCC BAA-159 / DSM 3647 / Goe1 / Go1 / JCM 11833 / OCM 88) OX=192952 GN=dnaG PE=3 SV=2	270	6249700	4797800	10250000
tr|Q8PX63|Q8PX63_METMA Uncharacterized protein OS=Methanosarcina mazei (strain ATCC BAA-159 / DSM 3647 / Goe1 / Go1 / JCM 11833 / OCM 88) OX=192952 GN=MM_1359 PE=4 SV=1	271	5820500	8316000	7144900
tr|Q8PWL9|Q8PWL9_METMA Molybdenum formylmethanofuran dehydrogenase subunit OS=Methanosarcina mazei (strain ATCC BAA-159 / DSM 3647 / Goe1 / Go1 / JCM 11833 / OCM 88) OX=192952 GN=fmdF PE=4 SV=1	272	2546600	6753400	11972000
tr|Q8PS23|Q8PS23_METMA Coenzyme F420 hydrogenase beta subunit OS=Methanosarcina mazei (strain ATCC BAA-159 / DSM 3647 / Goe1 / Go1 / JCM 11833 / OCM 88) OX=192952 GN=MM_3264 PE=4 SV=1	273	1431700	1479500	18226000
tr|Q8PYE7|Q8PYE7_METMA Conserved protein OS=Methanosarcina mazei (strain ATCC BAA-159 / DSM 3647 / Goe1 / Go1 / JCM 11833 / OCM 88) OX=192952 GN=MM_0915 PE=4 SV=1	274	6183400	8616300	6325300
sp|Q8PYE0|IF5A_METMA Translation initiation factor 5A OS=Methanosarcina mazei (strain ATCC BAA-159 / DSM 3647 / Goe1 / Go1 / JCM 11833 / OCM 88) OX=192952 GN=eif5a PE=3 SV=1	275	5319600	8642500	6971500
tr|Q8PYR2|Q8PYR2_METMA 26S proteasome regulatory subunit RPT2/S4 OS=Methanosarcina mazei (strain ATCC BAA-159 / DSM 3647 / Goe1 / Go1 / JCM 11833 / OCM 88) OX=192952 GN=MM_0798 PE=3 SV=1	276	4438000	9221900	7144100
tr|Q8PTB4|Q8PTB4_METMA Carbon monoxide dehydrogenase accessory protein OS=Methanosarcina mazei (strain ATCC BAA-159 / DSM 3647 / Goe1 / Go1 / JCM 11833 / OCM 88) OX=192952 GN=cooC PE=4 SV=1	277	3949500	10893000	5950200
tr|Q8PZR6|Q8PZR6_METMA RNase L inhibitor OS=Methanosarcina mazei (strain ATCC BAA-159 / DSM 3647 / Goe1 / Go1 / JCM 11833 / OCM 88) OX=192952 GN=MM_0426 PE=4 SV=1	278	5363000	7318000	7798500
tr|Q8PZP5|Q8PZP5_METMA Cell division control protein OS=Methanosarcina mazei (strain ATCC BAA-159 / DSM 3647 / Goe1 / Go1 / JCM 11833 / OCM 88) OX=192952 GN=MM_0447 PE=3 SV=1	279	4266900	9727000	6401300
tr|Q8PUG3|Q8PUG3_METMA Conserved protein OS=Methanosarcina mazei (strain ATCC BAA-159 / DSM 3647 / Goe1 / Go1 / JCM 11833 / OCM 88) OX=192952 GN=MM_2371 PE=4 SV=1	280	2982200	8762000	8623400
sp|Q8PXK6|PYRI_METMA Aspartate carbamoyltransferase regulatory chain OS=Methanosarcina mazei (strain ATCC BAA-159 / DSM 3647 / Goe1 / Go1 / JCM 11833 / OCM 88) OX=192952 GN=pyrI PE=3 SV=1	281	5011500	6490000	8792100
sp|Q8PUJ8|IF1A2_METMA Translation initiation factor 1A 2 OS=Methanosarcina mazei (strain ATCC BAA-159 / DSM 3647 / Goe1 / Go1 / JCM 11833 / OCM 88) OX=192952 GN=eIF1A2 PE=3 SV=1	282	5700300	8786000	5776600
sp|Q8PWS4|METK_METMA S-adenosylmethionine synthase OS=Methanosarcina mazei (strain ATCC BAA-159 / DSM 3647 / Goe1 / Go1 / JCM 11833 / OCM 88) OX=192952 GN=mat PE=3 SV=1	283	3650700	8872400	7440600
tr|Q8PXR9|Q8PXR9_METMA Dolichol-phosphate mannosyltransferase OS=Methanosarcina mazei (strain ATCC BAA-159 / DSM 3647 / Goe1 / Go1 / JCM 11833 / OCM 88) OX=192952 GN=MM_1147 PE=4 SV=1	284	6985600	8116100	4850300
tr|Q8PW38|Q8PW38_METMA Isopentenyl phosphate kinase OS=Methanosarcina mazei (strain ATCC BAA-159 / DSM 3647 / Goe1 / Go1 / JCM 11833 / OCM 88) OX=192952 GN=MM_1763 PE=3 SV=1	285	4314400	6367600	9260800
tr|Q8PZX9|Q8PZX9_METMA Sulfite reductase, assimilatory-type OS=Methanosarcina mazei (strain ATCC BAA-159 / DSM 3647 / Goe1 / Go1 / JCM 11833 / OCM 88) OX=192952 GN=MM_0360 PE=4 SV=1	286	3357600	6348100	10002000
tr|Q8PUM9|Q8PUM9_METMA Transcriptional regulator OS=Methanosarcina mazei (strain ATCC BAA-159 / DSM 3647 / Goe1 / Go1 / JCM 11833 / OCM 88) OX=192952 GN=MM_2303 PE=4 SV=1	287	4489500	7943200	6931200
tr|Q8PZH8|Q8PZH8_METMA Conserved protein OS=Methanosarcina mazei (strain ATCC BAA-159 / DSM 3647 / Goe1 / Go1 / JCM 11833 / OCM 88) OX=192952 GN=MM_0515 PE=4 SV=1	288	4614400	7034200	7560600
sp|Q8PW60|HEM1_METMA Glutamyl-tRNA reductase OS=Methanosarcina mazei (strain ATCC BAA-159 / DSM 3647 / Goe1 / Go1 / JCM 11833 / OCM 88) OX=192952 GN=hemA PE=3 SV=1	289	5736100	5747000	7655400
sp|Q8PUR6|RS7_METMA 30S ribosomal protein S7 OS=Methanosarcina mazei (strain ATCC BAA-159 / DSM 3647 / Goe1 / Go1 / JCM 11833 / OCM 88) OX=192952 GN=rps7 PE=3 SV=1	290	5942400	7083300	5940100
sp|Q8PZ28|NIKR1_METMA Putative nickel-responsive regulator 1 OS=Methanosarcina mazei (strain ATCC BAA-159 / DSM 3647 / Goe1 / Go1 / JCM 11833 / OCM 88) OX=192952 GN=MM_0666 PE=3 SV=1	291	4684700	8346100	5877300
sp|Q8PV40|RL14_METMA 50S ribosomal protein L14 OS=Methanosarcina mazei (strain ATCC BAA-159 / DSM 3647 / Goe1 / Go1 / JCM 11833 / OCM 88) OX=192952 GN=rpl14 PE=3 SV=2	292	6930500	7026100	4873500
sp|Q8PV89|DHYS1_METMA Probable deoxyhypusine synthase 1 OS=Methanosarcina mazei (strain ATCC BAA-159 / DSM 3647 / Goe1 / Go1 / JCM 11833 / OCM 88) OX=192952 GN=dys1 PE=3 SV=1	293	4849600	7122700	6797500
tr|Q8PZ30|Q8PZ30_METMA Glutamate synthase (NADPH) OS=Methanosarcina mazei (strain ATCC BAA-159 / DSM 3647 / Goe1 / Go1 / JCM 11833 / OCM 88) OX=192952 GN=MM_0664 PE=4 SV=1	294	3119900	8432500	7168300
sp|Q8PTB0|PURQ_METMA Phosphoribosylformylglycinamidine synthase subunit PurQ OS=Methanosarcina mazei (strain ATCC BAA-159 / DSM 3647 / Goe1 / Go1 / JCM 11833 / OCM 88) OX=192952 GN=purQ PE=3 SV=1	295	4105900	6417900	8069900
tr|Q8PZP3|Q8PZP3_METMA SAM-dependent methyltransferases OS=Methanosarcina mazei (strain ATCC BAA-159 / DSM 3647 / Goe1 / Go1 / JCM 11833 / OCM 88) OX=192952 GN=MM_0449 PE=4 SV=1	296	5827000	8354100	4172300
tr|Q8PV81|Q8PV81_METMA Indolepyruvate oxidoreductase subunit IorA OS=Methanosarcina mazei (strain ATCC BAA-159 / DSM 3647 / Goe1 / Go1 / JCM 11833 / OCM 88) OX=192952 GN=iorA PE=4 SV=1	297	4357500	6746000	7205000
tr|Q8PZ31|Q8PZ31_METMA Putative dihydroorotate dehydrogenase electron transfer subunit OS=Methanosarcina mazei (strain ATCC BAA-159 / DSM 3647 / Goe1 / Go1 / JCM 11833 / OCM 88) OX=192952 GN=MM_0663 PE=4 SV=1	298	5411800	7334900	5557400
tr|Q8PU26|Q8PU26_METMA Uncharacterized protein OS=Methanosarcina mazei (strain ATCC BAA-159 / DSM 3647 / Goe1 / Go1 / JCM 11833 / OCM 88) OX=192952 GN=MM_2531 PE=4 SV=1	299	4767900	7070300	6453500
sp|Q8PY37|TBP1_METMA TATA-box-binding protein 1 OS=Methanosarcina mazei (strain ATCC BAA-159 / DSM 3647 / Goe1 / Go1 / JCM 11833 / OCM 88) OX=192952 GN=tbp1 PE=3 SV=1	300	4245300	5813900	8094400
sp|Q8PYQ4|RL31_METMA 50S ribosomal protein L31e OS=Methanosarcina mazei (strain ATCC BAA-159 / DSM 3647 / Goe1 / Go1 / JCM 11833 / OCM 88) OX=192952 GN=rpl31e PE=3 SV=1	301	6291000	6753300	4990100
tr|Q8Q091|Q8Q091_METMA Serine-pyruvate aminotransferase OS=Methanosarcina mazei (strain ATCC BAA-159 / DSM 3647 / Goe1 / Go1 / JCM 11833 / OCM 88) OX=192952 GN=MM_0246 PE=3 SV=1	302	6867200	5962500	4985800
tr|Q8PU85|Q8PU85_METMA Dipeptide/oligopeptide transporter, ATP-binding protein OS=Methanosarcina mazei (strain ATCC BAA-159 / DSM 3647 / Goe1 / Go1 / JCM 11833 / OCM 88) OX=192952 GN=MM_2456 PE=4 SV=1	303	4288300	6397600	7126800
tr|Q8PXE9|Q8PXE9_METMA 2-amino-3,7-dideoxy-D-threo-hept-6-ulosonate synthase OS=Methanosarcina mazei (strain ATCC BAA-159 / DSM 3647 / Goe1 / Go1 / JCM 11833 / OCM 88) OX=192952 GN=aroA PE=3 SV=1	304	3527200	6791800	7159800
sp|Q8PXG9|RBL_METMA Ribulose bisphosphate carboxylase OS=Methanosarcina mazei (strain ATCC BAA-159 / DSM 3647 / Goe1 / Go1 / JCM 11833 / OCM 88) OX=192952 GN=rbcL PE=3 SV=1	305	5902100	3224400	7953400
tr|Q8PXU1|Q8PXU1_METMA Conserved protein OS=Methanosarcina mazei (strain ATCC BAA-159 / DSM 3647 / Goe1 / Go1 / JCM 11833 / OCM 88) OX=192952 GN=MM_1125 PE=4 SV=1	306	4746100	6707500	5588700
tr|Q8PZ19|Q8PZ19_METMA Coenzyme F390 synthetase OS=Methanosarcina mazei (strain ATCC BAA-159 / DSM 3647 / Goe1 / Go1 / JCM 11833 / OCM 88) OX=192952 GN=MM_0676 PE=4 SV=1	307	2473100	5047900	9214900
sp|Q8PUQ8|RPOH_METMA DNA-directed RNA polymerase subunit H OS=Methanosarcina mazei (strain ATCC BAA-159 / DSM 3647 / Goe1 / Go1 / JCM 11833 / OCM 88) OX=192952 GN=rpoH PE=3 SV=1	308	4972400	6394700	5259800
tr|Q8PY21|Q8PY21_METMA Branched-chain-amino-acid aminotransferase OS=Methanosarcina mazei (strain ATCC BAA-159 / DSM 3647 / Goe1 / Go1 / JCM 11833 / OCM 88) OX=192952 GN=ilvE PE=3 SV=1	309	4767300	5756800	6102100
tr|Q8PXW2|Q8PXW2_METMA Oxidoreductase OS=Methanosarcina mazei (strain ATCC BAA-159 / DSM 3647 / Goe1 / Go1 / JCM 11833 / OCM 88) OX=192952 GN=MM_1104 PE=4 SV=1	310	4994900	5614000	5704000
tr|Q8PVI2|Q8PVI2_METMA Tungsten formylmethanofuran dehydrogenase, subunit D OS=Methanosarcina mazei (strain ATCC BAA-159 / DSM 3647 / Goe1 / Go1 / JCM 11833 / OCM 88) OX=192952 GN=MM_1981 PE=4 SV=1	311	5203300	7262700	3826900
sp|Q8PXV8|MTD_METMA F420-dependent methylenetetrahydromethanopterin dehydrogenase OS=Methanosarcina mazei (strain ATCC BAA-159 / DSM 3647 / Goe1 / Go1 / JCM 11833 / OCM 88) OX=192952 GN=mtd PE=3 SV=1	312	4125500	7643200	4410800
sp|Q8PW41|RS2_METMA 30S ribosomal protein S2 OS=Methanosarcina mazei (strain ATCC BAA-159 / DSM 3647 / Goe1 / Go1 / JCM 11833 / OCM 88) OX=192952 GN=rps2 PE=3 SV=1	313	3811500	5015600	7214000
tr|Q8PX88|Q8PX88_METMA Zinc ABC transporter, ATP-binding protein OS=Methanosarcina mazei (strain ATCC BAA-159 / DSM 3647 / Goe1 / Go1 / JCM 11833 / OCM 88) OX=192952 GN=MM_1334 PE=4 SV=1	314	3369500	6950600	5679900
tr|Q8PXZ2|Q8PXZ2_METMA Methanol:corrinoid methyltransferase OS=Methanosarcina mazei (strain ATCC BAA-159 / DSM 3647 / Goe1 / Go1 / JCM 11833 / OCM 88) OX=192952 GN=mtaB PE=4 SV=1	315	3012000	5484200	7359800
tr|Q8PZA7|Q8PZA7_METMA Conserved protein OS=Methanosarcina mazei (strain ATCC BAA-159 / DSM 3647 / Goe1 / Go1 / JCM 11833 / OCM 88) OX=192952 GN=MM_0587 PE=4 SV=1	316	4103100	5034100	6131400
sp|Q8PY83|HDRB_METMA Ferredoxin:CoB-CoM heterodisulfide reductase subunit B OS=Methanosarcina mazei (strain ATCC BAA-159 / DSM 3647 / Goe1 / Go1 / JCM 11833 / OCM 88) OX=192952 GN=hdrB PE=3 SV=2	317	3485100	6649200	5125800
tr|Q8PVB1|Q8PVB1_METMA L-threonine-O-3-phosphate decarboxylase OS=Methanosarcina mazei (strain ATCC BAA-159 / DSM 3647 / Goe1 / Go1 / JCM 11833 / OCM 88) OX=192952 GN=MM_2060 PE=4 SV=1	318	2169700	5242700	7842700
sp|P58973|MTTB1_METMA Trimethylamine methyltransferase MttB1 OS=Methanosarcina mazei (strain ATCC BAA-159 / DSM 3647 / Goe1 / Go1 / JCM 11833 / OCM 88) OX=192952 GN=mttB1 PE=3 SV=2	319	3719300	5843800	5680900
tr|Q8PXZ5|Q8PXZ5_METMA Conserved protein OS=Methanosarcina mazei (strain ATCC BAA-159 / DSM 3647 / Goe1 / Go1 / JCM 11833 / OCM 88) OX=192952 GN=MM_1071 PE=4 SV=1	320	3320900	5337100	6585900
tr|Q8Q0X9|Q8Q0X9_METMA Dipeptide ABC transporter, binding protein OS=Methanosarcina mazei (strain ATCC BAA-159 / DSM 3647 / Goe1 / Go1 / JCM 11833 / OCM 88) OX=192952 GN=MM_0001 PE=4 SV=1	321	6525300	6304500	2395100
sp|Q8PXC3|KPTA_METMA Probable RNA 2-phosphotransferase OS=Methanosarcina mazei (strain ATCC BAA-159 / DSM 3647 / Goe1 / Go1 / JCM 11833 / OCM 88) OX=192952 GN=kptA PE=3 SV=1	322	3615400	5726200	5878600
tr|Q8PWJ1|Q8PWJ1_METMA Conserved protein OS=Methanosarcina mazei (strain ATCC BAA-159 / DSM 3647 / Goe1 / Go1 / JCM 11833 / OCM 88) OX=192952 GN=MM_1595 PE=4 SV=1	323	1636300	4696300	8750700
sp|Q8PY64|CBIT_METMA Probable cobalt-precorrin-6B C(15)-methyltransferase (decarboxylating) OS=Methanosarcina mazei (strain ATCC BAA-159 / DSM 3647 / Goe1 / Go1 / JCM 11833 / OCM 88) OX=192952 GN=cbiT PE=3 SV=1	324	2673100	6858200	5537400
tr|Q8PW35|Q8PW35_METMA Ribonuclease J OS=Methanosarcina mazei (strain ATCC BAA-159 / DSM 3647 / Goe1 / Go1 / JCM 11833 / OCM 88) OX=192952 GN=rnj PE=3 SV=1	325	4786400	5992300	4102700
tr|Q8PTY4|Q8PTY4_METMA HTH dtxR-type domain-containing protein OS=Methanosarcina mazei (strain ATCC BAA-159 / DSM 3647 / Goe1 / Go1 / JCM 11833 / OCM 88) OX=192952 GN=MM_2573 PE=3 SV=1	326	4357700	5256000	5230500
sp|Q8PY99|GLNA1_METMA Glutamine synthetase OS=Methanosarcina mazei (strain ATCC BAA-159 / DSM 3647 / Goe1 / Go1 / JCM 11833 / OCM 88) OX=192952 GN=glnA1 PE=1 SV=1	327	1823900	5351900	7624000
sp|Q8PV17|RS11_METMA 30S ribosomal protein S11 OS=Methanosarcina mazei (strain ATCC BAA-159 / DSM 3647 / Goe1 / Go1 / JCM 11833 / OCM 88) OX=192952 GN=rps11 PE=3 SV=1	328	4390800	4419400	5925100
sp|Q8PUR2|RPOA2_METMA DNA-directed RNA polymerase subunit A OS=Methanosarcina mazei (strain ATCC BAA-159 / DSM 3647 / Goe1 / Go1 / JCM 11833 / OCM 88) OX=192952 GN=rpoA2 PE=3 SV=1	329	3050000	6067600	5608600
tr|Q8PWQ1|Q8PWQ1_METMA Conserved protein OS=Methanosarcina mazei (strain ATCC BAA-159 / DSM 3647 / Goe1 / Go1 / JCM 11833 / OCM 88) OX=192952 GN=MM_1525 PE=4 SV=1	330	3365700	6333600	4998700
sp|Q8PT97|TRPD_METMA Anthranilate phosphoribosyltransferase OS=Methanosarcina mazei (strain ATCC BAA-159 / DSM 3647 / Goe1 / Go1 / JCM 11833 / OCM 88) OX=192952 GN=trpD PE=3 SV=1	331	2776100	6373700	5474900
tr|Q8PYN6|Q8PYN6_METMA Conserved protein OS=Methanosarcina mazei (strain ATCC BAA-159 / DSM 3647 / Goe1 / Go1 / JCM 11833 / OCM 88) OX=192952 GN=MM_0825 PE=4 SV=1	332	3143800	4821000	6550400
tr|Q8PVA2|Q8PVA2_METMA Iron(III) dicitrate-binding protein OS=Methanosarcina mazei (strain ATCC BAA-159 / DSM 3647 / Goe1 / Go1 / JCM 11833 / OCM 88) OX=192952 GN=MM_2069 PE=4 SV=1	333	3614000	5934600	4580900
sp|Q8PXV2|MFNB_METMA (5-formylfuran-3-yl)methyl phosphate synthase OS=Methanosarcina mazei (strain ATCC BAA-159 / DSM 3647 / Goe1 / Go1 / JCM 11833 / OCM 88) OX=192952 GN=mfnB PE=3 SV=1	334	2139300	7577200	4410300
tr|Q8PVF2|Q8PVF2_METMA Non-specific serine/threonine protein kinase OS=Methanosarcina mazei (strain ATCC BAA-159 / DSM 3647 / Goe1 / Go1 / JCM 11833 / OCM 88) OX=192952 GN=MM_2013 PE=3 SV=1	335	3469000	5379400	5053900
tr|Q8PUI6|Q8PUI6_METMA O-linked N-acetylglucosamine transferase OS=Methanosarcina mazei (strain ATCC BAA-159 / DSM 3647 / Goe1 / Go1 / JCM 11833 / OCM 88) OX=192952 GN=MM_2348 PE=4 SV=1	336	2958500	5656100	5177600
tr|Q8PYS4|Q8PYS4_METMA A1AO H+ ATPase subunit H OS=Methanosarcina mazei (strain ATCC BAA-159 / DSM 3647 / Goe1 / Go1 / JCM 11833 / OCM 88) OX=192952 GN=MM_0786 PE=4 SV=1	337	3125100	4037100	6614300
tr|Q8PXW8|Q8PXW8_METMA Conserved protein OS=Methanosarcina mazei (strain ATCC BAA-159 / DSM 3647 / Goe1 / Go1 / JCM 11833 / OCM 88) OX=192952 GN=MM_1098 PE=4 SV=1	338	2891500	5003200	5839700
;	339	10888000	1583200	1257300
sp|P58970|MTBB1_METMA Dimethylamine methyltransferase MtbB1 OS=Methanosarcina mazei (strain ATCC BAA-159 / DSM 3647 / Goe1 / Go1 / JCM 11833 / OCM 88) OX=192952 GN=mtbB1 PE=3 SV=2	340	4828500	5376700	3468200
tr|Q8PZW7|Q8PZW7_METMA MoxR-like ATPase OS=Methanosarcina mazei (strain ATCC BAA-159 / DSM 3647 / Goe1 / Go1 / JCM 11833 / OCM 88) OX=192952 GN=MM_0372 PE=4 SV=1	341	3443200	4339700	5867100
tr|Q8PTZ4|Q8PTZ4_METMA Ferredoxin OS=Methanosarcina mazei (strain ATCC BAA-159 / DSM 3647 / Goe1 / Go1 / JCM 11833 / OCM 88) OX=192952 GN=MM_2563 PE=4 SV=1	342	3252100	4835800	5537600
tr|Q8PVB6|Q8PVB6_METMA ABC transporter, ATP-binding protein OS=Methanosarcina mazei (strain ATCC BAA-159 / DSM 3647 / Goe1 / Go1 / JCM 11833 / OCM 88) OX=192952 GN=MM_2055 PE=4 SV=1	343	3737000	4097400	5755600
sp|F1SVE4|FPOD_METMA F(420)H(2) dehydrogenase subunit D OS=Methanosarcina mazei (strain ATCC BAA-159 / DSM 3647 / Goe1 / Go1 / JCM 11833 / OCM 88) OX=192952 GN=fpoD PE=1 SV=1	344	4059100	3970700	5547700
tr|Q8PW31|Q8PW31_METMA Pyruvate, phosphate dikinase OS=Methanosarcina mazei (strain ATCC BAA-159 / DSM 3647 / Goe1 / Go1 / JCM 11833 / OCM 88) OX=192952 GN=MM_1770 PE=3 SV=1	345	2963900	4642800	5853100
tr|Q8PUJ6|Q8PUJ6_METMA DNA-directed RNA polymerases I, II, and III, 7.3 kDa polypeptide OS=Methanosarcina mazei (strain ATCC BAA-159 / DSM 3647 / Goe1 / Go1 / JCM 11833 / OCM 88) OX=192952 GN=MM_2338 PE=4 SV=1;tr|Q8Q0V9|Q8Q0V9_METMA Conserved protein OS=Me	346	1513300	10365000	1535200
sp|P80654|MTRF_METMA Tetrahydromethanopterin S-methyltransferase subunit F OS=Methanosarcina mazei (strain ATCC BAA-159 / DSM 3647 / Goe1 / Go1 / JCM 11833 / OCM 88) OX=192952 GN=mtrF PE=1 SV=4	347	4657300	5498400	3102100
tr|Q8PY29|Q8PY29_METMA Amino-acid acetyltransferase OS=Methanosarcina mazei (strain ATCC BAA-159 / DSM 3647 / Goe1 / Go1 / JCM 11833 / OCM 88) OX=192952 GN=MM_1035 PE=4 SV=1	348	3923400	3855700	5452800
tr|Q8PZ25|Q8PZ25_METMA Acetolactate synthase small subunit OS=Methanosarcina mazei (strain ATCC BAA-159 / DSM 3647 / Goe1 / Go1 / JCM 11833 / OCM 88) OX=192952 GN=MM_0669 PE=3 SV=1	349	3253800	4093200	5865900
tr|Q8PWH9|Q8PWH9_METMA Acetyltransferase OS=Methanosarcina mazei (strain ATCC BAA-159 / DSM 3647 / Goe1 / Go1 / JCM 11833 / OCM 88) OX=192952 GN=MM_1607 PE=4 SV=1	350	2199400	5005500	5840200
tr|Q8PX52|Q8PX52_METMA Myo-inositol-1-phosphate synthase OS=Methanosarcina mazei (strain ATCC BAA-159 / DSM 3647 / Goe1 / Go1 / JCM 11833 / OCM 88) OX=192952 GN=MM_1370 PE=3 SV=1	351	3827100	5534100	3610500
tr|Q8PZ64|Q8PZ64_METMA Zinc finger protein OS=Methanosarcina mazei (strain ATCC BAA-159 / DSM 3647 / Goe1 / Go1 / JCM 11833 / OCM 88) OX=192952 GN=MM_0630 PE=4 SV=1	352	2401400	7153800	3405300
tr|Q8PZI0|Q8PZI0_METMA Cobyrinate a,c-diamide synthase OS=Methanosarcina mazei (strain ATCC BAA-159 / DSM 3647 / Goe1 / Go1 / JCM 11833 / OCM 88) OX=192952 GN=cbiA PE=3 SV=1	353	2639600	4056600	6009300
sp|Q8PZ96|DPCKG_METMA GTP-dependent dephospho-CoA kinase OS=Methanosarcina mazei (strain ATCC BAA-159 / DSM 3647 / Goe1 / Go1 / JCM 11833 / OCM 88) OX=192952 GN=MM_0598 PE=3 SV=1	354	3766200	4656800	4271600
tr|Q8PW48|Q8PW48_METMA D-3-phosphoglycerate dehydrogenase OS=Methanosarcina mazei (strain ATCC BAA-159 / DSM 3647 / Goe1 / Go1 / JCM 11833 / OCM 88) OX=192952 GN=MM_1753 PE=3 SV=1	355	3401900	4831500	4440000
tr|Q8PV65|Q8PV65_METMA Glycosyltransferase OS=Methanosarcina mazei (strain ATCC BAA-159 / DSM 3647 / Goe1 / Go1 / JCM 11833 / OCM 88) OX=192952 GN=MM_2109 PE=4 SV=1	356	98458	6993800	5500200
tr|Q8PVC4|Q8PVC4_METMA Aminotransferase OS=Methanosarcina mazei (strain ATCC BAA-159 / DSM 3647 / Goe1 / Go1 / JCM 11833 / OCM 88) OX=192952 GN=MM_2041 PE=3 SV=1	357	3390700	4780400	4398900
tr|Q8PXT4|Q8PXT4_METMA UDP-glucose 6-dehydrogenase OS=Methanosarcina mazei (strain ATCC BAA-159 / DSM 3647 / Goe1 / Go1 / JCM 11833 / OCM 88) OX=192952 GN=MM_1132 PE=3 SV=1	358	3736400	5356800	3289600
tr|Q8PYA3|Q8PYA3_METMA Putative small heat shock protein OS=Methanosarcina mazei (strain ATCC BAA-159 / DSM 3647 / Goe1 / Go1 / JCM 11833 / OCM 88) OX=192952 GN=MM_0960 PE=4 SV=1	359	3463500	4876100	3927000
sp|Q8PWU0|SYA_METMA Alanine--tRNA ligase OS=Methanosarcina mazei (strain ATCC BAA-159 / DSM 3647 / Goe1 / Go1 / JCM 11833 / OCM 88) OX=192952 GN=alaS PE=3 SV=1	360	2927600	3634400	5664500
tr|Q8PY31|Q8PY31_METMA Ferrous iron transport protein B OS=Methanosarcina mazei (strain ATCC BAA-159 / DSM 3647 / Goe1 / Go1 / JCM 11833 / OCM 88) OX=192952 GN=MM_1033 PE=4 SV=1	361	4084600	4777000	3334100
tr|Q8PVS7|Q8PVS7_METMA Conserved protein OS=Methanosarcina mazei (strain ATCC BAA-159 / DSM 3647 / Goe1 / Go1 / JCM 11833 / OCM 88) OX=192952 GN=MM_1883 PE=4 SV=1	362	4874600	5587400	1685100
tr|Q8PY19|Q8PY19_METMA GTP-binding protein OS=Methanosarcina mazei (strain ATCC BAA-159 / DSM 3647 / Goe1 / Go1 / JCM 11833 / OCM 88) OX=192952 GN=MM_1047 PE=4 SV=1	363	3344600	4608800	4164000
sp|P58980|MTBC2_METMA Dimethylamine corrinoid protein 2 OS=Methanosarcina mazei (strain ATCC BAA-159 / DSM 3647 / Goe1 / Go1 / JCM 11833 / OCM 88) OX=192952 GN=mtbC2 PE=3 SV=1;sp|P58979|MTBC1_METMA Dimethylamine corrinoid protein 1 OS=Methanosarcina mazei	364	3511900	5381400	3223700
sp|Q8PUR5|RS12_METMA 30S ribosomal protein S12 OS=Methanosarcina mazei (strain ATCC BAA-159 / DSM 3647 / Goe1 / Go1 / JCM 11833 / OCM 88) OX=192952 GN=rps12 PE=3 SV=1	365	3760100	4288800	3999500
tr|Q8Q0S8|Q8Q0S8_METMA Tungsten formylmethanofuran dehydrogenase subunit G OS=Methanosarcina mazei (strain ATCC BAA-159 / DSM 3647 / Goe1 / Go1 / JCM 11833 / OCM 88) OX=192952 GN=MM_0058 PE=4 SV=1	366	2345700	5537000	4147600
tr|Q8PUL2|Q8PUL2_METMA Ech Hydrogenase, Subunit OS=Methanosarcina mazei (strain ATCC BAA-159 / DSM 3647 / Goe1 / Go1 / JCM 11833 / OCM 88) OX=192952 GN=echC PE=4 SV=1	367	1072100	5740100	5211300
tr|Q8PUW1|Q8PUW1_METMA Conserved protein OS=Methanosarcina mazei (strain ATCC BAA-159 / DSM 3647 / Goe1 / Go1 / JCM 11833 / OCM 88) OX=192952 GN=MM_2217 PE=4 SV=1	368	2807000	4563300	4636500
tr|Q8PZ18|Q8PZ18_METMA Acetolactate synthase small subunit OS=Methanosarcina mazei (strain ATCC BAA-159 / DSM 3647 / Goe1 / Go1 / JCM 11833 / OCM 88) OX=192952 GN=MM_0677 PE=4 SV=1	369	10512000	791760	690070
tr|Q8PRR7|Q8PRR7_METMA Transposase OS=Methanosarcina mazei (strain ATCC BAA-159 / DSM 3647 / Goe1 / Go1 / JCM 11833 / OCM 88) OX=192952 GN=MM_1729 PE=4 SV=1	370	2534700	4236300	4791600
tr|Q8PXN6|Q8PXN6_METMA Oxidoreductase OS=Methanosarcina mazei (strain ATCC BAA-159 / DSM 3647 / Goe1 / Go1 / JCM 11833 / OCM 88) OX=192952 GN=MM_1180 PE=4 SV=1	371	3203700	4327200	4013900
tr|Q8PXJ5|Q8PXJ5_METMA Conserved protein OS=Methanosarcina mazei (strain ATCC BAA-159 / DSM 3647 / Goe1 / Go1 / JCM 11833 / OCM 88) OX=192952 GN=MM_1223 PE=4 SV=1	372	1616900	5895900	3933100
sp|Q8PUB7|TOP6A_METMA Type 2 DNA topoisomerase 6 subunit A OS=Methanosarcina mazei (strain ATCC BAA-159 / DSM 3647 / Goe1 / Go1 / JCM 11833 / OCM 88) OX=192952 GN=top6A PE=1 SV=1	373	3394700	4447400	3591800
tr|Q8PY54|Q8PY54_METMA Transcription elongation factor Spt5 OS=Methanosarcina mazei (strain ATCC BAA-159 / DSM 3647 / Goe1 / Go1 / JCM 11833 / OCM 88) OX=192952 GN=spt5 PE=3 SV=1	374	3197600	4833900	3376100
tr|Q8PYK7|Q8PYK7_METMA Cell division cycle protein 48 homolog OS=Methanosarcina mazei (strain ATCC BAA-159 / DSM 3647 / Goe1 / Go1 / JCM 11833 / OCM 88) OX=192952 GN=cdc48 PE=3 SV=1	375	3143200	4840400	3421800
sp|Q8PXE8|DHQS_METMA 3-dehydroquinate synthase OS=Methanosarcina mazei (strain ATCC BAA-159 / DSM 3647 / Goe1 / Go1 / JCM 11833 / OCM 88) OX=192952 GN=aroB PE=3 SV=1	376	3189100	4732100	3451400
tr|Q8PV32|Q8PV32_METMA 50S ribosomal protein L19e OS=Methanosarcina mazei (strain ATCC BAA-159 / DSM 3647 / Goe1 / Go1 / JCM 11833 / OCM 88) OX=192952 GN=rpl19e PE=3 SV=1	377	4237100	4088000	3006400
sp|Q8PU54|COFH1_METMA 5-amino-6-(D-ribitylamino)uracil--L-tyrosine 4-hydroxyphenyl transferase 1 OS=Methanosarcina mazei (strain ATCC BAA-159 / DSM 3647 / Goe1 / Go1 / JCM 11833 / OCM 88) OX=192952 GN=cofH1 PE=3 SV=1	378	1373000	4805900	5114100
sp|Q8PX50|SECG_METMA Preprotein translocase subunit SecG OS=Methanosarcina mazei (strain ATCC BAA-159 / DSM 3647 / Goe1 / Go1 / JCM 11833 / OCM 88) OX=192952 GN=secG PE=3 SV=1	379	4643400	4257500	2390500
	380	6631400	2486900	2034800
sp|Q8PYJ6|SYS_METMA Serine--tRNA ligase OS=Methanosarcina mazei (strain ATCC BAA-159 / DSM 3647 / Goe1 / Go1 / JCM 11833 / OCM 88) OX=192952 GN=serS PE=1 SV=1	381	2787700	4304200	3877300
sp|Q8PU75|RS28_METMA 30S ribosomal protein S28e OS=Methanosarcina mazei (strain ATCC BAA-159 / DSM 3647 / Goe1 / Go1 / JCM 11833 / OCM 88) OX=192952 GN=rps28e PE=3 SV=1	382	3953700	4440100	2509300
tr|Q8PV61|Q8PV61_METMA Uncharacterized protein OS=Methanosarcina mazei (strain ATCC BAA-159 / DSM 3647 / Goe1 / Go1 / JCM 11833 / OCM 88) OX=192952 GN=MM_2113 PE=4 SV=1	383	2810300	3794400	4242300
tr|Q8PY79|Q8PY79_METMA Conserved protein OS=Methanosarcina mazei (strain ATCC BAA-159 / DSM 3647 / Goe1 / Go1 / JCM 11833 / OCM 88) OX=192952 GN=MM_0985 PE=4 SV=1	384	2376500	3659200	4754100
tr|Q8PX80|Q8PX80_METMA Pyruvate synthase gamma subunit OS=Methanosarcina mazei (strain ATCC BAA-159 / DSM 3647 / Goe1 / Go1 / JCM 11833 / OCM 88) OX=192952 GN=MM_1342 PE=4 SV=1	385	5193800	2679200	2805600
tr|Q8PUW4|Q8PUW4_METMA Polysaccharide ABC transporter, ATP-binding protein OS=Methanosarcina mazei (strain ATCC BAA-159 / DSM 3647 / Goe1 / Go1 / JCM 11833 / OCM 88) OX=192952 GN=MM_2214 PE=4 SV=1	386	2309400	3411100	4932700
tr|Q8PY78|Q8PY78_METMA Conserved protein OS=Methanosarcina mazei (strain ATCC BAA-159 / DSM 3647 / Goe1 / Go1 / JCM 11833 / OCM 88) OX=192952 GN=MM_0986 PE=4 SV=1	387	2327500	4078400	4228700
tr|Q8PZG4|Q8PZG4_METMA Amino acid permease OS=Methanosarcina mazei (strain ATCC BAA-159 / DSM 3647 / Goe1 / Go1 / JCM 11833 / OCM 88) OX=192952 GN=MM_0530 PE=4 SV=1	388	2315000	2716300	5459900
sp|Q8PZ68|NADM_METMA Nicotinamide-nucleotide adenylyltransferase OS=Methanosarcina mazei (strain ATCC BAA-159 / DSM 3647 / Goe1 / Go1 / JCM 11833 / OCM 88) OX=192952 GN=MM_0626 PE=3 SV=2	389	1949600	4226600	4253300
sp|F1SVK0|FPOL_METMA F(420)H(2) dehydrogenase subunit L OS=Methanosarcina mazei (strain ATCC BAA-159 / DSM 3647 / Goe1 / Go1 / JCM 11833 / OCM 88) OX=192952 GN=fpoL PE=1 SV=1	390	4134100	4187200	2056200
tr|Q8PTC7|Q8PTC7_METMA DUF1743 domain-containing protein OS=Methanosarcina mazei (strain ATCC BAA-159 / DSM 3647 / Goe1 / Go1 / JCM 11833 / OCM 88) OX=192952 GN=MM_2789 PE=4 SV=1	391	2551600	4969000	2826300
tr|Q8PY73|Q8PY73_METMA Thiol-disulfide isomerase/thioredoxin OS=Methanosarcina mazei (strain ATCC BAA-159 / DSM 3647 / Goe1 / Go1 / JCM 11833 / OCM 88) OX=192952 GN=MM_0991 PE=4 SV=1	392	3788400	4125300	2376800
sp|P58971|MTBB2_METMA Dimethylamine methyltransferase MtbB2 OS=Methanosarcina mazei (strain ATCC BAA-159 / DSM 3647 / Goe1 / Go1 / JCM 11833 / OCM 88) OX=192952 GN=mtbB2 PE=3 SV=2	393	3198700	4100600	2977200
sp|Q8PWT6|LEUD_METMA 3-isopropylmalate dehydratase small subunit OS=Methanosarcina mazei (strain ATCC BAA-159 / DSM 3647 / Goe1 / Go1 / JCM 11833 / OCM 88) OX=192952 GN=leuD PE=3 SV=1	394	2379400	4519800	3344800
tr|Q8PUL8|Q8PUL8_METMA Hydrogenase expression/formation protein OS=Methanosarcina mazei (strain ATCC BAA-159 / DSM 3647 / Goe1 / Go1 / JCM 11833 / OCM 88) OX=192952 GN=hypD PE=3 SV=1	395	2580200	4185100	3460900
tr|Q8Q0X8|Q8Q0X8_METMA Dipeptide ABC transporter, binding protein OS=Methanosarcina mazei (strain ATCC BAA-159 / DSM 3647 / Goe1 / Go1 / JCM 11833 / OCM 88) OX=192952 GN=MM_0002 PE=3 SV=1	396	3600300	4344500	2266000
sp|Q8PYU8|QUEC_METMA 7-cyano-7-deazaguanine synthase OS=Methanosarcina mazei (strain ATCC BAA-159 / DSM 3647 / Goe1 / Go1 / JCM 11833 / OCM 88) OX=192952 GN=queC PE=3 SV=1	397	1418400	3939400	4717800
tr|Q8PY14|Q8PY14_METMA Conserved protein OS=Methanosarcina mazei (strain ATCC BAA-159 / DSM 3647 / Goe1 / Go1 / JCM 11833 / OCM 88) OX=192952 GN=MM_1052 PE=4 SV=1	398	2350700	4219200	3496200
sp|Q8PZ21|PFDB_METMA Prefoldin subunit beta OS=Methanosarcina mazei (strain ATCC BAA-159 / DSM 3647 / Goe1 / Go1 / JCM 11833 / OCM 88) OX=192952 GN=pfdB PE=3 SV=1	399	2656200	4178500	3173500
sp|Q8PUA7|MTSB_METMA Methylated-thiol--corrinoid protein MtsB OS=Methanosarcina mazei (strain ATCC BAA-159 / DSM 3647 / Goe1 / Go1 / JCM 11833 / OCM 88) OX=192952 GN=mtsB PE=3 SV=1	400	4996400	1969500	3011400
sp|Q8PVD0|PYREL_METMA PyrE-like protein OS=Methanosarcina mazei (strain ATCC BAA-159 / DSM 3647 / Goe1 / Go1 / JCM 11833 / OCM 88) OX=192952 GN=MM_2035 PE=3 SV=1	401	752220	3498200	5720000
sp|Q8PUH7|Y2357_METMA UPF0212 protein MM_2357 OS=Methanosarcina mazei (strain ATCC BAA-159 / DSM 3647 / Goe1 / Go1 / JCM 11833 / OCM 88) OX=192952 GN=MM_2357 PE=3 SV=1	402	3148700	4373600	2278400
sp|P58981|MTBC3_METMA Dimethylamine corrinoid protein 3 OS=Methanosarcina mazei (strain ATCC BAA-159 / DSM 3647 / Goe1 / Go1 / JCM 11833 / OCM 88) OX=192952 GN=mtbC3 PE=3 SV=1	403	6987200	1851000	930900
tr|Q8PVR0|Q8PVR0_METMA N-acetyltransferase domain-containing protein OS=Methanosarcina mazei (strain ATCC BAA-159 / DSM 3647 / Goe1 / Go1 / JCM 11833 / OCM 88) OX=192952 GN=MM_1902 PE=4 SV=1	404	2602600	4171400	2986000
tr|Q8PV71|Q8PV71_METMA Putative methyltransferase OS=Methanosarcina mazei (strain ATCC BAA-159 / DSM 3647 / Goe1 / Go1 / JCM 11833 / OCM 88) OX=192952 GN=MM_2103 PE=4 SV=1	405	1176100	3246600	5264300
tr|Q8PS94|Q8PS94_METMA Glutamine synthetase OS=Methanosarcina mazei (strain ATCC BAA-159 / DSM 3647 / Goe1 / Go1 / JCM 11833 / OCM 88) OX=192952 GN=MM_3188 PE=3 SV=1	406	1848000	2794000	5000200
sp|Q8PW07|CH10_METMA 10 kDa chaperonin OS=Methanosarcina mazei (strain ATCC BAA-159 / DSM 3647 / Goe1 / Go1 / JCM 11833 / OCM 88) OX=192952 GN=groS PE=3 SV=1	407	4608500	5022800	0
tr|Q8PWI5|Q8PWI5_METMA Cobalamin biosynthesis protein OS=Methanosarcina mazei (strain ATCC BAA-159 / DSM 3647 / Goe1 / Go1 / JCM 11833 / OCM 88) OX=192952 GN=cobN PE=4 SV=1	408	2790000	4278100	2521500
tr|Q8PYG3|Q8PYG3_METMA Conserved protein OS=Methanosarcina mazei (strain ATCC BAA-159 / DSM 3647 / Goe1 / Go1 / JCM 11833 / OCM 88) OX=192952 GN=MM_0899 PE=4 SV=1	409	1801000	2935800	4751800
sp|Q8PX29|MOAA_METMA Probable GTP 3,8-cyclase OS=Methanosarcina mazei (strain ATCC BAA-159 / DSM 3647 / Goe1 / Go1 / JCM 11833 / OCM 88) OX=192952 GN=moaA PE=3 SV=1	410	2460300	5629400	1168900
tr|Q8PYH0|Q8PYH0_METMA Putative methyltransferase OS=Methanosarcina mazei (strain ATCC BAA-159 / DSM 3647 / Goe1 / Go1 / JCM 11833 / OCM 88) OX=192952 GN=MM_0892 PE=4 SV=1	411	2987100	4360600	1796700
tr|Q8PVW0|Q8PVW0_METMA Uncharacterized protein OS=Methanosarcina mazei (strain ATCC BAA-159 / DSM 3647 / Goe1 / Go1 / JCM 11833 / OCM 88) OX=192952 GN=MM_1847 PE=4 SV=1	412	2219700	3385100	3484800
tr|Q8PZV3|Q8PZV3_METMA Uncharacterized protein OS=Methanosarcina mazei (strain ATCC BAA-159 / DSM 3647 / Goe1 / Go1 / JCM 11833 / OCM 88) OX=192952 GN=MM_0386 PE=4 SV=1	413	2227500	3481800	3102300
sp|Q8PY58|PAN_METMA Proteasome-activating nucleotidase OS=Methanosarcina mazei (strain ATCC BAA-159 / DSM 3647 / Goe1 / Go1 / JCM 11833 / OCM 88) OX=192952 GN=pan PE=3 SV=1	414	1700600	2876600	4221700
tr|Q8PYC2|Q8PYC2_METMA Adenylosuccinate lyase OS=Methanosarcina mazei (strain ATCC BAA-159 / DSM 3647 / Goe1 / Go1 / JCM 11833 / OCM 88) OX=192952 GN=MM_0941 PE=3 SV=1	415	2040900	3221900	3511100
tr|Q8PY18|Q8PY18_METMA D-alanine-D-alanine ligase related protein OS=Methanosarcina mazei (strain ATCC BAA-159 / DSM 3647 / Goe1 / Go1 / JCM 11833 / OCM 88) OX=192952 GN=MM_1048 PE=4 SV=1	416	2843400	3426200	2429400
tr|Q8PXG3|Q8PXG3_METMA Putative heat shock protein OS=Methanosarcina mazei (strain ATCC BAA-159 / DSM 3647 / Goe1 / Go1 / JCM 11833 / OCM 88) OX=192952 GN=MM_1255 PE=3 SV=1	417	3043900	3449100	2175600
sp|Q8PZ11|ACDB1_METMA Acetyl-CoA decarbonylase/synthase complex subunit beta 1 OS=Methanosarcina mazei (strain ATCC BAA-159 / DSM 3647 / Goe1 / Go1 / JCM 11833 / OCM 88) OX=192952 GN=cdhC1 PE=3 SV=1;sp|Q8PV85|ACDB2_METMA Acetyl-CoA decarbonylase/synthase c	418	1527300	4483500	2650500
sp|Q60183|VATE_METMA V-type ATP synthase subunit E OS=Methanosarcina mazei (strain ATCC BAA-159 / DSM 3647 / Goe1 / Go1 / JCM 11833 / OCM 88) OX=192952 GN=atpE PE=3 SV=2	419	563630	971990	7093400
tr|Q8PYS2|Q8PYS2_METMA Metallo cofactor biosynthesis protein OS=Methanosarcina mazei (strain ATCC BAA-159 / DSM 3647 / Goe1 / Go1 / JCM 11833 / OCM 88) OX=192952 GN=MM_0788 PE=4 SV=1	420	2085200	3048100	3389400
sp|Q8PV33|RL32_METMA 50S ribosomal protein L32e OS=Methanosarcina mazei (strain ATCC BAA-159 / DSM 3647 / Goe1 / Go1 / JCM 11833 / OCM 88) OX=192952 GN=rpl32e PE=3 SV=2	421	3236400	3650300	1625000
tr|Q8PVX7|Q8PVX7_METMA Pyruvate carboxylase, subunit A OS=Methanosarcina mazei (strain ATCC BAA-159 / DSM 3647 / Goe1 / Go1 / JCM 11833 / OCM 88) OX=192952 GN=MM_1828 PE=4 SV=1	422	1435300	2022800	4982800
tr|Q8PUG4|Q8PUG4_METMA GTP-binding protein OS=Methanosarcina mazei (strain ATCC BAA-159 / DSM 3647 / Goe1 / Go1 / JCM 11833 / OCM 88) OX=192952 GN=MM_2370 PE=4 SV=1	423	2347700	3035700	3056800
tr|Q8PS97|Q8PS97_METMA Ornithine decarboxylase OS=Methanosarcina mazei (strain ATCC BAA-159 / DSM 3647 / Goe1 / Go1 / JCM 11833 / OCM 88) OX=192952 GN=MM_3185 PE=4 SV=1	424	1363700	4100700	2975400
tr|Q8PX60|Q8PX60_METMA Putative aliphatic sulfonate binding protein OS=Methanosarcina mazei (strain ATCC BAA-159 / DSM 3647 / Goe1 / Go1 / JCM 11833 / OCM 88) OX=192952 GN=MM_1362 PE=4 SV=1	425	2231700	3529700	2576400
tr|Q8PVC5|Q8PVC5_METMA Transcriptional regulatory protein, AsnC family OS=Methanosarcina mazei (strain ATCC BAA-159 / DSM 3647 / Goe1 / Go1 / JCM 11833 / OCM 88) OX=192952 GN=MM_2040 PE=4 SV=1	426	1936500	2159000	4179900
tr|Q8PSN5|Q8PSN5_METMA Coenzyme F420 hydrogenase, delta subunit OS=Methanosarcina mazei (strain ATCC BAA-159 / DSM 3647 / Goe1 / Go1 / JCM 11833 / OCM 88) OX=192952 GN=MM_3044 PE=4 SV=1	427	2441900	3743500	2071700
tr|Q8PUF1|Q8PUF1_METMA Small nuclear riboprotein-like protein OS=Methanosarcina mazei (strain ATCC BAA-159 / DSM 3647 / Goe1 / Go1 / JCM 11833 / OCM 88) OX=192952 GN=MM_2383 PE=3 SV=1	428	2022700	3129400	3059000
tr|Q8PUF0|Q8PUF0_METMA Conserved protein OS=Methanosarcina mazei (strain ATCC BAA-159 / DSM 3647 / Goe1 / Go1 / JCM 11833 / OCM 88) OX=192952 GN=MM_2384 PE=4 SV=1	429	1749000	3890700	2560000
sp|Q8PV49|RL4_METMA 50S ribosomal protein L4 OS=Methanosarcina mazei (strain ATCC BAA-159 / DSM 3647 / Goe1 / Go1 / JCM 11833 / OCM 88) OX=192952 GN=rpl4 PE=3 SV=1	430	3718700	2096900	2353500
	431	5428600	828170	1903400
sp|Q8Q082|MTXA_METMA Putative methyltransferase Mtx subunit A OS=Methanosarcina mazei (strain ATCC BAA-159 / DSM 3647 / Goe1 / Go1 / JCM 11833 / OCM 88) OX=192952 GN=mtxA PE=3 SV=1	432	2424900	3427200	2200400
sp|Q8PY84|HDRC_METMA Ferredoxin:CoB-CoM heterodisulfide reductase subunit C OS=Methanosarcina mazei (strain ATCC BAA-159 / DSM 3647 / Goe1 / Go1 / JCM 11833 / OCM 88) OX=192952 GN=hdrC PE=3 SV=1	433	1150000	2324100	4494400
tr|Q8PZQ3|Q8PZQ3_METMA Zinc-finger protein OS=Methanosarcina mazei (strain ATCC BAA-159 / DSM 3647 / Goe1 / Go1 / JCM 11833 / OCM 88) OX=192952 GN=MM_0439 PE=4 SV=1	434	1115000	3464100	3347500
tr|Q8PVD1|Q8PVD1_METMA Conserved protein OS=Methanosarcina mazei (strain ATCC BAA-159 / DSM 3647 / Goe1 / Go1 / JCM 11833 / OCM 88) OX=192952 GN=MM_2034 PE=4 SV=1	435	2057500	2875700	2963200
tr|Q8PYT4|Q8PYT4_METMA Conserved protein OS=Methanosarcina mazei (strain ATCC BAA-159 / DSM 3647 / Goe1 / Go1 / JCM 11833 / OCM 88) OX=192952 GN=MM_0767 PE=4 SV=1	436	2184800	3297700	2370200
tr|Q8PXS6|Q8PXS6_METMA Dolichyl-phosphate mannose synthase related protein OS=Methanosarcina mazei (strain ATCC BAA-159 / DSM 3647 / Goe1 / Go1 / JCM 11833 / OCM 88) OX=192952 GN=MM_1140 PE=4 SV=1	437	2417700	3047000	2365100
sp|Q8PZ67|FPOF_METMA F(420)H(2) dehydrogenase subunit F OS=Methanosarcina mazei (strain ATCC BAA-159 / DSM 3647 / Goe1 / Go1 / JCM 11833 / OCM 88) OX=192952 GN=fpoF PE=1 SV=1	438	1631500	3676800	2504700
sp|Q8PW45|RL13_METMA 50S ribosomal protein L13 OS=Methanosarcina mazei (strain ATCC BAA-159 / DSM 3647 / Goe1 / Go1 / JCM 11833 / OCM 88) OX=192952 GN=rpl13 PE=3 SV=2	439	3088500	3058900	1657700
tr|Q8PUM1|Q8PUM1_METMA F420-nonreducing hydrogenase I, large subunit OS=Methanosarcina mazei (strain ATCC BAA-159 / DSM 3647 / Goe1 / Go1 / JCM 11833 / OCM 88) OX=192952 GN=vhoA PE=3 SV=1	440	2214200	2985800	2601100
sp|Q8PX20|ASD_METMA Putative archaetidylserine decarboxylase proenzyme OS=Methanosarcina mazei (strain ATCC BAA-159 / DSM 3647 / Goe1 / Go1 / JCM 11833 / OCM 88) OX=192952 GN=asd PE=3 SV=1	441	2507800	3148500	2061100
tr|Q8Q048|Q8Q048_METMA Phosphoesterase OS=Methanosarcina mazei (strain ATCC BAA-159 / DSM 3647 / Goe1 / Go1 / JCM 11833 / OCM 88) OX=192952 GN=MM_0290 PE=3 SV=1	442	1395300	3373300	2911900
sp|Q8PS69|HCP_METMA Hydroxylamine reductase OS=Methanosarcina mazei (strain ATCC BAA-159 / DSM 3647 / Goe1 / Go1 / JCM 11833 / OCM 88) OX=192952 GN=hcp PE=3 SV=1	443	1324800	4074500	2225100
tr|Q8PSZ5|Q8PSZ5_METMA DZANK-type domain-containing protein OS=Methanosarcina mazei (strain ATCC BAA-159 / DSM 3647 / Goe1 / Go1 / JCM 11833 / OCM 88) OX=192952 GN=MM_2928 PE=4 SV=1	444	1147200	4901000	1544900
tr|Q8PX08|Q8PX08_METMA Conserved protein OS=Methanosarcina mazei (strain ATCC BAA-159 / DSM 3647 / Goe1 / Go1 / JCM 11833 / OCM 88) OX=192952 GN=MM_1414 PE=4 SV=1	445	2709500	3159900	1718300
	446	0	4179700	3357600
sp|Q8PW46|RL18E_METMA 50S ribosomal protein L18e OS=Methanosarcina mazei (strain ATCC BAA-159 / DSM 3647 / Goe1 / Go1 / JCM 11833 / OCM 88) OX=192952 GN=rpl18e PE=3 SV=1	447	1738700	3958900	1836700
tr|Q8Q094|Q8Q094_METMA Aminotransferase OS=Methanosarcina mazei (strain ATCC BAA-159 / DSM 3647 / Goe1 / Go1 / JCM 11833 / OCM 88) OX=192952 GN=MM_0243 PE=3 SV=1	448	1596800	2928400	2993100
tr|Q8PYY5|Q8PYY5_METMA Fructose-bisphosphate aldolase OS=Methanosarcina mazei (strain ATCC BAA-159 / DSM 3647 / Goe1 / Go1 / JCM 11833 / OCM 88) OX=192952 GN=MM_0714 PE=3 SV=1	449	2544200	3612400	1361300
tr|Q8PTL2|Q8PTL2_METMA Type I restriction-modification system specificity subunit OS=Methanosarcina mazei (strain ATCC BAA-159 / DSM 3647 / Goe1 / Go1 / JCM 11833 / OCM 88) OX=192952 GN=MM_2703 PE=4 SV=1	450	1675600	3527700	2297300
tr|Q8PYG9|Q8PYG9_METMA CbiM protein OS=Methanosarcina mazei (strain ATCC BAA-159 / DSM 3647 / Goe1 / Go1 / JCM 11833 / OCM 88) OX=192952 GN=MM_0893 PE=4 SV=1	451	2292500	3371600	1827500
tr|Q8PRQ9|Q8PRQ9_METMA Transposase OS=Methanosarcina mazei (strain ATCC BAA-159 / DSM 3647 / Goe1 / Go1 / JCM 11833 / OCM 88) OX=192952 GN=MM_1043 PE=4 SV=1;tr|Q8PUU7|Q8PUU7_METMA Transposase OS=Methanosarcina mazei (strain ATCC BAA-159 / DSM 3647 / Goe1 /	452	2188700	3335400	1939100
tr|Q8PYV3|Q8PYV3_METMA Conserved protein OS=Methanosarcina mazei (strain ATCC BAA-159 / DSM 3647 / Goe1 / Go1 / JCM 11833 / OCM 88) OX=192952 GN=MM_0748 PE=4 SV=1	453	350210	2387600	4676000
sp|Q8PV48|RL23_METMA 50S ribosomal protein L23 OS=Methanosarcina mazei (strain ATCC BAA-159 / DSM 3647 / Goe1 / Go1 / JCM 11833 / OCM 88) OX=192952 GN=rpl23 PE=3 SV=1	454	2750000	3065000	1580900
tr|Q8PWK9|Q8PWK9_METMA Conserved protein OS=Methanosarcina mazei (strain ATCC BAA-159 / DSM 3647 / Goe1 / Go1 / JCM 11833 / OCM 88) OX=192952 GN=MM_1576 PE=4 SV=1	455	1815400	2609400	2968800
tr|Q8PVB8|Q8PVB8_METMA Conserved protein OS=Methanosarcina mazei (strain ATCC BAA-159 / DSM 3647 / Goe1 / Go1 / JCM 11833 / OCM 88) OX=192952 GN=MM_2053 PE=4 SV=1	456	1357100	1984000	4040500
sp|Q8PVY4|RFCS_METMA Replication factor C small subunit OS=Methanosarcina mazei (strain ATCC BAA-159 / DSM 3647 / Goe1 / Go1 / JCM 11833 / OCM 88) OX=192952 GN=rfcS PE=3 SV=1	457	925760	2343200	4090700
sp|Q8PV43|RL29_METMA 50S ribosomal protein L29 OS=Methanosarcina mazei (strain ATCC BAA-159 / DSM 3647 / Goe1 / Go1 / JCM 11833 / OCM 88) OX=192952 GN=rpl29 PE=3 SV=1	458	2805800	2408000	2104000
tr|Q8PYK8|Q8PYK8_METMA Conserved protein OS=Methanosarcina mazei (strain ATCC BAA-159 / DSM 3647 / Goe1 / Go1 / JCM 11833 / OCM 88) OX=192952 GN=MM_0853 PE=4 SV=1	459	2900500	3409200	993700
sp|Q8PV28|RL15_METMA 50S ribosomal protein L15 OS=Methanosarcina mazei (strain ATCC BAA-159 / DSM 3647 / Goe1 / Go1 / JCM 11833 / OCM 88) OX=192952 GN=rpl15 PE=3 SV=1	460	2334700	2725900	2236000
tr|Q8PYZ9|Q8PYZ9_METMA Conserved protein OS=Methanosarcina mazei (strain ATCC BAA-159 / DSM 3647 / Goe1 / Go1 / JCM 11833 / OCM 88) OX=192952 GN=MM_0699 PE=4 SV=1	461	2593500	3320800	1332700
tr|Q8PV72|Q8PV72_METMA Glycosyltransferase OS=Methanosarcina mazei (strain ATCC BAA-159 / DSM 3647 / Goe1 / Go1 / JCM 11833 / OCM 88) OX=192952 GN=MM_2102 PE=4 SV=1	462	2236000	2822600	2133200
tr|Q8PVI8|Q8PVI8_METMA Conserved protein OS=Methanosarcina mazei (strain ATCC BAA-159 / DSM 3647 / Goe1 / Go1 / JCM 11833 / OCM 88) OX=192952 GN=MM_1975 PE=4 SV=1	463	1711100	2986700	2427800
tr|Q8PVP9|Q8PVP9_METMA ATP-dependent protease La OS=Methanosarcina mazei (strain ATCC BAA-159 / DSM 3647 / Goe1 / Go1 / JCM 11833 / OCM 88) OX=192952 GN=MM_1913 PE=4 SV=1	464	1148800	1647000	4325100
tr|Q8PZZ7|Q8PZZ7_METMA Amidophosphoribosyltransferase OS=Methanosarcina mazei (strain ATCC BAA-159 / DSM 3647 / Goe1 / Go1 / JCM 11833 / OCM 88) OX=192952 GN=purF PE=3 SV=1	465	1834700	2822500	2458500
sp|Q8PSV9|SYI_METMA Isoleucine--tRNA ligase OS=Methanosarcina mazei (strain ATCC BAA-159 / DSM 3647 / Goe1 / Go1 / JCM 11833 / OCM 88) OX=192952 GN=ileS PE=3 SV=1	466	1765200	3282000	1941300
tr|Q8PX07|Q8PX07_METMA Conserved protein OS=Methanosarcina mazei (strain ATCC BAA-159 / DSM 3647 / Goe1 / Go1 / JCM 11833 / OCM 88) OX=192952 GN=MM_1415 PE=4 SV=1	467	2464400	1865100	2584200
sp|Q8PT12|SERC_METMA Phosphoserine aminotransferase OS=Methanosarcina mazei (strain ATCC BAA-159 / DSM 3647 / Goe1 / Go1 / JCM 11833 / OCM 88) OX=192952 GN=serC PE=3 SV=1	468	1928400	3006600	1936300
tr|Q8Q052|Q8Q052_METMA Conserved protein OS=Methanosarcina mazei (strain ATCC BAA-159 / DSM 3647 / Goe1 / Go1 / JCM 11833 / OCM 88) OX=192952 GN=MM_0285 PE=4 SV=1	469	1331900	3160600	2366200
tr|Q8PZV1|Q8PZV1_METMA Heterodisulfide reductase subunit HdrC OS=Methanosarcina mazei (strain ATCC BAA-159 / DSM 3647 / Goe1 / Go1 / JCM 11833 / OCM 88) OX=192952 GN=MM_0388 PE=4 SV=1	470	1405100	2153600	3198400
sp|Q8PUE7|Y2387_METMA Putative ABC transporter ATP-binding protein MM_2387 OS=Methanosarcina mazei (strain ATCC BAA-159 / DSM 3647 / Goe1 / Go1 / JCM 11833 / OCM 88) OX=192952 GN=MM_2387 PE=3 SV=1	471	1610200	2788700	2344700
sp|Q8PV34|RL6_METMA 50S ribosomal protein L6 OS=Methanosarcina mazei (strain ATCC BAA-159 / DSM 3647 / Goe1 / Go1 / JCM 11833 / OCM 88) OX=192952 GN=rpl6 PE=3 SV=1	472	2025600	3494700	1211100
sp|Q8Q081|MTXH_METMA Putative methyltransferase mtx subunit H OS=Methanosarcina mazei (strain ATCC BAA-159 / DSM 3647 / Goe1 / Go1 / JCM 11833 / OCM 88) OX=192952 GN=mtxH PE=3 SV=1	473	1684100	2871800	2157900
sp|Q8PWS1|HIS7_METMA Imidazoleglycerol-phosphate dehydratase OS=Methanosarcina mazei (strain ATCC BAA-159 / DSM 3647 / Goe1 / Go1 / JCM 11833 / OCM 88) OX=192952 GN=hisB PE=3 SV=1	474	4897300	1810900	0
tr|Q8PV86|Q8PV86_METMA Nitrogenase iron protein OS=Methanosarcina mazei (strain ATCC BAA-159 / DSM 3647 / Goe1 / Go1 / JCM 11833 / OCM 88) OX=192952 GN=MM_2086 PE=4 SV=1	475	1710000	3043000	1940500
tr|Q8PSA0|Q8PSA0_METMA Ketoisovalerate oxidoreductase subunit OS=Methanosarcina mazei (strain ATCC BAA-159 / DSM 3647 / Goe1 / Go1 / JCM 11833 / OCM 88) OX=192952 GN=vorB PE=4 SV=1	476	1617800	2339600	2711000
sp|P0CW17|TRKA1_METMA Trk system potassium uptake protein TrkA homolog 1 OS=Methanosarcina mazei (strain ATCC BAA-159 / DSM 3647 / Goe1 / Go1 / JCM 11833 / OCM 88) OX=192952 GN=trkA1 PE=3 SV=1	477	1621100	2759700	2278200
sp|P61934|RPOP_METMA DNA-directed RNA polymerase subunit P OS=Methanosarcina mazei (strain ATCC BAA-159 / DSM 3647 / Goe1 / Go1 / JCM 11833 / OCM 88) OX=192952 GN=rpoP PE=3 SV=1	478	1696700	2709100	2243600
tr|Q8PVU6|Q8PVU6_METMA Conserved protein OS=Methanosarcina mazei (strain ATCC BAA-159 / DSM 3647 / Goe1 / Go1 / JCM 11833 / OCM 88) OX=192952 GN=MM_1864 PE=4 SV=1	479	1600700	1803300	3219300
tr|Q8PZA6|Q8PZA6_METMA Conserved protein OS=Methanosarcina mazei (strain ATCC BAA-159 / DSM 3647 / Goe1 / Go1 / JCM 11833 / OCM 88) OX=192952 GN=MM_0588 PE=4 SV=1	480	1498400	3187600	1911000
tr|Q8PZV2|Q8PZV2_METMA CoB--CoM heterodisulfide reductase iron-sulfur subunit A OS=Methanosarcina mazei (strain ATCC BAA-159 / DSM 3647 / Goe1 / Go1 / JCM 11833 / OCM 88) OX=192952 GN=MM_0387 PE=3 SV=1	481	826870	2806700	2914000
sp|Q8PUR3|RL30E_METMA 50S ribosomal protein L30e OS=Methanosarcina mazei (strain ATCC BAA-159 / DSM 3647 / Goe1 / Go1 / JCM 11833 / OCM 88) OX=192952 GN=rpl30e PE=3 SV=1	482	2168900	2765100	1444100
tr|Q8PWY4|Q8PWY4_METMA Uncharacterized protein OS=Methanosarcina mazei (strain ATCC BAA-159 / DSM 3647 / Goe1 / Go1 / JCM 11833 / OCM 88) OX=192952 GN=MM_1442 PE=4 SV=1	483	1670500	2898500	1777500
tr|Q8PY59|Q8PY59_METMA Zinc finger protein OS=Methanosarcina mazei (strain ATCC BAA-159 / DSM 3647 / Goe1 / Go1 / JCM 11833 / OCM 88) OX=192952 GN=MM_1005 PE=4 SV=1	484	2292100	3226800	701200
tr|Q8PUG7|Q8PUG7_METMA Hexulose-6-phosphate isomerase OS=Methanosarcina mazei (strain ATCC BAA-159 / DSM 3647 / Goe1 / Go1 / JCM 11833 / OCM 88) OX=192952 GN=MM_2367 PE=3 SV=1	485	1604400	2174100	2315000
tr|Q8PYT9|Q8PYT9_METMA Conserved protein OS=Methanosarcina mazei (strain ATCC BAA-159 / DSM 3647 / Goe1 / Go1 / JCM 11833 / OCM 88) OX=192952 GN=MM_0762 PE=4 SV=1	486	1645000	2297900	2131100
tr|Q8PTT6|Q8PTT6_METMA 50S ribosomal protein L37Ae OS=Methanosarcina mazei (strain ATCC BAA-159 / DSM 3647 / Goe1 / Go1 / JCM 11833 / OCM 88) OX=192952 GN=rpl37ae PE=3 SV=1	487	2736700	3320500	0
sp|Q8PV47|RL2_METMA 50S ribosomal protein L2 OS=Methanosarcina mazei (strain ATCC BAA-159 / DSM 3647 / Goe1 / Go1 / JCM 11833 / OCM 88) OX=192952 GN=rpl2 PE=3 SV=1	488	3592200	1909000	555390
tr|Q8PXN7|Q8PXN7_METMA Glycosyltransferase OS=Methanosarcina mazei (strain ATCC BAA-159 / DSM 3647 / Goe1 / Go1 / JCM 11833 / OCM 88) OX=192952 GN=MM_1179 PE=4 SV=1	489	1677000	2357500	1931700
tr|Q8PZS3|Q8PZS3_METMA Pyruvate synthase subunit beta OS=Methanosarcina mazei (strain ATCC BAA-159 / DSM 3647 / Goe1 / Go1 / JCM 11833 / OCM 88) OX=192952 GN=MM_0419 PE=4 SV=1	490	1819700	3321300	814470
tr|Q8PX95|Q8PX95_METMA Chemotaxis protein OS=Methanosarcina mazei (strain ATCC BAA-159 / DSM 3647 / Goe1 / Go1 / JCM 11833 / OCM 88) OX=192952 GN=cheY PE=4 SV=1	491	2058400	582200	3253600
tr|Q8PXB7|Q8PXB7_METMA Conserved protein OS=Methanosarcina mazei (strain ATCC BAA-159 / DSM 3647 / Goe1 / Go1 / JCM 11833 / OCM 88) OX=192952 GN=MM_1305 PE=4 SV=1	492	936810	2832200	2019800
tr|Q8PYY1|Q8PYY1_METMA Oxidoreductase OS=Methanosarcina mazei (strain ATCC BAA-159 / DSM 3647 / Goe1 / Go1 / JCM 11833 / OCM 88) OX=192952 GN=MM_0718 PE=4 SV=1	493	1226300	2397700	2158200
tr|Q8PW02|Q8PW02_METMA Aminotransferase OS=Methanosarcina mazei (strain ATCC BAA-159 / DSM 3647 / Goe1 / Go1 / JCM 11833 / OCM 88) OX=192952 GN=MM_1802 PE=3 SV=1	494	1565600	2222500	1972800
sp|Q8PU78|IF2P_METMA Probable translation initiation factor IF-2 OS=Methanosarcina mazei (strain ATCC BAA-159 / DSM 3647 / Goe1 / Go1 / JCM 11833 / OCM 88) OX=192952 GN=infB PE=3 SV=1	495	1311400	2116900	2274200
tr|Q8PXB9|Q8PXB9_METMA Conserved protein OS=Methanosarcina mazei (strain ATCC BAA-159 / DSM 3647 / Goe1 / Go1 / JCM 11833 / OCM 88) OX=192952 GN=MM_1303 PE=4 SV=1	496	1552400	2244700	1892500
tr|Q8PYU5|Q8PYU5_METMA 6-pyruvoyltetrahydropterin synthase OS=Methanosarcina mazei (strain ATCC BAA-159 / DSM 3647 / Goe1 / Go1 / JCM 11833 / OCM 88) OX=192952 GN=MM_0756 PE=4 SV=1	497	2788800	1499000	1392400
tr|Q8PZQ4|Q8PZQ4_METMA Methylenetetrahydrofolate reductase (NAD(P)H) OS=Methanosarcina mazei (strain ATCC BAA-159 / DSM 3647 / Goe1 / Go1 / JCM 11833 / OCM 88) OX=192952 GN=MM_0438 PE=4 SV=1	498	1108400	2327200	2233400
tr|Q8PVY7|Q8PVY7_METMA Diadenylate cyclase OS=Methanosarcina mazei (strain ATCC BAA-159 / DSM 3647 / Goe1 / Go1 / JCM 11833 / OCM 88) OX=192952 GN=dacZ PE=3 SV=1	499	1437300	1804700	2416300
tr|Q8PXQ4|Q8PXQ4_METMA UDP-N-acetylglucosamine 4-epimerase OS=Methanosarcina mazei (strain ATCC BAA-159 / DSM 3647 / Goe1 / Go1 / JCM 11833 / OCM 88) OX=192952 GN=MM_1162 PE=4 SV=1	500	1316800	2207600	2115400
tr|Q8PV63|Q8PV63_METMA Galactoside-O-acetyltransferase OS=Methanosarcina mazei (strain ATCC BAA-159 / DSM 3647 / Goe1 / Go1 / JCM 11833 / OCM 88) OX=192952 GN=MM_2111 PE=4 SV=1	501	1275300	2422100	1902500
sp|Q8PTR0|MCH_METMA Methenyltetrahydromethanopterin cyclohydrolase OS=Methanosarcina mazei (strain ATCC BAA-159 / DSM 3647 / Goe1 / Go1 / JCM 11833 / OCM 88) OX=192952 GN=mch PE=3 SV=1	502	1261200	2043200	2262400
tr|Q8PW00|Q8PW00_METMA Rubrerythrin OS=Methanosarcina mazei (strain ATCC BAA-159 / DSM 3647 / Goe1 / Go1 / JCM 11833 / OCM 88) OX=192952 GN=MM_1804 PE=4 SV=1	503	736350	2547200	2247800
tr|Q8PWP9|Q8PWP9_METMA Citrate synthase OS=Methanosarcina mazei (strain ATCC BAA-159 / DSM 3647 / Goe1 / Go1 / JCM 11833 / OCM 88) OX=192952 GN=MM_1527 PE=3 SV=1	504	982740	3150800	1378100
tr|Q8PW70|Q8PW70_METMA Heme biosynthesis protein OS=Methanosarcina mazei (strain ATCC BAA-159 / DSM 3647 / Goe1 / Go1 / JCM 11833 / OCM 88) OX=192952 GN=nirJ PE=4 SV=1	505	1125300	2340400	2032900
tr|Q8PXG1|Q8PXG1_METMA Transcriptional regulator, ArsR family OS=Methanosarcina mazei (strain ATCC BAA-159 / DSM 3647 / Goe1 / Go1 / JCM 11833 / OCM 88) OX=192952 GN=MM_1257 PE=4 SV=1	506	1337000	1768000	2380700
tr|Q8PVY9|Q8PVY9_METMA Conserved protein OS=Methanosarcina mazei (strain ATCC BAA-159 / DSM 3647 / Goe1 / Go1 / JCM 11833 / OCM 88) OX=192952 GN=MM_1816 PE=4 SV=1	507	1955600	2292300	1234500
tr|Q8PSY8|Q8PSY8_METMA Uncharacterized protein OS=Methanosarcina mazei (strain ATCC BAA-159 / DSM 3647 / Goe1 / Go1 / JCM 11833 / OCM 88) OX=192952 GN=MM_2935 PE=3 SV=1	508	1130800	2539300	1777200
sp|Q8PYJ4|SYM_METMA Methionine--tRNA ligase OS=Methanosarcina mazei (strain ATCC BAA-159 / DSM 3647 / Goe1 / Go1 / JCM 11833 / OCM 88) OX=192952 GN=metG PE=3 SV=2	509	1477300	1876600	2013200
tr|Q8PZ43|Q8PZ43_METMA Glycosyltransferase OS=Methanosarcina mazei (strain ATCC BAA-159 / DSM 3647 / Goe1 / Go1 / JCM 11833 / OCM 88) OX=192952 GN=MM_0651 PE=4 SV=1	510	1795600	2043200	1462300
tr|Q8PXE3|Q8PXE3_METMA Methyltransferase OS=Methanosarcina mazei (strain ATCC BAA-159 / DSM 3647 / Goe1 / Go1 / JCM 11833 / OCM 88) OX=192952 GN=MM_1277 PE=4 SV=1	511	707540	3858800	701140
tr|Q8PZ24|Q8PZ24_METMA Acetolactate synthase OS=Methanosarcina mazei (strain ATCC BAA-159 / DSM 3647 / Goe1 / Go1 / JCM 11833 / OCM 88) OX=192952 GN=MM_0670 PE=3 SV=1	512	1112400	1758300	2347700
tr|Q8PZH7|Q8PZH7_METMA Uncharacterized protein OS=Methanosarcina mazei (strain ATCC BAA-159 / DSM 3647 / Goe1 / Go1 / JCM 11833 / OCM 88) OX=192952 GN=MM_0516 PE=4 SV=1	513	358780	2324400	2455400
tr|Q8PTB7|Q8PTB7_METMA Conserved protein OS=Methanosarcina mazei (strain ATCC BAA-159 / DSM 3647 / Goe1 / Go1 / JCM 11833 / OCM 88) OX=192952 GN=MM_2800 PE=4 SV=1	514	1095900	2761500	1228000
tr|Q8PXH3|Q8PXH3_METMA Conserved protein OS=Methanosarcina mazei (strain ATCC BAA-159 / DSM 3647 / Goe1 / Go1 / JCM 11833 / OCM 88) OX=192952 GN=MM_1245 PE=4 SV=1	515	1414700	1863300	1776400
sp|Q8PYZ8|HPPA1_METMA K(+)-stimulated pyrophosphate-energized sodium pump OS=Methanosarcina mazei (strain ATCC BAA-159 / DSM 3647 / Goe1 / Go1 / JCM 11833 / OCM 88) OX=192952 GN=hppA1 PE=1 SV=1	516	1318100	1410000	2310300
tr|Q8PX36|Q8PX36_METMA Uncharacterized protein OS=Methanosarcina mazei (strain ATCC BAA-159 / DSM 3647 / Goe1 / Go1 / JCM 11833 / OCM 88) OX=192952 GN=MM_1386 PE=4 SV=1	517	1698200	2014900	1304300
tr|Q8PZV4|Q8PZV4_METMA Uncharacterized protein OS=Methanosarcina mazei (strain ATCC BAA-159 / DSM 3647 / Goe1 / Go1 / JCM 11833 / OCM 88) OX=192952 GN=MM_0385 PE=4 SV=1	518	1443200	2782600	740520
tr|Q8PXZ8|Q8PXZ8_METMA Two-component response regulator OS=Methanosarcina mazei (strain ATCC BAA-159 / DSM 3647 / Goe1 / Go1 / JCM 11833 / OCM 88) OX=192952 GN=MM_1068 PE=4 SV=1	519	758880	2288800	1909800
sp|Q8PWX8|Y1448_METMA UPF0251 protein MM_1448 OS=Methanosarcina mazei (strain ATCC BAA-159 / DSM 3647 / Goe1 / Go1 / JCM 11833 / OCM 88) OX=192952 GN=MM_1448 PE=3 SV=2	520	852170	1803300	2258300
tr|Q8PZX8|Q8PZX8_METMA Transcriptional regulator, MarR family OS=Methanosarcina mazei (strain ATCC BAA-159 / DSM 3647 / Goe1 / Go1 / JCM 11833 / OCM 88) OX=192952 GN=MM_0361 PE=4 SV=1	521	1526800	1967100	1370000
sp|Q60188|VATD_METMA V-type ATP synthase subunit D OS=Methanosarcina mazei (strain ATCC BAA-159 / DSM 3647 / Goe1 / Go1 / JCM 11833 / OCM 88) OX=192952 GN=atpD PE=3 SV=1	522	2129700	1660300	1051700
sp|Q8PY44|OGT_METMA Methylated-DNA--protein-cysteine methyltransferase OS=Methanosarcina mazei (strain ATCC BAA-159 / DSM 3647 / Goe1 / Go1 / JCM 11833 / OCM 88) OX=192952 GN=ogt PE=3 SV=1	523	807760	2043400	1936700
sp|Q8PW55|PYRK_METMA Probable dihydroorotate dehydrogenase B (NAD(+)), electron transfer subunit OS=Methanosarcina mazei (strain ATCC BAA-159 / DSM 3647 / Goe1 / Go1 / JCM 11833 / OCM 88) OX=192952 GN=pyrK PE=3 SV=1	524	312060	2153900	2306600
tr|Q8PX46|Q8PX46_METMA Exopolyphosphatase OS=Methanosarcina mazei (strain ATCC BAA-159 / DSM 3647 / Goe1 / Go1 / JCM 11833 / OCM 88) OX=192952 GN=MM_1376 PE=4 SV=1	525	1613600	1863500	1281400
tr|Q8Q0W3|Q8Q0W3_METMA Ubiquinone/menaquinone biosynthesis methyltransferase OS=Methanosarcina mazei (strain ATCC BAA-159 / DSM 3647 / Goe1 / Go1 / JCM 11833 / OCM 88) OX=192952 GN=ubiE PE=4 SV=1	526	0	3957100	781950
tr|Q8PV97|Q8PV97_METMA Conserved protein OS=Methanosarcina mazei (strain ATCC BAA-159 / DSM 3647 / Goe1 / Go1 / JCM 11833 / OCM 88) OX=192952 GN=MM_2074 PE=4 SV=1	527	907620	2609500	1200200
sp|Q8PVT6|COFD_METMA 2-phospho-L-lactate transferase OS=Methanosarcina mazei (strain ATCC BAA-159 / DSM 3647 / Goe1 / Go1 / JCM 11833 / OCM 88) OX=192952 GN=cofD PE=1 SV=1	528	646480	2221000	1841800
tr|Q8PWX7|Q8PWX7_METMA Conserved protein OS=Methanosarcina mazei (strain ATCC BAA-159 / DSM 3647 / Goe1 / Go1 / JCM 11833 / OCM 88) OX=192952 GN=MM_1449 PE=4 SV=1	529	1229600	1881500	1587700
tr|Q8PYQ6|Q8PYQ6_METMA Hypothetical ATP-binding protein OS=Methanosarcina mazei (strain ATCC BAA-159 / DSM 3647 / Goe1 / Go1 / JCM 11833 / OCM 88) OX=192952 GN=MM_0804 PE=4 SV=1	530	934160	1196700	2527700
tr|Q8PTC2|Q8PTC2_METMA Uncharacterized protein OS=Methanosarcina mazei (strain ATCC BAA-159 / DSM 3647 / Goe1 / Go1 / JCM 11833 / OCM 88) OX=192952 GN=MM_2794 PE=4 SV=1	531	737870	1549600	2297800
tr|Q8PS02|Q8PS02_METMA Uncharacterized protein OS=Methanosarcina mazei (strain ATCC BAA-159 / DSM 3647 / Goe1 / Go1 / JCM 11833 / OCM 88) OX=192952 GN=MM_3286 PE=4 SV=1	532	1209200	2124700	1216900
tr|Q8PZ35|Q8PZ35_METMA GDP-mannose 4,6-dehydratase OS=Methanosarcina mazei (strain ATCC BAA-159 / DSM 3647 / Goe1 / Go1 / JCM 11833 / OCM 88) OX=192952 GN=gmd PE=3 SV=1	533	867240	1047300	2633300
tr|Q8PYF7|Q8PYF7_METMA Beta-ribofuranosylaminobenzene 5-phosphate synthase OS=Methanosarcina mazei (strain ATCC BAA-159 / DSM 3647 / Goe1 / Go1 / JCM 11833 / OCM 88) OX=192952 GN=MM_0905 PE=3 SV=1	534	0	347980	4180100
tr|Q8PVX1|Q8PVX1_METMA DNA helicase OS=Methanosarcina mazei (strain ATCC BAA-159 / DSM 3647 / Goe1 / Go1 / JCM 11833 / OCM 88) OX=192952 GN=MM_1836 PE=3 SV=1	535	986850	1616900	1885900
tr|Q8PXB6|Q8PXB6_METMA HTH DNA-binding protein OS=Methanosarcina mazei (strain ATCC BAA-159 / DSM 3647 / Goe1 / Go1 / JCM 11833 / OCM 88) OX=192952 GN=MM_1306 PE=4 SV=1	536	559700	1777700	2150600
tr|Q8PYG4|Q8PYG4_METMA AICAR transformylase OS=Methanosarcina mazei (strain ATCC BAA-159 / DSM 3647 / Goe1 / Go1 / JCM 11833 / OCM 88) OX=192952 GN=MM_0898 PE=3 SV=1	537	875080	2112900	1431200
sp|Q8PTU5|RL15E_METMA 50S ribosomal protein L15e OS=Methanosarcina mazei (strain ATCC BAA-159 / DSM 3647 / Goe1 / Go1 / JCM 11833 / OCM 88) OX=192952 GN=rpl15e PE=3 SV=1	538	1461500	1527200	1398500
tr|Q8PYT0|Q8PYT0_METMA Conserved protein OS=Methanosarcina mazei (strain ATCC BAA-159 / DSM 3647 / Goe1 / Go1 / JCM 11833 / OCM 88) OX=192952 GN=MM_0772 PE=4 SV=1	539	955840	1409300	1990500
tr|Q8PYN7|Q8PYN7_METMA Universal stress protein OS=Methanosarcina mazei (strain ATCC BAA-159 / DSM 3647 / Goe1 / Go1 / JCM 11833 / OCM 88) OX=192952 GN=MM_0824 PE=4 SV=1	540	1056100	1485800	1762600
sp|Q8PY52|RL1_METMA 50S ribosomal protein L1 OS=Methanosarcina mazei (strain ATCC BAA-159 / DSM 3647 / Goe1 / Go1 / JCM 11833 / OCM 88) OX=192952 GN=rpl1 PE=3 SV=1	541	1611300	1597800	1093400
sp|Q8PU21|RL21_METMA 50S ribosomal protein L21e OS=Methanosarcina mazei (strain ATCC BAA-159 / DSM 3647 / Goe1 / Go1 / JCM 11833 / OCM 88) OX=192952 GN=rpl21e PE=3 SV=1	542	546710	3732800	0
sp|Q8PVC6|RS8E_METMA 30S ribosomal protein S8e OS=Methanosarcina mazei (strain ATCC BAA-159 / DSM 3647 / Goe1 / Go1 / JCM 11833 / OCM 88) OX=192952 GN=rps8e PE=3 SV=1	543	1477200	1618700	1157900
tr|Q8PVX9|Q8PVX9_METMA Methyltransferase OS=Methanosarcina mazei (strain ATCC BAA-159 / DSM 3647 / Goe1 / Go1 / JCM 11833 / OCM 88) OX=192952 GN=MM_1826 PE=4 SV=1	544	1004000	1481300	1761300
tr|Q8Q034|Q8Q034_METMA AAA family ATPase OS=Methanosarcina mazei (strain ATCC BAA-159 / DSM 3647 / Goe1 / Go1 / JCM 11833 / OCM 88) OX=192952 GN=MM_0304 PE=4 SV=1	545	957920	1885800	1396700
sp|Q8PU28|TRM1_METMA tRNA (guanine(26)-N(2))-dimethyltransferase OS=Methanosarcina mazei (strain ATCC BAA-159 / DSM 3647 / Goe1 / Go1 / JCM 11833 / OCM 88) OX=192952 GN=trm1 PE=3 SV=1	546	1033900	1698100	1490800
tr|Q8PWD9|Q8PWD9_METMA Conserved protein OS=Methanosarcina mazei (strain ATCC BAA-159 / DSM 3647 / Goe1 / Go1 / JCM 11833 / OCM 88) OX=192952 GN=MM_1650 PE=4 SV=1	547	1480600	1788500	952730
sp|Q8PU50|GGR_METMA Digeranylgeranylglycerophospholipid reductase OS=Methanosarcina mazei (strain ATCC BAA-159 / DSM 3647 / Goe1 / Go1 / JCM 11833 / OCM 88) OX=192952 GN=MM_2499 PE=3 SV=2	548	602270	1667800	1932700
tr|Q8PYE9|Q8PYE9_METMA Conserved protein OS=Methanosarcina mazei (strain ATCC BAA-159 / DSM 3647 / Goe1 / Go1 / JCM 11833 / OCM 88) OX=192952 GN=MM_0913 PE=4 SV=1	549	2336400	735840	1128700
tr|Q8PWG3|Q8PWG3_METMA Conserved protein OS=Methanosarcina mazei (strain ATCC BAA-159 / DSM 3647 / Goe1 / Go1 / JCM 11833 / OCM 88) OX=192952 GN=MM_1626 PE=4 SV=1	550	461330	2114200	1608100
sp|Q8PU77|NDK_METMA Nucleoside diphosphate kinase OS=Methanosarcina mazei (strain ATCC BAA-159 / DSM 3647 / Goe1 / Go1 / JCM 11833 / OCM 88) OX=192952 GN=ndk PE=3 SV=1	551	495260	1601000	2073100
tr|Q8PSA1|Q8PSA1_METMA Ketoisovalerate oxidoreductase subunit OS=Methanosarcina mazei (strain ATCC BAA-159 / DSM 3647 / Goe1 / Go1 / JCM 11833 / OCM 88) OX=192952 GN=vorC PE=4 SV=1	552	1712600	2408700	0
tr|Q8PWQ9|Q8PWQ9_METMA Cysteine desulfurase OS=Methanosarcina mazei (strain ATCC BAA-159 / DSM 3647 / Goe1 / Go1 / JCM 11833 / OCM 88) OX=192952 GN=nifS PE=3 SV=1	553	796200	1412800	1862500
tr|Q8PZD1|Q8PZD1_METMA Uncharacterized protein OS=Methanosarcina mazei (strain ATCC BAA-159 / DSM 3647 / Goe1 / Go1 / JCM 11833 / OCM 88) OX=192952 GN=MM_0563 PE=4 SV=1	554	842170	1638300	1544600
tr|Q8PY35|Q8PY35_METMA Uncharacterized protein OS=Methanosarcina mazei (strain ATCC BAA-159 / DSM 3647 / Goe1 / Go1 / JCM 11833 / OCM 88) OX=192952 GN=MM_1029 PE=4 SV=1	555	1220000	1784000	1016300
sp|Q8PXI2|HTPX1_METMA Protease HtpX homolog 1 OS=Methanosarcina mazei (strain ATCC BAA-159 / DSM 3647 / Goe1 / Go1 / JCM 11833 / OCM 88) OX=192952 GN=htpX1 PE=3 SV=1	556	932910	2408400	663290
sp|Q8PRQ5|ACDD_METMA Acetyl-CoA decarbonylase/synthase complex subunit delta OS=Methanosarcina mazei (strain ATCC BAA-159 / DSM 3647 / Goe1 / Go1 / JCM 11833 / OCM 88) OX=192952 GN=cdhD1 PE=3 SV=1	557	1155900	1951600	879890
tr|Q8PXZ6|Q8PXZ6_METMA Methylcobalamin: Coenzyme M methyltransferase OS=Methanosarcina mazei (strain ATCC BAA-159 / DSM 3647 / Goe1 / Go1 / JCM 11833 / OCM 88) OX=192952 GN=mtaA PE=1 SV=1	558	784640	1835600	1351700
tr|Q8Q033|Q8Q033_METMA Conserved protein OS=Methanosarcina mazei (strain ATCC BAA-159 / DSM 3647 / Goe1 / Go1 / JCM 11833 / OCM 88) OX=192952 GN=MM_0305 PE=4 SV=1	559	1121300	1689700	1152100
sp|Q8PU53|COFH2_METMA 5-amino-6-(D-ribitylamino)uracil--L-tyrosine 4-hydroxyphenyl transferase 2 OS=Methanosarcina mazei (strain ATCC BAA-159 / DSM 3647 / Goe1 / Go1 / JCM 11833 / OCM 88) OX=192952 GN=cofH2 PE=3 SV=2	560	1080900	1449900	1427600
tr|Q8PXH6|Q8PXH6_METMA Methyl-coenzyme M reductase operon protein C OS=Methanosarcina mazei (strain ATCC BAA-159 / DSM 3647 / Goe1 / Go1 / JCM 11833 / OCM 88) OX=192952 GN=MM_1242 PE=4 SV=1	561	1136400	1560200	1255500
tr|Q8Q0G1|Q8Q0G1_METMA Methanol:corrinoid methyltransferase OS=Methanosarcina mazei (strain ATCC BAA-159 / DSM 3647 / Goe1 / Go1 / JCM 11833 / OCM 88) OX=192952 GN=mtaB PE=4 SV=1	562	1031000	1684900	1214400
sp|Q8PZN0|Y462_METMA Putative ABC transporter ATP-binding protein MM_0462 OS=Methanosarcina mazei (strain ATCC BAA-159 / DSM 3647 / Goe1 / Go1 / JCM 11833 / OCM 88) OX=192952 GN=MM_0462 PE=3 SV=2	563	715310	1632400	1569000
tr|Q8PWB0|Q8PWB0_METMA Precorrin-6Y C5,15-methyltransferase (Decarboxylating) OS=Methanosarcina mazei (strain ATCC BAA-159 / DSM 3647 / Goe1 / Go1 / JCM 11833 / OCM 88) OX=192952 GN=MM_1680 PE=4 SV=1	564	1030600	1614100	1261000
sp|Q8Q0T0|HDRA_METMA Ferredoxin:CoB-CoM heterodisulfide reductase subunit A OS=Methanosarcina mazei (strain ATCC BAA-159 / DSM 3647 / Goe1 / Go1 / JCM 11833 / OCM 88) OX=192952 GN=hdrA PE=3 SV=1	565	778740	1047800	2070800
tr|Q8PUL9|Q8PUL9_METMA Hydrogenase expression/formation protein OS=Methanosarcina mazei (strain ATCC BAA-159 / DSM 3647 / Goe1 / Go1 / JCM 11833 / OCM 88) OX=192952 GN=hypC PE=3 SV=1	566	926390	1860700	1108800
sp|Q8PZ09|ACDG1_METMA Acetyl-CoA decarbonylase/synthase complex subunit gamma 1 OS=Methanosarcina mazei (strain ATCC BAA-159 / DSM 3647 / Goe1 / Go1 / JCM 11833 / OCM 88) OX=192952 GN=cdhE1 PE=3 SV=1;sp|Q8PV87|ACDG2_METMA Acetyl-CoA decarbonylase/synthase	567	868450	2715700	290150
sp|Q8PUG1|LEUC_METMA Probable 3-isopropylmalate dehydratase large subunit OS=Methanosarcina mazei (strain ATCC BAA-159 / DSM 3647 / Goe1 / Go1 / JCM 11833 / OCM 88) OX=192952 GN=leuC PE=3 SV=2	568	854970	1849300	1152100
tr|Q8PZQ5|Q8PZQ5_METMA F420_ligase domain-containing protein OS=Methanosarcina mazei (strain ATCC BAA-159 / DSM 3647 / Goe1 / Go1 / JCM 11833 / OCM 88) OX=192952 GN=MM_0437 PE=4 SV=1	569	1105700	1433600	1316000
sp|Q8Q0J1|OTC_METMA Ornithine carbamoyltransferase OS=Methanosarcina mazei (strain ATCC BAA-159 / DSM 3647 / Goe1 / Go1 / JCM 11833 / OCM 88) OX=192952 GN=argF PE=3 SV=2	570	867050	1029500	1958200
sp|Q8PY75|Y989_METMA UPF0251 protein MM_0989 OS=Methanosarcina mazei (strain ATCC BAA-159 / DSM 3647 / Goe1 / Go1 / JCM 11833 / OCM 88) OX=192952 GN=MM_0989 PE=3 SV=1	571	1037600	1786700	1030100
tr|Q8PWN8|Q8PWN8_METMA RNA-splicing ligase RtcB OS=Methanosarcina mazei (strain ATCC BAA-159 / DSM 3647 / Goe1 / Go1 / JCM 11833 / OCM 88) OX=192952 GN=rtcB PE=3 SV=1	572	1188500	1723900	926300
tr|Q8Q0F8|Q8Q0F8_METMA Conserved protein OS=Methanosarcina mazei (strain ATCC BAA-159 / DSM 3647 / Goe1 / Go1 / JCM 11833 / OCM 88) OX=192952 GN=MM_0178 PE=4 SV=1	573	789020	1798900	1233900
tr|Q8PSC4|Q8PSC4_METMA CMD domain-containing protein OS=Methanosarcina mazei (strain ATCC BAA-159 / DSM 3647 / Goe1 / Go1 / JCM 11833 / OCM 88) OX=192952 GN=MM_3155 PE=4 SV=1	574	888650	1272300	1631500
tr|Q8Q0G2|Q8Q0G2_METMA Methanol corrinoid protein OS=Methanosarcina mazei (strain ATCC BAA-159 / DSM 3647 / Goe1 / Go1 / JCM 11833 / OCM 88) OX=192952 GN=mtaC PE=3 SV=1	575	1046600	2017600	722790
tr|Q8PSN7|Q8PSN7_METMA Coenzyme F420 hydrogenase, beta subunit OS=Methanosarcina mazei (strain ATCC BAA-159 / DSM 3647 / Goe1 / Go1 / JCM 11833 / OCM 88) OX=192952 GN=MM_3042 PE=4 SV=1	576	633960	1521600	1625600
tr|Q8PV80|Q8PV80_METMA Indolepyruvate ferredoxin oxidoreductase subunit beta OS=Methanosarcina mazei (strain ATCC BAA-159 / DSM 3647 / Goe1 / Go1 / JCM 11833 / OCM 88) OX=192952 GN=iorB PE=4 SV=1	577	1228100	1573400	971960
tr|Q8PZQ7|Q8PZQ7_METMA Conserved protein OS=Methanosarcina mazei (strain ATCC BAA-159 / DSM 3647 / Goe1 / Go1 / JCM 11833 / OCM 88) OX=192952 GN=MM_0435 PE=4 SV=1	578	61030	760610	2946300
sp|Q8PW43|RPON_METMA DNA-directed RNA polymerase subunit N OS=Methanosarcina mazei (strain ATCC BAA-159 / DSM 3647 / Goe1 / Go1 / JCM 11833 / OCM 88) OX=192952 GN=rpoN PE=3 SV=1	579	991460	1456100	1289300
sp|Q8Q0R2|SYDND_METMA Aspartate--tRNA(Asp/Asn) ligase OS=Methanosarcina mazei (strain ATCC BAA-159 / DSM 3647 / Goe1 / Go1 / JCM 11833 / OCM 88) OX=192952 GN=aspS PE=1 SV=1	580	751600	1421900	1562400
tr|Q8PU45|Q8PU45_METMA Hydantoinase_A domain-containing protein OS=Methanosarcina mazei (strain ATCC BAA-159 / DSM 3647 / Goe1 / Go1 / JCM 11833 / OCM 88) OX=192952 GN=MM_2511 PE=4 SV=1	581	282690	1742900	1709900
tr|Q8Q003|Q8Q003_METMA 3-hydroxy-3-methylglutaryl coenzyme A reductase OS=Methanosarcina mazei (strain ATCC BAA-159 / DSM 3647 / Goe1 / Go1 / JCM 11833 / OCM 88) OX=192952 GN=MM_0335 PE=3 SV=1	582	1140600	1443900	1141700
sp|Q8PV50|RL3_METMA 50S ribosomal protein L3 OS=Methanosarcina mazei (strain ATCC BAA-159 / DSM 3647 / Goe1 / Go1 / JCM 11833 / OCM 88) OX=192952 GN=rpl3 PE=3 SV=1	583	1458300	1712500	546110
tr|Q8PVD2|Q8PVD2_METMA Stomatin-like protein OS=Methanosarcina mazei (strain ATCC BAA-159 / DSM 3647 / Goe1 / Go1 / JCM 11833 / OCM 88) OX=192952 GN=MM_2033 PE=3 SV=1	584	998590	1936200	768870
tr|Q8Q0L3|Q8Q0L3_METMA Universal stress protein OS=Methanosarcina mazei (strain ATCC BAA-159 / DSM 3647 / Goe1 / Go1 / JCM 11833 / OCM 88) OX=192952 GN=MM_0123 PE=4 SV=1	585	865250	1255300	1577100
sp|Q8PWV1|IF2B_METMA Translation initiation factor 2 subunit beta OS=Methanosarcina mazei (strain ATCC BAA-159 / DSM 3647 / Goe1 / Go1 / JCM 11833 / OCM 88) OX=192952 GN=eif2b PE=3 SV=1	586	912570	1645700	1138400
tr|Q8PUZ7|Q8PUZ7_METMA Fructose-1,6-bisphosphatase OS=Methanosarcina mazei (strain ATCC BAA-159 / DSM 3647 / Goe1 / Go1 / JCM 11833 / OCM 88) OX=192952 GN=MM_2181 PE=3 SV=1	587	982110	1302900	1387300
sp|Q8PV45|RL22_METMA 50S ribosomal protein L22 OS=Methanosarcina mazei (strain ATCC BAA-159 / DSM 3647 / Goe1 / Go1 / JCM 11833 / OCM 88) OX=192952 GN=rpl22 PE=3 SV=1	588	1146600	1530800	973590
sp|Q8PV31|RL18_METMA 50S ribosomal protein L18 OS=Methanosarcina mazei (strain ATCC BAA-159 / DSM 3647 / Goe1 / Go1 / JCM 11833 / OCM 88) OX=192952 GN=rpl18 PE=3 SV=2	589	1039500	1600600	980080
tr|Q8PX12|Q8PX12_METMA Uncharacterized protein OS=Methanosarcina mazei (strain ATCC BAA-159 / DSM 3647 / Goe1 / Go1 / JCM 11833 / OCM 88) OX=192952 GN=MM_1410 PE=4 SV=1	590	96941	3275200	212080
tr|Q8PZ38|Q8PZ38_METMA Polysaccharide ABC transporter, ATP-binding protein OS=Methanosarcina mazei (strain ATCC BAA-159 / DSM 3647 / Goe1 / Go1 / JCM 11833 / OCM 88) OX=192952 GN=MM_0656 PE=4 SV=1	591	903050	1088000	1543900
tr|Q8PRZ7|Q8PRZ7_METMA UvrABC system protein A OS=Methanosarcina mazei (strain ATCC BAA-159 / DSM 3647 / Goe1 / Go1 / JCM 11833 / OCM 88) OX=192952 GN=uvrA PE=3 SV=1	592	983790	1182900	1363700
tr|Q8PW69|Q8PW69_METMA Siroheme decarboxylase OS=Methanosarcina mazei (strain ATCC BAA-159 / DSM 3647 / Goe1 / Go1 / JCM 11833 / OCM 88) OX=192952 GN=nirD PE=3 SV=1	593	1302700	616410	1599600
tr|Q8PRU7|Q8PRU7_METMA Uncharacterized protein OS=Methanosarcina mazei (strain ATCC BAA-159 / DSM 3647 / Goe1 / Go1 / JCM 11833 / OCM 88) OX=192952 GN=MM_3346 PE=4 SV=1	594	793900	1413800	1308400
tr|Q8PVJ3|Q8PVJ3_METMA Single-stranded-DNA-specific exonuclease recJ OS=Methanosarcina mazei (strain ATCC BAA-159 / DSM 3647 / Goe1 / Go1 / JCM 11833 / OCM 88) OX=192952 GN=MM_1970 PE=4 SV=1	595	818780	1506200	1167500
tr|Q8PVD9|Q8PVD9_METMA Uncharacterized protein OS=Methanosarcina mazei (strain ATCC BAA-159 / DSM 3647 / Goe1 / Go1 / JCM 11833 / OCM 88) OX=192952 GN=MM_2026 PE=4 SV=1	596	838760	1866500	768810
tr|Q8PXR4|Q8PXR4_METMA Aspartate aminotransferase OS=Methanosarcina mazei (strain ATCC BAA-159 / DSM 3647 / Goe1 / Go1 / JCM 11833 / OCM 88) OX=192952 GN=MM_1152 PE=3 SV=1	597	898920	1197800	1376000
tr|Q8PXS4|Q8PXS4_METMA Glycosyltransferase OS=Methanosarcina mazei (strain ATCC BAA-159 / DSM 3647 / Goe1 / Go1 / JCM 11833 / OCM 88) OX=192952 GN=MM_1142 PE=4 SV=1	598	1358300	1460000	642370
tr|Q8PSN6|Q8PSN6_METMA Coenzyme F420 hydrogenase, gamma subunit OS=Methanosarcina mazei (strain ATCC BAA-159 / DSM 3647 / Goe1 / Go1 / JCM 11833 / OCM 88) OX=192952 GN=MM_3043 PE=3 SV=1	599	486760	1609700	1356700
sp|P58944|CARB_METMA Carbamoyl-phosphate synthase large chain OS=Methanosarcina mazei (strain ATCC BAA-159 / DSM 3647 / Goe1 / Go1 / JCM 11833 / OCM 88) OX=192952 GN=carB PE=3 SV=1	600	827140	1531000	1070800
tr|Q8PXS3|Q8PXS3_METMA Glycosyltransferase OS=Methanosarcina mazei (strain ATCC BAA-159 / DSM 3647 / Goe1 / Go1 / JCM 11833 / OCM 88) OX=192952 GN=MM_1143 PE=4 SV=1	601	1078800	861530	1449000
tr|Q8PWM5|Q8PWM5_METMA Uncharacterized protein OS=Methanosarcina mazei (strain ATCC BAA-159 / DSM 3647 / Goe1 / Go1 / JCM 11833 / OCM 88) OX=192952 GN=MM_1559 PE=4 SV=1	602	409410	1711000	1231300
sp|Q8PY53|RL11_METMA 50S ribosomal protein L11 OS=Methanosarcina mazei (strain ATCC BAA-159 / DSM 3647 / Goe1 / Go1 / JCM 11833 / OCM 88) OX=192952 GN=rpl11 PE=3 SV=1	603	971730	1739100	630630
tr|Q8PVW1|Q8PVW1_METMA Conserved protein OS=Methanosarcina mazei (strain ATCC BAA-159 / DSM 3647 / Goe1 / Go1 / JCM 11833 / OCM 88) OX=192952 GN=MM_1846 PE=4 SV=1	604	889770	1393100	1050300
tr|Q8PY66|Q8PY66_METMA Precorrin-4 C11-methyltransferase OS=Methanosarcina mazei (strain ATCC BAA-159 / DSM 3647 / Goe1 / Go1 / JCM 11833 / OCM 88) OX=192952 GN=MM_0998 PE=3 SV=1	605	808700	2162700	349130
tr|Q8PSA5|Q8PSA5_METMA Uncharacterized protein OS=Methanosarcina mazei (strain ATCC BAA-159 / DSM 3647 / Goe1 / Go1 / JCM 11833 / OCM 88) OX=192952 GN=MM_3177 PE=4 SV=1	606	949700	981150	1380900
tr|Q8PWT0|Q8PWT0_METMA Putative methyltransferase OS=Methanosarcina mazei (strain ATCC BAA-159 / DSM 3647 / Goe1 / Go1 / JCM 11833 / OCM 88) OX=192952 GN=MM_1496 PE=4 SV=1	607	695200	1725100	886480
sp|Q8PVA5|RS15_METMA 30S ribosomal protein S15 OS=Methanosarcina mazei (strain ATCC BAA-159 / DSM 3647 / Goe1 / Go1 / JCM 11833 / OCM 88) OX=192952 GN=rps15 PE=3 SV=1	608	994710	1106200	1185600
tr|Q8PW26|Q8PW26_METMA Thiol-specific antioxidant protein OS=Methanosarcina mazei (strain ATCC BAA-159 / DSM 3647 / Goe1 / Go1 / JCM 11833 / OCM 88) OX=192952 GN=MM_1776 PE=4 SV=1	609	862080	1214000	1171700
tr|Q8PRS1|Q8PRS1_METMA Transposase OS=Methanosarcina mazei (strain ATCC BAA-159 / DSM 3647 / Goe1 / Go1 / JCM 11833 / OCM 88) OX=192952 GN=MM_0740 PE=4 SV=1	610	1035600	1476500	731130
sp|Q8PTU1|PSA_METMA Proteasome subunit alpha OS=Methanosarcina mazei (strain ATCC BAA-159 / DSM 3647 / Goe1 / Go1 / JCM 11833 / OCM 88) OX=192952 GN=psmA PE=3 SV=1	611	830570	1297500	1115100
tr|Q8PY86|Q8PY86_METMA F420-dependent NADP reductase OS=Methanosarcina mazei (strain ATCC BAA-159 / DSM 3647 / Goe1 / Go1 / JCM 11833 / OCM 88) OX=192952 GN=MM_0977 PE=4 SV=1	612	330260	1785200	1108300
tr|Q8PX81|Q8PX81_METMA Pyruvate synthase delta subunit OS=Methanosarcina mazei (strain ATCC BAA-159 / DSM 3647 / Goe1 / Go1 / JCM 11833 / OCM 88) OX=192952 GN=MM_1341 PE=4 SV=1	613	852840	1179800	1176500
tr|Q8Q0X4|Q8Q0X4_METMA Dipeptide ABC transporter, ATP-binding protein OS=Methanosarcina mazei (strain ATCC BAA-159 / DSM 3647 / Goe1 / Go1 / JCM 11833 / OCM 88) OX=192952 GN=dppD PE=4 SV=1	614	823940	1641500	725490
sp|Q8PZZ9|RUXX_METMA Putative snRNP Sm-like protein OS=Methanosarcina mazei (strain ATCC BAA-159 / DSM 3647 / Goe1 / Go1 / JCM 11833 / OCM 88) OX=192952 GN=MM_0339 PE=3 SV=1	615	1140400	0	2049000
tr|Q8PUH1|Q8PUH1_METMA Conserved protein OS=Methanosarcina mazei (strain ATCC BAA-159 / DSM 3647 / Goe1 / Go1 / JCM 11833 / OCM 88) OX=192952 GN=MM_2363 PE=4 SV=1	616	707740	1048100	1415300
tr|Q8Q055|Q8Q055_METMA Threonine synthase OS=Methanosarcina mazei (strain ATCC BAA-159 / DSM 3647 / Goe1 / Go1 / JCM 11833 / OCM 88) OX=192952 GN=MM_0282 PE=3 SV=1	617	396530	1268000	1491000
tr|Q8PWA1|Q8PWA1_METMA Conserved protein OS=Methanosarcina mazei (strain ATCC BAA-159 / DSM 3647 / Goe1 / Go1 / JCM 11833 / OCM 88) OX=192952 GN=MM_1695 PE=4 SV=1	618	708820	1920700	519170
tr|Q8PUY2|Q8PUY2_METMA Conserved protein OS=Methanosarcina mazei (strain ATCC BAA-159 / DSM 3647 / Goe1 / Go1 / JCM 11833 / OCM 88) OX=192952 GN=MM_2196 PE=4 SV=1	619	495730	1202600	1444100
tr|Q8PUP3|Q8PUP3_METMA POLIIIAc domain-containing protein OS=Methanosarcina mazei (strain ATCC BAA-159 / DSM 3647 / Goe1 / Go1 / JCM 11833 / OCM 88) OX=192952 GN=MM_2289 PE=4 SV=1	620	500060	1402000	1227800
sp|Q8PZL8|ARGJ_METMA Arginine biosynthesis bifunctional protein ArgJ OS=Methanosarcina mazei (strain ATCC BAA-159 / DSM 3647 / Goe1 / Go1 / JCM 11833 / OCM 88) OX=192952 GN=argJ PE=3 SV=2	621	787720	1319900	985140
tr|Q8PT73|Q8PT73_METMA SET domain-containing protein OS=Methanosarcina mazei (strain ATCC BAA-159 / DSM 3647 / Goe1 / Go1 / JCM 11833 / OCM 88) OX=192952 GN=MM_2845 PE=4 SV=1	622	901910	1229700	947580
sp|Q8PXA8|CDC61_METMA ORC1-type DNA replication protein 1 OS=Methanosarcina mazei (strain ATCC BAA-159 / DSM 3647 / Goe1 / Go1 / JCM 11833 / OCM 88) OX=192952 GN=cdc6-1 PE=3 SV=1	623	1242900	1279600	549010
tr|Q8PXY0|Q8PXY0_METMA Metal dependent hydrolase OS=Methanosarcina mazei (strain ATCC BAA-159 / DSM 3647 / Goe1 / Go1 / JCM 11833 / OCM 88) OX=192952 GN=MM_1086 PE=4 SV=1	624	1240000	1574100	224100
tr|Q8PXC9|Q8PXC9_METMA Archaeosine tRNA-ribosyltransferase OS=Methanosarcina mazei (strain ATCC BAA-159 / DSM 3647 / Goe1 / Go1 / JCM 11833 / OCM 88) OX=192952 GN=MM_1292 PE=3 SV=1	625	891010	1586200	532290
tr|Q8PU73|Q8PU73_METMA Metallo cofactor biosynthesis protein OS=Methanosarcina mazei (strain ATCC BAA-159 / DSM 3647 / Goe1 / Go1 / JCM 11833 / OCM 88) OX=192952 GN=MM_2468 PE=4 SV=1	626	435010	1595700	971100
tr|Q8PUK9|Q8PUK9_METMA Ech Hydrogenase, Subunit OS=Methanosarcina mazei (strain ATCC BAA-159 / DSM 3647 / Goe1 / Go1 / JCM 11833 / OCM 88) OX=192952 GN=echF PE=4 SV=1	627	776730	553840	1656900
tr|Q8PYY3|Q8PYY3_METMA Uncharacterized protein OS=Methanosarcina mazei (strain ATCC BAA-159 / DSM 3647 / Goe1 / Go1 / JCM 11833 / OCM 88) OX=192952 GN=MM_0716 PE=4 SV=1	628	728250	839100	1412500
tr|Q8PW59|Q8PW59_METMA Delta-aminolevulinic acid dehydratase OS=Methanosarcina mazei (strain ATCC BAA-159 / DSM 3647 / Goe1 / Go1 / JCM 11833 / OCM 88) OX=192952 GN=MM_1742 PE=3 SV=1	629	671650	1243400	1058300
tr|Q8PZD0|Q8PZD0_METMA Uncharacterized protein OS=Methanosarcina mazei (strain ATCC BAA-159 / DSM 3647 / Goe1 / Go1 / JCM 11833 / OCM 88) OX=192952 GN=MM_0564 PE=4 SV=1	630	485730	1321200	1162400
tr|Q8PYD9|Q8PYD9_METMA Agmatinase OS=Methanosarcina mazei (strain ATCC BAA-159 / DSM 3647 / Goe1 / Go1 / JCM 11833 / OCM 88) OX=192952 GN=MM_0923 PE=3 SV=1	631	1161200	946060	861280
tr|Q8PXY9|Q8PXY9_METMA Conserved protein OS=Methanosarcina mazei (strain ATCC BAA-159 / DSM 3647 / Goe1 / Go1 / JCM 11833 / OCM 88) OX=192952 GN=MM_1077 PE=4 SV=1	632	2049000	368760	537640
tr|Q8PU86|Q8PU86_METMA ABC transporter, ATP-binding protein OS=Methanosarcina mazei (strain ATCC BAA-159 / DSM 3647 / Goe1 / Go1 / JCM 11833 / OCM 88) OX=192952 GN=MM_2455 PE=4 SV=1	633	1195500	1096700	651390
sp|Q8PYQ1|PFDA_METMA Prefoldin subunit alpha OS=Methanosarcina mazei (strain ATCC BAA-159 / DSM 3647 / Goe1 / Go1 / JCM 11833 / OCM 88) OX=192952 GN=pfdA PE=3 SV=2	634	360920	671600	1865900
sp|Q8PY55|SECE_METMA Protein translocase subunit SecE OS=Methanosarcina mazei (strain ATCC BAA-159 / DSM 3647 / Goe1 / Go1 / JCM 11833 / OCM 88) OX=192952 GN=secE PE=3 SV=1	635	1080200	1115000	697560
tr|Q8PYG0|Q8PYG0_METMA Putative methyltransferase OS=Methanosarcina mazei (strain ATCC BAA-159 / DSM 3647 / Goe1 / Go1 / JCM 11833 / OCM 88) OX=192952 GN=MM_0902 PE=4 SV=1	636	327650	1339200	1216500
tr|Q8PW75|Q8PW75_METMA Transcriptional regulator, ArsR family OS=Methanosarcina mazei (strain ATCC BAA-159 / DSM 3647 / Goe1 / Go1 / JCM 11833 / OCM 88) OX=192952 GN=MM_1721 PE=4 SV=1;tr|Q8PW67|Q8PW67_METMA Transcriptional regulator, ArsR family OS=Methano	637	556670	981940	1340300
tr|Q8PWS7|Q8PWS7_METMA Methionine aminopeptidase OS=Methanosarcina mazei (strain ATCC BAA-159 / DSM 3647 / Goe1 / Go1 / JCM 11833 / OCM 88) OX=192952 GN=map PE=3 SV=1	638	377430	613030	1888400
tr|Q8PZW1|Q8PZW1_METMA Sugar-phosphate nucleotydyl transferase OS=Methanosarcina mazei (strain ATCC BAA-159 / DSM 3647 / Goe1 / Go1 / JCM 11833 / OCM 88) OX=192952 GN=MM_0378 PE=4 SV=1	639	664000	1076100	1133900
tr|Q8PZ15|Q8PZ15_METMA Conserved protein OS=Methanosarcina mazei (strain ATCC BAA-159 / DSM 3647 / Goe1 / Go1 / JCM 11833 / OCM 88) OX=192952 GN=MM_0680 PE=4 SV=1	640	677520	1273300	907400
tr|Q8PZR9|Q8PZR9_METMA Conserved protein OS=Methanosarcina mazei (strain ATCC BAA-159 / DSM 3647 / Goe1 / Go1 / JCM 11833 / OCM 88) OX=192952 GN=MM_0423 PE=4 SV=1	641	595730	1371000	855670
;;;;	642	2691300	0	19750
sp|Q8PYF6|FEN_METMA Flap endonuclease 1 OS=Methanosarcina mazei (strain ATCC BAA-159 / DSM 3647 / Goe1 / Go1 / JCM 11833 / OCM 88) OX=192952 GN=fen PE=3 SV=1	643	603670	864490	1237200
tr|Q8PUG6|Q8PUG6_METMA Aspartate aminotransferase OS=Methanosarcina mazei (strain ATCC BAA-159 / DSM 3647 / Goe1 / Go1 / JCM 11833 / OCM 88) OX=192952 GN=MM_2368 PE=4 SV=1	644	689520	781030	1231000
sp|Q8PZ92|KAE1B_METMA Probable bifunctional tRNA threonylcarbamoyladenosine biosynthesis protein OS=Methanosarcina mazei (strain ATCC BAA-159 / DSM 3647 / Goe1 / Go1 / JCM 11833 / OCM 88) OX=192952 GN=MM_0602 PE=3 SV=2	645	646960	1438300	589780
tr|Q8PY88|Q8PY88_METMA Conserved protein OS=Methanosarcina mazei (strain ATCC BAA-159 / DSM 3647 / Goe1 / Go1 / JCM 11833 / OCM 88) OX=192952 GN=MM_0975 PE=4 SV=1	646	546700	1149300	972160
tr|Q8PXN9|Q8PXN9_METMA Glycosyltransferase OS=Methanosarcina mazei (strain ATCC BAA-159 / DSM 3647 / Goe1 / Go1 / JCM 11833 / OCM 88) OX=192952 GN=MM_1177 PE=4 SV=1	647	896680	780660	943300
tr|Q8PTY6|Q8PTY6_METMA ABC transporter, ATP-binding protein OS=Methanosarcina mazei (strain ATCC BAA-159 / DSM 3647 / Goe1 / Go1 / JCM 11833 / OCM 88) OX=192952 GN=MM_2571 PE=4 SV=1	648	424510	955330	1233300
sp|Q8PWV6|SYFA_METMA Phenylalanine--tRNA ligase alpha subunit OS=Methanosarcina mazei (strain ATCC BAA-159 / DSM 3647 / Goe1 / Go1 / JCM 11833 / OCM 88) OX=192952 GN=pheS PE=3 SV=1	649	435590	1213800	957960
sp|Q8PVS9|SPSS_METMA O-phospho-L-seryl-tRNA:Cys-tRNA synthase OS=Methanosarcina mazei (strain ATCC BAA-159 / DSM 3647 / Goe1 / Go1 / JCM 11833 / OCM 88) OX=192952 GN=MM_1881 PE=3 SV=1	650	345500	1308800	945070
sp|Q8PXE1|FAEHP_METMA Bifunctional enzyme Fae/Hps OS=Methanosarcina mazei (strain ATCC BAA-159 / DSM 3647 / Goe1 / Go1 / JCM 11833 / OCM 88) OX=192952 GN=fae-hps PE=3 SV=1	651	597080	787340	1214700
tr|Q8PSC5|Q8PSC5_METMA Uncharacterized protein OS=Methanosarcina mazei (strain ATCC BAA-159 / DSM 3647 / Goe1 / Go1 / JCM 11833 / OCM 88) OX=192952 GN=MM_3154 PE=4 SV=1	652	300670	2057500	231640
sp|Q8PYJ0|Y871_METMA UPF0219 protein MM_0871 OS=Methanosarcina mazei (strain ATCC BAA-159 / DSM 3647 / Goe1 / Go1 / JCM 11833 / OCM 88) OX=192952 GN=MM_0871 PE=3 SV=1	653	655620	657510	1256600
tr|Q8PXB8|Q8PXB8_METMA Conserved protein OS=Methanosarcina mazei (strain ATCC BAA-159 / DSM 3647 / Goe1 / Go1 / JCM 11833 / OCM 88) OX=192952 GN=MM_1304 PE=4 SV=1	654	783150	868420	916850
sp|Q8PYP3|PROB_METMA Glutamate 5-kinase OS=Methanosarcina mazei (strain ATCC BAA-159 / DSM 3647 / Goe1 / Go1 / JCM 11833 / OCM 88) OX=192952 GN=proB PE=3 SV=1	655	814060	1234700	454460
tr|Q8PVP8|Q8PVP8_METMA Metallophos domain-containing protein OS=Methanosarcina mazei (strain ATCC BAA-159 / DSM 3647 / Goe1 / Go1 / JCM 11833 / OCM 88) OX=192952 GN=MM_1914 PE=4 SV=1	656	705640	809580	987890
tr|Q8PY69|Q8PY69_METMA Precorrin-3B C17-methyltransferase OS=Methanosarcina mazei (strain ATCC BAA-159 / DSM 3647 / Goe1 / Go1 / JCM 11833 / OCM 88) OX=192952 GN=MM_0995 PE=4 SV=1	657	794880	865380	838290
sp|Q8PXL6|DAPB_METMA 4-hydroxy-tetrahydrodipicolinate reductase OS=Methanosarcina mazei (strain ATCC BAA-159 / DSM 3647 / Goe1 / Go1 / JCM 11833 / OCM 88) OX=192952 GN=dapB PE=3 SV=1	658	153680	655960	1683800
sp|Q8PVZ4|PRIS_METMA DNA primase small subunit PriS OS=Methanosarcina mazei (strain ATCC BAA-159 / DSM 3647 / Goe1 / Go1 / JCM 11833 / OCM 88) OX=192952 GN=priS PE=3 SV=1	659	836060	727880	897090
tr|Q8PWG9|Q8PWG9_METMA Aspartate-semialdehyde dehydrogenase OS=Methanosarcina mazei (strain ATCC BAA-159 / DSM 3647 / Goe1 / Go1 / JCM 11833 / OCM 88) OX=192952 GN=MM_1618 PE=3 SV=1	660	959110	679480	816740
sp|Q8PV98|NADA_METMA Quinolinate synthase A OS=Methanosarcina mazei (strain ATCC BAA-159 / DSM 3647 / Goe1 / Go1 / JCM 11833 / OCM 88) OX=192952 GN=nadA PE=3 SV=1	661	376780	412800	1641600
sp|Q8PZ04|PSB_METMA Proteasome subunit beta OS=Methanosarcina mazei (strain ATCC BAA-159 / DSM 3647 / Goe1 / Go1 / JCM 11833 / OCM 88) OX=192952 GN=psmB PE=3 SV=1	662	597000	973350	843100
sp|Q8Q0P9|AMPPA_METMA AMP phosphorylase OS=Methanosarcina mazei (strain ATCC BAA-159 / DSM 3647 / Goe1 / Go1 / JCM 11833 / OCM 88) OX=192952 GN=MM_0087 PE=3 SV=1	663	123830	626320	1659800
tr|Q8PZZ2|Q8PZZ2_METMA Transcriptional regulator, MarR family OS=Methanosarcina mazei (strain ATCC BAA-159 / DSM 3647 / Goe1 / Go1 / JCM 11833 / OCM 88) OX=192952 GN=MM_0346 PE=4 SV=1	664	0	2063300	331840
tr|Q8PUS9|Q8PUS9_METMA Conserved protein OS=Methanosarcina mazei (strain ATCC BAA-159 / DSM 3647 / Goe1 / Go1 / JCM 11833 / OCM 88) OX=192952 GN=MM_2252 PE=4 SV=1	665	558600	558420	1269600
sp|Q8Q054|SYL_METMA Leucine--tRNA ligase OS=Methanosarcina mazei (strain ATCC BAA-159 / DSM 3647 / Goe1 / Go1 / JCM 11833 / OCM 88) OX=192952 GN=leuS PE=3 SV=2	666	608130	1172000	604070
tr|Q8PZ41|Q8PZ41_METMA Glycosyltransferase involved in cell wall biogenesis OS=Methanosarcina mazei (strain ATCC BAA-159 / DSM 3647 / Goe1 / Go1 / JCM 11833 / OCM 88) OX=192952 GN=MM_0653 PE=4 SV=1	667	842970	724980	815330
tr|Q8PRU1|Q8PRU1_METMA Uncharacterized protein OS=Methanosarcina mazei (strain ATCC BAA-159 / DSM 3647 / Goe1 / Go1 / JCM 11833 / OCM 88) OX=192952 GN=MM_3352 PE=4 SV=1	668	119720	1766100	481390
tr|Q8PRV1|Q8PRV1_METMA Uncharacterized protein OS=Methanosarcina mazei (strain ATCC BAA-159 / DSM 3647 / Goe1 / Go1 / JCM 11833 / OCM 88) OX=192952 GN=MM_3340 PE=4 SV=1	669	448470	958140	942360
tr|Q8PZ34|Q8PZ34_METMA Mannose-1-phosphate guanylyltransferase OS=Methanosarcina mazei (strain ATCC BAA-159 / DSM 3647 / Goe1 / Go1 / JCM 11833 / OCM 88) OX=192952 GN=MM_0660 PE=3 SV=1	670	591290	858730	886050
tr|Q8PZW6|Q8PZW6_METMA Hypothetical cytosolic protein OS=Methanosarcina mazei (strain ATCC BAA-159 / DSM 3647 / Goe1 / Go1 / JCM 11833 / OCM 88) OX=192952 GN=MM_0373 PE=4 SV=1	671	847860	744540	739980
tr|Q8PZL7|Q8PZL7_METMA Putative inosine-5-monophosphate dehydrogenase OS=Methanosarcina mazei (strain ATCC BAA-159 / DSM 3647 / Goe1 / Go1 / JCM 11833 / OCM 88) OX=192952 GN=MM_0475 PE=4 SV=1	672	300670	814630	1191600
tr|Q8PZ60|Q8PZ60_METMA Iron-sulfur flavoprotein OS=Methanosarcina mazei (strain ATCC BAA-159 / DSM 3647 / Goe1 / Go1 / JCM 11833 / OCM 88) OX=192952 GN=MM_0634 PE=4 SV=1	673	626360	911000	733290
tr|Q8PZC4|Q8PZC4_METMA ABC transporter, ATP-binding protein OS=Methanosarcina mazei (strain ATCC BAA-159 / DSM 3647 / Goe1 / Go1 / JCM 11833 / OCM 88) OX=192952 GN=MM_0570 PE=4 SV=1	674	1166400	918940	160110
sp|Q8PVJ4|NRPR2_METMA Global nitrogen regulator NrpRII OS=Methanosarcina mazei (strain ATCC BAA-159 / DSM 3647 / Goe1 / Go1 / JCM 11833 / OCM 88) OX=192952 GN=nrpRII PE=1 SV=1	675	855550	840520	541890
sp|Q8Q032|RNZ_METMA Ribonuclease Z OS=Methanosarcina mazei (strain ATCC BAA-159 / DSM 3647 / Goe1 / Go1 / JCM 11833 / OCM 88) OX=192952 GN=rnz PE=3 SV=1	676	628430	992840	595720
tr|Q8PYB5|Q8PYB5_METMA Sensory transduction histidine kinases OS=Methanosarcina mazei (strain ATCC BAA-159 / DSM 3647 / Goe1 / Go1 / JCM 11833 / OCM 88) OX=192952 GN=MM_0948 PE=4 SV=1	677	474320	921540	819190
tr|Q8PVY1|Q8PVY1_METMA Ferredoxin OS=Methanosarcina mazei (strain ATCC BAA-159 / DSM 3647 / Goe1 / Go1 / JCM 11833 / OCM 88) OX=192952 GN=MM_1824 PE=4 SV=1	678	552160	862500	796430
tr|Q8PYV7|Q8PYV7_METMA Conserved protein OS=Methanosarcina mazei (strain ATCC BAA-159 / DSM 3647 / Goe1 / Go1 / JCM 11833 / OCM 88) OX=192952 GN=MM_0744 PE=4 SV=1	679	151290	957630	1090400
tr|Q8Q0N9|Q8Q0N9_METMA Alanine dehydrogenase OS=Methanosarcina mazei (strain ATCC BAA-159 / DSM 3647 / Goe1 / Go1 / JCM 11833 / OCM 88) OX=192952 GN=ala PE=3 SV=1	680	355790	944370	890170
tr|Q8PWG2|Q8PWG2_METMA 2-amino-3,7-dideoxy-D-threo-hept-6-ulosonate synthase OS=Methanosarcina mazei (strain ATCC BAA-159 / DSM 3647 / Goe1 / Go1 / JCM 11833 / OCM 88) OX=192952 GN=aroA PE=3 SV=1	681	500960	938380	748740
tr|Q8PZ62|Q8PZ62_METMA Desulfoferrodoxin OS=Methanosarcina mazei (strain ATCC BAA-159 / DSM 3647 / Goe1 / Go1 / JCM 11833 / OCM 88) OX=192952 GN=MM_0632 PE=3 SV=1	682	380560	1095300	702500
tr|Q8PX62|Q8PX62_METMA ABC transporter, ATP-binding protein OS=Methanosarcina mazei (strain ATCC BAA-159 / DSM 3647 / Goe1 / Go1 / JCM 11833 / OCM 88) OX=192952 GN=MM_1360 PE=4 SV=1	683	733410	296060	1133300
tr|Q8Q0F3|Q8Q0F3_METMA Omega-protein OS=Methanosarcina mazei (strain ATCC BAA-159 / DSM 3647 / Goe1 / Go1 / JCM 11833 / OCM 88) OX=192952 GN=MM_0183 PE=3 SV=1	684	486310	594610	1055400
tr|Q8PVZ3|Q8PVZ3_METMA Conserved protein OS=Methanosarcina mazei (strain ATCC BAA-159 / DSM 3647 / Goe1 / Go1 / JCM 11833 / OCM 88) OX=192952 GN=MM_1812 PE=4 SV=1	685	659250	900340	570710
sp|Q8PX39|SEPS_METMA O-phosphoserine--tRNA(Cys) ligase OS=Methanosarcina mazei (strain ATCC BAA-159 / DSM 3647 / Goe1 / Go1 / JCM 11833 / OCM 88) OX=192952 GN=sepS PE=3 SV=1	686	461700	505520	1155600
tr|Q8PWP8|Q8PWP8_METMA Aconitate hydratase OS=Methanosarcina mazei (strain ATCC BAA-159 / DSM 3647 / Goe1 / Go1 / JCM 11833 / OCM 88) OX=192952 GN=MM_1528 PE=3 SV=1	687	296460	877890	939250
tr|Q8PYQ8|Q8PYQ8_METMA 30S ribosomal protein S19e OS=Methanosarcina mazei (strain ATCC BAA-159 / DSM 3647 / Goe1 / Go1 / JCM 11833 / OCM 88) OX=192952 GN=rps19e PE=3 SV=1	688	918590	605190	558910
tr|Q8PTR4|Q8PTR4_METMA Aspartate aminotransferase OS=Methanosarcina mazei (strain ATCC BAA-159 / DSM 3647 / Goe1 / Go1 / JCM 11833 / OCM 88) OX=192952 GN=MM_2649 PE=4 SV=1	689	240010	610210	1205100
tr|Q8PX15|Q8PX15_METMA Conserved protein OS=Methanosarcina mazei (strain ATCC BAA-159 / DSM 3647 / Goe1 / Go1 / JCM 11833 / OCM 88) OX=192952 GN=MM_1407 PE=4 SV=1	690	490310	1023600	517000
sp|Q8PZM3|CCA_METMA CCA-adding enzyme OS=Methanosarcina mazei (strain ATCC BAA-159 / DSM 3647 / Goe1 / Go1 / JCM 11833 / OCM 88) OX=192952 GN=cca PE=3 SV=1	691	611970	382790	1016400
tr|Q8PU56|Q8PU56_METMA Putative oxidoreductase OS=Methanosarcina mazei (strain ATCC BAA-159 / DSM 3647 / Goe1 / Go1 / JCM 11833 / OCM 88) OX=192952 GN=MM_2493 PE=1 SV=1	692	360310	577100	1031300
tr|Q8PXS1|Q8PXS1_METMA Conserved protein OS=Methanosarcina mazei (strain ATCC BAA-159 / DSM 3647 / Goe1 / Go1 / JCM 11833 / OCM 88) OX=192952 GN=MM_1145 PE=4 SV=1	693	325000	366220	1272800
tr|Q8Q0B4|Q8Q0B4_METMA Cyclic nucleotide-binding domain-containing protein OS=Methanosarcina mazei (strain ATCC BAA-159 / DSM 3647 / Goe1 / Go1 / JCM 11833 / OCM 88) OX=192952 GN=MM_0223 PE=4 SV=1	694	623740	916190	423220
tr|Q8PVB2|Q8PVB2_METMA Probable cobalamin biosynthesis protein CobD OS=Methanosarcina mazei (strain ATCC BAA-159 / DSM 3647 / Goe1 / Go1 / JCM 11833 / OCM 88) OX=192952 GN=cobD PE=3 SV=1	695	479600	467330	1013700
tr|Q8PWY3|Q8PWY3_METMA ATP-grasp domain-containing protein OS=Methanosarcina mazei (strain ATCC BAA-159 / DSM 3647 / Goe1 / Go1 / JCM 11833 / OCM 88) OX=192952 GN=MM_1443 PE=4 SV=1	696	106300	1112400	732320
tr|Q8PX65|Q8PX65_METMA Conserved protein OS=Methanosarcina mazei (strain ATCC BAA-159 / DSM 3647 / Goe1 / Go1 / JCM 11833 / OCM 88) OX=192952 GN=MM_1357 PE=1 SV=1	697	753000	649450	548560
tr|Q8PTA0|Q8PTA0_METMA Anthranilate synthase, component II OS=Methanosarcina mazei (strain ATCC BAA-159 / DSM 3647 / Goe1 / Go1 / JCM 11833 / OCM 88) OX=192952 GN=MM_2817 PE=4 SV=1	698	583260	1175700	177950
tr|Q8PYW1|Q8PYW1_METMA Conserved protein OS=Methanosarcina mazei (strain ATCC BAA-159 / DSM 3647 / Goe1 / Go1 / JCM 11833 / OCM 88) OX=192952 GN=MM_0738 PE=4 SV=1	699	371340	952520	613010
tr|Q8PXA3|Q8PXA3_METMA Pheromone shutdown protein OS=Methanosarcina mazei (strain ATCC BAA-159 / DSM 3647 / Goe1 / Go1 / JCM 11833 / OCM 88) OX=192952 GN=MM_1319 PE=4 SV=1	700	614320	668600	649500
tr|Q8PZ02|Q8PZ02_METMA Beta-phosphoglucomutase OS=Methanosarcina mazei (strain ATCC BAA-159 / DSM 3647 / Goe1 / Go1 / JCM 11833 / OCM 88) OX=192952 GN=MM_0696 PE=3 SV=1	701	890110	375460	663690
sp|Q8Q093|RISB_METMA 6,7-dimethyl-8-ribityllumazine synthase OS=Methanosarcina mazei (strain ATCC BAA-159 / DSM 3647 / Goe1 / Go1 / JCM 11833 / OCM 88) OX=192952 GN=ribH PE=3 SV=1	702	249390	943810	726930
tr|Q8PVN2|Q8PVN2_METMA Sensory transduction protein kinase OS=Methanosarcina mazei (strain ATCC BAA-159 / DSM 3647 / Goe1 / Go1 / JCM 11833 / OCM 88) OX=192952 GN=MM_1931 PE=4 SV=1	703	341430	408170	1159900
tr|Q8PTB5|Q8PTB5_METMA TPR_REGION domain-containing protein OS=Methanosarcina mazei (strain ATCC BAA-159 / DSM 3647 / Goe1 / Go1 / JCM 11833 / OCM 88) OX=192952 GN=MM_2802 PE=4 SV=1	704	143630	1004400	725170
sp|Q8PUQ3|DADD_METMA 5-deoxyadenosine deaminase OS=Methanosarcina mazei (strain ATCC BAA-159 / DSM 3647 / Goe1 / Go1 / JCM 11833 / OCM 88) OX=192952 GN=dadD PE=3 SV=2	705	327280	685750	854690
tr|Q8PSK4|Q8PSK4_METMA Uncharacterized protein OS=Methanosarcina mazei (strain ATCC BAA-159 / DSM 3647 / Goe1 / Go1 / JCM 11833 / OCM 88) OX=192952 GN=MM_3075 PE=4 SV=1	706	346370	991540	463030
tr|Q8PYQ0|Q8PYQ0_METMA Signal recognition particle receptor FtsY OS=Methanosarcina mazei (strain ATCC BAA-159 / DSM 3647 / Goe1 / Go1 / JCM 11833 / OCM 88) OX=192952 GN=ftsY PE=3 SV=1	707	426620	420300	938750
tr|Q8PX89|Q8PX89_METMA Zinc ABC transporter, zinc-binding protein OS=Methanosarcina mazei (strain ATCC BAA-159 / DSM 3647 / Goe1 / Go1 / JCM 11833 / OCM 88) OX=192952 GN=MM_1333 PE=4 SV=1	708	183910	1414700	171730
tr|Q8PRU6|Q8PRU6_METMA Conserved protein OS=Methanosarcina mazei (strain ATCC BAA-159 / DSM 3647 / Goe1 / Go1 / JCM 11833 / OCM 88) OX=192952 GN=MM_3347 PE=4 SV=1	709	0	422030	1323900
sp|Q8PVK0|SYY_METMA Tyrosine--tRNA ligase OS=Methanosarcina mazei (strain ATCC BAA-159 / DSM 3647 / Goe1 / Go1 / JCM 11833 / OCM 88) OX=192952 GN=tyrS PE=3 SV=1	710	111280	409690	1222300
sp|Q8PZP7|TIAS_METMA tRNA(Ile2) 2-agmatinylcytidine synthetase TiaS OS=Methanosarcina mazei (strain ATCC BAA-159 / DSM 3647 / Goe1 / Go1 / JCM 11833 / OCM 88) OX=192952 GN=tiaS PE=3 SV=2	711	383070	758160	568830
sp|Q8PWM7|SRP19_METMA Signal recognition particle 19 kDa protein OS=Methanosarcina mazei (strain ATCC BAA-159 / DSM 3647 / Goe1 / Go1 / JCM 11833 / OCM 88) OX=192952 GN=srp19 PE=3 SV=1	712	373440	573590	759410
tr|Q8PUM8|Q8PUM8_METMA Sodium/proline symporter OS=Methanosarcina mazei (strain ATCC BAA-159 / DSM 3647 / Goe1 / Go1 / JCM 11833 / OCM 88) OX=192952 GN=MM_2305 PE=3 SV=1	713	514900	962150	227330
tr|Q8PUT1|Q8PUT1_METMA Conserved protein OS=Methanosarcina mazei (strain ATCC BAA-159 / DSM 3647 / Goe1 / Go1 / JCM 11833 / OCM 88) OX=192952 GN=MM_2250 PE=4 SV=1	714	442500	504330	737470
tr|Q8PZ98|Q8PZ98_METMA DNA-directed RNA polymerase subunit E OS=Methanosarcina mazei (strain ATCC BAA-159 / DSM 3647 / Goe1 / Go1 / JCM 11833 / OCM 88) OX=192952 GN=MM_0596 PE=4 SV=1	715	0	0	1684100
tr|Q8PX56|Q8PX56_METMA Ribonucleoside-triphosphate reductase activating enzyme OS=Methanosarcina mazei (strain ATCC BAA-159 / DSM 3647 / Goe1 / Go1 / JCM 11833 / OCM 88) OX=192952 GN=MM_1366 PE=4 SV=1	716	526730	743540	395410
tr|Q8PVI9|Q8PVI9_METMA tRNA uridine(34) acetyltransferase OS=Methanosarcina mazei (strain ATCC BAA-159 / DSM 3647 / Goe1 / Go1 / JCM 11833 / OCM 88) OX=192952 GN=MM_1974 PE=3 SV=1	717	401620	720570	519860
tr|Q8PY62|Q8PY62_METMA 2-isopropylmalate synthase OS=Methanosarcina mazei (strain ATCC BAA-159 / DSM 3647 / Goe1 / Go1 / JCM 11833 / OCM 88) OX=192952 GN=MM_1002 PE=4 SV=1	718	182020	335170	1121900
tr|Q8PT94|Q8PT94_METMA Indole-3-glycerol phosphate synthase OS=Methanosarcina mazei (strain ATCC BAA-159 / DSM 3647 / Goe1 / Go1 / JCM 11833 / OCM 88) OX=192952 GN=trpC PE=3 SV=1	719	294940	532890	794750
tr|Q8PXY4|Q8PXY4_METMA GTP-binding protein OS=Methanosarcina mazei (strain ATCC BAA-159 / DSM 3647 / Goe1 / Go1 / JCM 11833 / OCM 88) OX=192952 GN=MM_1082 PE=4 SV=1	720	387500	505790	725440
tr|Q8PWN3|Q8PWN3_METMA Uncharacterized protein OS=Methanosarcina mazei (strain ATCC BAA-159 / DSM 3647 / Goe1 / Go1 / JCM 11833 / OCM 88) OX=192952 GN=MM_1551 PE=4 SV=1	721	866560	506950	242090
	722	1522900	49591	30478
tr|Q8PS00|Q8PS00_METMA Conserved protein OS=Methanosarcina mazei (strain ATCC BAA-159 / DSM 3647 / Goe1 / Go1 / JCM 11833 / OCM 88) OX=192952 GN=MM_3288 PE=4 SV=1	723	554910	793620	245020
tr|Q8PS04|Q8PS04_METMA Transcriptional regulator OS=Methanosarcina mazei (strain ATCC BAA-159 / DSM 3647 / Goe1 / Go1 / JCM 11833 / OCM 88) OX=192952 GN=MM_3284 PE=3 SV=1	724	268840	652120	669760
tr|Q8PXD5|Q8PXD5_METMA Lactamase_B domain-containing protein OS=Methanosarcina mazei (strain ATCC BAA-159 / DSM 3647 / Goe1 / Go1 / JCM 11833 / OCM 88) OX=192952 GN=MM_1286 PE=4 SV=1	725	608580	664190	314010
tr|Q8PUV5|Q8PUV5_METMA Dolichyl-phosphate glucose synthetase OS=Methanosarcina mazei (strain ATCC BAA-159 / DSM 3647 / Goe1 / Go1 / JCM 11833 / OCM 88) OX=192952 GN=MM_2223 PE=4 SV=1	726	725490	399890	460950
tr|Q8PZ46|Q8PZ46_METMA Glycosyltransferase OS=Methanosarcina mazei (strain ATCC BAA-159 / DSM 3647 / Goe1 / Go1 / JCM 11833 / OCM 88) OX=192952 GN=MM_0648 PE=4 SV=1	727	440440	616370	523110
tr|Q8Q0T6|Q8Q0T6_METMA Conserved protein OS=Methanosarcina mazei (strain ATCC BAA-159 / DSM 3647 / Goe1 / Go1 / JCM 11833 / OCM 88) OX=192952 GN=MM_0049 PE=4 SV=1	728	0	1167800	408770
tr|Q8PTW3|Q8PTW3_METMA Uncharacterized protein OS=Methanosarcina mazei (strain ATCC BAA-159 / DSM 3647 / Goe1 / Go1 / JCM 11833 / OCM 88) OX=192952 GN=MM_2598 PE=4 SV=1	729	360530	622560	584980
sp|Q8PTA3|RNH2_METMA Ribonuclease HII OS=Methanosarcina mazei (strain ATCC BAA-159 / DSM 3647 / Goe1 / Go1 / JCM 11833 / OCM 88) OX=192952 GN=rnhB PE=3 SV=1	730	139540	721180	688440
tr|Q8PYV0|Q8PYV0_METMA Putative serine/threonine protein phosphatase OS=Methanosarcina mazei (strain ATCC BAA-159 / DSM 3647 / Goe1 / Go1 / JCM 11833 / OCM 88) OX=192952 GN=MM_0751 PE=4 SV=1	731	412920	858530	270560
tr|Q8PYM1|Q8PYM1_METMA Putative glycosyltransferase OS=Methanosarcina mazei (strain ATCC BAA-159 / DSM 3647 / Goe1 / Go1 / JCM 11833 / OCM 88) OX=192952 GN=MM_0840 PE=4 SV=1	732	482300	652590	405050
tr|Q8PTW5|Q8PTW5_METMA Uncharacterized protein OS=Methanosarcina mazei (strain ATCC BAA-159 / DSM 3647 / Goe1 / Go1 / JCM 11833 / OCM 88) OX=192952 GN=MM_2596 PE=4 SV=1	733	119290	750850	659760
tr|Q8PWQ5|Q8PWQ5_METMA Phosphoglucomutase OS=Methanosarcina mazei (strain ATCC BAA-159 / DSM 3647 / Goe1 / Go1 / JCM 11833 / OCM 88) OX=192952 GN=MM_1521 PE=3 SV=1	734	165870	530630	827250
sp|Q8PTK1|DNLI2_METMA DNA ligase 2 OS=Methanosarcina mazei (strain ATCC BAA-159 / DSM 3647 / Goe1 / Go1 / JCM 11833 / OCM 88) OX=192952 GN=lig2 PE=3 SV=1	735	272210	352020	896290
tr|Q8PRT6|Q8PRT6_METMA Uncharacterized protein OS=Methanosarcina mazei (strain ATCC BAA-159 / DSM 3647 / Goe1 / Go1 / JCM 11833 / OCM 88) OX=192952 GN=MM_3357 PE=4 SV=1	736	1515800	0	0
tr|Q8PY32|Q8PY32_METMA Conserved protein OS=Methanosarcina mazei (strain ATCC BAA-159 / DSM 3647 / Goe1 / Go1 / JCM 11833 / OCM 88) OX=192952 GN=MM_1032 PE=4 SV=1	737	198520	1206100	93421
sp|Q8PUZ4|TBP3_METMA TATA-box-binding protein 3 OS=Methanosarcina mazei (strain ATCC BAA-159 / DSM 3647 / Goe1 / Go1 / JCM 11833 / OCM 88) OX=192952 GN=tbp3 PE=3 SV=1	738	385720	910200	196500
tr|Q8PXX9|Q8PXX9_METMA ABC transporter, ATP-binding protein OS=Methanosarcina mazei (strain ATCC BAA-159 / DSM 3647 / Goe1 / Go1 / JCM 11833 / OCM 88) OX=192952 GN=MM_1087 PE=4 SV=1	739	390910	534100	561520
tr|Q8Q0Q9|Q8Q0Q9_METMA Metallophos domain-containing protein OS=Methanosarcina mazei (strain ATCC BAA-159 / DSM 3647 / Goe1 / Go1 / JCM 11833 / OCM 88) OX=192952 GN=MM_0077 PE=4 SV=1	740	0	1482500	0
tr|Q8Q049|Q8Q049_METMA Transcriptional regulator OS=Methanosarcina mazei (strain ATCC BAA-159 / DSM 3647 / Goe1 / Go1 / JCM 11833 / OCM 88) OX=192952 GN=MM_0289 PE=4 SV=1	741	560590	346180	567110
tr|Q8PS53|Q8PS53_METMA Conserved protein OS=Methanosarcina mazei (strain ATCC BAA-159 / DSM 3647 / Goe1 / Go1 / JCM 11833 / OCM 88) OX=192952 GN=MM_3231 PE=3 SV=1	742	0	0	1471600
sp|P58982|MTTC1_METMA Trimethylamine corrinoid protein 1 OS=Methanosarcina mazei (strain ATCC BAA-159 / DSM 3647 / Goe1 / Go1 / JCM 11833 / OCM 88) OX=192952 GN=mttC1 PE=3 SV=2;sp|P58983|MTTC2_METMA Trimethylamine corrinoid protein 2 OS=Methanosarcina maze	743	0	0	1468000
tr|Q8PZS2|Q8PZS2_METMA Pyruvate synthase subunit alpha OS=Methanosarcina mazei (strain ATCC BAA-159 / DSM 3647 / Goe1 / Go1 / JCM 11833 / OCM 88) OX=192952 GN=MM_0420 PE=4 SV=1	744	423130	602170	413610
tr|Q8PXC2|Q8PXC2_METMA Replication factor-A protein OS=Methanosarcina mazei (strain ATCC BAA-159 / DSM 3647 / Goe1 / Go1 / JCM 11833 / OCM 88) OX=192952 GN=MM_1299 PE=4 SV=1	745	238130	868650	331760
tr|Q8PSQ5|Q8PSQ5_METMA ABC transporter, ATP-binding protein OS=Methanosarcina mazei (strain ATCC BAA-159 / DSM 3647 / Goe1 / Go1 / JCM 11833 / OCM 88) OX=192952 GN=MM_3021 PE=4 SV=1	746	361230	762670	302450
sp|Q8PT10|PURP2_METMA 5-formaminoimidazole-4-carboxamide-1-(beta)-D-ribofuranosyl 5-monophosphate synthetase 2 OS=Methanosarcina mazei (strain ATCC BAA-159 / DSM 3647 / Goe1 / Go1 / JCM 11833 / OCM 88) OX=192952 GN=purP2 PE=3 SV=1	747	134490	444510	839360
sp|Q8PVE6|HIS3_METMA Phosphoribosyl-AMP cyclohydrolase OS=Methanosarcina mazei (strain ATCC BAA-159 / DSM 3647 / Goe1 / Go1 / JCM 11833 / OCM 88) OX=192952 GN=hisI PE=3 SV=1	748	613950	0	802950
tr|Q8PYV8|Q8PYV8_METMA Conserved protein OS=Methanosarcina mazei (strain ATCC BAA-159 / DSM 3647 / Goe1 / Go1 / JCM 11833 / OCM 88) OX=192952 GN=MM_0743 PE=4 SV=1;tr|Q8PUU3|Q8PUU3_METMA Conserved protein OS=Methanosarcina mazei (strain ATCC BAA-159 / DSM 3	749	0	971910	442370
tr|Q8PYS0|Q8PYS0_METMA Uncharacterized protein OS=Methanosarcina mazei (strain ATCC BAA-159 / DSM 3647 / Goe1 / Go1 / JCM 11833 / OCM 88) OX=192952 GN=MM_0790 PE=4 SV=1	750	516430	527500	367380
tr|Q8PUN8|Q8PUN8_METMA Site-specific DNA-methyltransferase (adenine-specific) OS=Methanosarcina mazei (strain ATCC BAA-159 / DSM 3647 / Goe1 / Go1 / JCM 11833 / OCM 88) OX=192952 GN=MM_2294 PE=3 SV=1	751	401890	533020	456460
tr|Q8PY30|Q8PY30_METMA Transcriptional repressor OS=Methanosarcina mazei (strain ATCC BAA-159 / DSM 3647 / Goe1 / Go1 / JCM 11833 / OCM 88) OX=192952 GN=MM_1034 PE=3 SV=1	752	373770	578170	434710
tr|Q8PRR0|Q8PRR0_METMA Siroheme decarboxylase OS=Methanosarcina mazei (strain ATCC BAA-159 / DSM 3647 / Goe1 / Go1 / JCM 11833 / OCM 88) OX=192952 GN=nirH PE=3 SV=1	753	309030	452340	620990
tr|Q8PVT5|Q8PVT5_METMA Conserved protein OS=Methanosarcina mazei (strain ATCC BAA-159 / DSM 3647 / Goe1 / Go1 / JCM 11833 / OCM 88) OX=192952 GN=MM_1875 PE=4 SV=1	754	713240	459360	205190
sp|Q8PU23|TRMY_METMA tRNA (pseudouridine(54)-N(1))-methyltransferase OS=Methanosarcina mazei (strain ATCC BAA-159 / DSM 3647 / Goe1 / Go1 / JCM 11833 / OCM 88) OX=192952 GN=trmY PE=3 SV=1	755	144080	920660	297680
sp|Q8PZI1|ENDA_METMA tRNA-splicing endonuclease OS=Methanosarcina mazei (strain ATCC BAA-159 / DSM 3647 / Goe1 / Go1 / JCM 11833 / OCM 88) OX=192952 GN=endA PE=3 SV=1	756	483140	684820	194370
sp|Q8PVD5|HIS5_METMA Imidazole glycerol phosphate synthase subunit HisH OS=Methanosarcina mazei (strain ATCC BAA-159 / DSM 3647 / Goe1 / Go1 / JCM 11833 / OCM 88) OX=192952 GN=hisH PE=3 SV=2	757	352360	590200	401700
tr|Q8PTC0|Q8PTC0_METMA Conserved protein OS=Methanosarcina mazei (strain ATCC BAA-159 / DSM 3647 / Goe1 / Go1 / JCM 11833 / OCM 88) OX=192952 GN=MM_2796 PE=4 SV=1	758	160300	543340	631740
tr|Q8PYD0|Q8PYD0_METMA Glutathione-regulated potassium-efflux system protein OS=Methanosarcina mazei (strain ATCC BAA-159 / DSM 3647 / Goe1 / Go1 / JCM 11833 / OCM 88) OX=192952 GN=kefC PE=4 SV=1	759	148230	280200	905160
sp|Q8PU55|COFG_METMA 7,8-didemethyl-8-hydroxy-5-deazariboflavin synthase OS=Methanosarcina mazei (strain ATCC BAA-159 / DSM 3647 / Goe1 / Go1 / JCM 11833 / OCM 88) OX=192952 GN=cofG PE=3 SV=2	760	159020	161930	1003700
tr|Q8PXC7|Q8PXC7_METMA Conserved protein OS=Methanosarcina mazei (strain ATCC BAA-159 / DSM 3647 / Goe1 / Go1 / JCM 11833 / OCM 88) OX=192952 GN=MM_1294 PE=4 SV=1	761	97681	1003300	214780
sp|P58890|PDAD2_METMA Pyruvoyl-dependent arginine decarboxylase 2 OS=Methanosarcina mazei (strain ATCC BAA-159 / DSM 3647 / Goe1 / Go1 / JCM 11833 / OCM 88) OX=192952 GN=pdaD2 PE=3 SV=1	762	0	798860	514390
tr|Q8PVC2|Q8PVC2_METMA DUF5591 domain-containing protein OS=Methanosarcina mazei (strain ATCC BAA-159 / DSM 3647 / Goe1 / Go1 / JCM 11833 / OCM 88) OX=192952 GN=MM_2043 PE=4 SV=1	763	279530	492910	529010
tr|Q8PVD7|Q8PVD7_METMA Uncharacterized protein OS=Methanosarcina mazei (strain ATCC BAA-159 / DSM 3647 / Goe1 / Go1 / JCM 11833 / OCM 88) OX=192952 GN=MM_2028 PE=4 SV=1	764	393700	579480	327750
tr|Q8PWA4|Q8PWA4_METMA Iron-sulfur binding reductase OS=Methanosarcina mazei (strain ATCC BAA-159 / DSM 3647 / Goe1 / Go1 / JCM 11833 / OCM 88) OX=192952 GN=MM_1686 PE=4 SV=1	765	290430	636520	367030
sp|Q8PWS2|HIS4_METMA 1-(5-phosphoribosyl)-5-[(5-phosphoribosylamino)methylideneamino] imidazole-4-carboxamide isomerase OS=Methanosarcina mazei (strain ATCC BAA-159 / DSM 3647 / Goe1 / Go1 / JCM 11833 / OCM 88) OX=192952 GN=hisA PE=3 SV=1	766	258020	351940	683190
tr|Q8PVX0|Q8PVX0_METMA RNA methylase OS=Methanosarcina mazei (strain ATCC BAA-159 / DSM 3647 / Goe1 / Go1 / JCM 11833 / OCM 88) OX=192952 GN=MM_1837 PE=3 SV=1	767	0	532000	754340
sp|Q8PW56|PYRDB_METMA Dihydroorotate dehydrogenase B (NAD(+)), catalytic subunit OS=Methanosarcina mazei (strain ATCC BAA-159 / DSM 3647 / Goe1 / Go1 / JCM 11833 / OCM 88) OX=192952 GN=pyrD PE=3 SV=1	768	288940	588760	401410
tr|Q8Q0I9|Q8Q0I9_METMA Iron-sulfur flavoprotein OS=Methanosarcina mazei (strain ATCC BAA-159 / DSM 3647 / Goe1 / Go1 / JCM 11833 / OCM 88) OX=192952 GN=MM_0147 PE=4 SV=1	769	387640	701180	178250
tr|Q8PSL2|Q8PSL2_METMA Fumarate hydratase, beta subunit OS=Methanosarcina mazei (strain ATCC BAA-159 / DSM 3647 / Goe1 / Go1 / JCM 11833 / OCM 88) OX=192952 GN=MM_3067 PE=3 SV=1	770	432880	825760	0
sp|Q8PX75|RF1_METMA Peptide chain release factor subunit 1 OS=Methanosarcina mazei (strain ATCC BAA-159 / DSM 3647 / Goe1 / Go1 / JCM 11833 / OCM 88) OX=192952 GN=prf1 PE=1 SV=1	771	267340	392150	588610
tr|Q8PTD4|Q8PTD4_METMA Conserved protein OS=Methanosarcina mazei (strain ATCC BAA-159 / DSM 3647 / Goe1 / Go1 / JCM 11833 / OCM 88) OX=192952 GN=MM_2781 PE=4 SV=1	772	0	1225400	0
tr|Q8Q0G9|Q8Q0G9_METMA Cobalt-zinc-cadmium resistance protein OS=Methanosarcina mazei (strain ATCC BAA-159 / DSM 3647 / Goe1 / Go1 / JCM 11833 / OCM 88) OX=192952 GN=czcD PE=4 SV=1	773	681680	540210	0
tr|Q8PXS8|Q8PXS8_METMA Glycosyltransferase OS=Methanosarcina mazei (strain ATCC BAA-159 / DSM 3647 / Goe1 / Go1 / JCM 11833 / OCM 88) OX=192952 GN=MM_1138 PE=4 SV=1	774	229860	317740	670650
tr|Q8PV64|Q8PV64_METMA Conserved protein OS=Methanosarcina mazei (strain ATCC BAA-159 / DSM 3647 / Goe1 / Go1 / JCM 11833 / OCM 88) OX=192952 GN=MM_2110 PE=4 SV=1	775	272790	427160	517660
tr|Q8PU00|Q8PU00_METMA Catalase OS=Methanosarcina mazei (strain ATCC BAA-159 / DSM 3647 / Goe1 / Go1 / JCM 11833 / OCM 88) OX=192952 GN=MM_2557 PE=3 SV=1	776	576400	212820	427170
sp|Q8PXF3|SRP54_METMA Signal recognition particle 54 kDa protein OS=Methanosarcina mazei (strain ATCC BAA-159 / DSM 3647 / Goe1 / Go1 / JCM 11833 / OCM 88) OX=192952 GN=srp54 PE=3 SV=1	777	427300	281010	492910
tr|Q8PTX9|Q8PTX9_METMA Ferrous iron transport protein A OS=Methanosarcina mazei (strain ATCC BAA-159 / DSM 3647 / Goe1 / Go1 / JCM 11833 / OCM 88) OX=192952 GN=MM_2578 PE=4 SV=1	778	0	1199500	0
sp|Q8PV46|RS19_METMA 30S ribosomal protein S19 OS=Methanosarcina mazei (strain ATCC BAA-159 / DSM 3647 / Goe1 / Go1 / JCM 11833 / OCM 88) OX=192952 GN=rps19 PE=3 SV=1	779	357380	417340	424190
tr|Q8PXN5|Q8PXN5_METMA Conserved protein OS=Methanosarcina mazei (strain ATCC BAA-159 / DSM 3647 / Goe1 / Go1 / JCM 11833 / OCM 88) OX=192952 GN=MM_1181 PE=4 SV=1	780	440910	424810	321710
sp|Q8PTZ6|RSGA_METMA Small ribosomal subunit biogenesis GTPase RsgA OS=Methanosarcina mazei (strain ATCC BAA-159 / DSM 3647 / Goe1 / Go1 / JCM 11833 / OCM 88) OX=192952 GN=rsgA PE=3 SV=1	781	283230	264190	637780
sp|Q8PTA5|SYFB_METMA Phenylalanine--tRNA ligase beta subunit OS=Methanosarcina mazei (strain ATCC BAA-159 / DSM 3647 / Goe1 / Go1 / JCM 11833 / OCM 88) OX=192952 GN=pheT PE=3 SV=1	782	296220	388700	498030
tr|Q8PVU1|Q8PVU1_METMA Conserved protein OS=Methanosarcina mazei (strain ATCC BAA-159 / DSM 3647 / Goe1 / Go1 / JCM 11833 / OCM 88) OX=192952 GN=MM_1869 PE=4 SV=1	783	315110	574760	287550
tr|Q8PT07|Q8PT07_METMA Flavoredoxin OS=Methanosarcina mazei (strain ATCC BAA-159 / DSM 3647 / Goe1 / Go1 / JCM 11833 / OCM 88) OX=192952 GN=MM_2916 PE=4 SV=1	784	0	258520	912200
tr|Q8PU31|Q8PU31_METMA Uncharacterized protein OS=Methanosarcina mazei (strain ATCC BAA-159 / DSM 3647 / Goe1 / Go1 / JCM 11833 / OCM 88) OX=192952 GN=MM_2525 PE=4 SV=1	785	198610	714230	255940
tr|Q8Q0H2|Q8Q0H2_METMA ATP-dependent protease La OS=Methanosarcina mazei (strain ATCC BAA-159 / DSM 3647 / Goe1 / Go1 / JCM 11833 / OCM 88) OX=192952 GN=MM_0164 PE=4 SV=1	786	295100	410760	453460
tr|Q8PS95|Q8PS95_METMA Flavodoxin OS=Methanosarcina mazei (strain ATCC BAA-159 / DSM 3647 / Goe1 / Go1 / JCM 11833 / OCM 88) OX=192952 GN=MM_3187 PE=4 SV=1	787	286770	207250	663850
tr|Q8PWX6|Q8PWX6_METMA Fe-S oxidoreductase OS=Methanosarcina mazei (strain ATCC BAA-159 / DSM 3647 / Goe1 / Go1 / JCM 11833 / OCM 88) OX=192952 GN=MM_1450 PE=4 SV=1	788	0	156550	993040
tr|Q8PUL3|Q8PUL3_METMA Ech Hydrogenase, Subunit OS=Methanosarcina mazei (strain ATCC BAA-159 / DSM 3647 / Goe1 / Go1 / JCM 11833 / OCM 88) OX=192952 GN=echB PE=4 SV=1	789	338680	371260	426090
tr|Q8PYJ7|Q8PYJ7_METMA Glucoamylase OS=Methanosarcina mazei (strain ATCC BAA-159 / DSM 3647 / Goe1 / Go1 / JCM 11833 / OCM 88) OX=192952 GN=MM_0864 PE=4 SV=1	790	235120	450700	445920
sp|Q8PV21|KCY_METMA Cytidylate kinase OS=Methanosarcina mazei (strain ATCC BAA-159 / DSM 3647 / Goe1 / Go1 / JCM 11833 / OCM 88) OX=192952 GN=cmk PE=3 SV=1	791	272280	509830	346490
tr|Q8PWZ6|Q8PWZ6_METMA Clamp loader small subunit OS=Methanosarcina mazei (strain ATCC BAA-159 / DSM 3647 / Goe1 / Go1 / JCM 11833 / OCM 88) OX=192952 GN=MM_1426 PE=3 SV=1	792	360960	566910	190320
sp|Q8PWA7|MUTS_METMA DNA mismatch repair protein MutS OS=Methanosarcina mazei (strain ATCC BAA-159 / DSM 3647 / Goe1 / Go1 / JCM 11833 / OCM 88) OX=192952 GN=mutS PE=3 SV=1	793	311430	414640	385540
tr|Q8Q089|Q8Q089_METMA Cell division cycle protein OS=Methanosarcina mazei (strain ATCC BAA-159 / DSM 3647 / Goe1 / Go1 / JCM 11833 / OCM 88) OX=192952 GN=MM_0248 PE=3 SV=1	794	156630	816440	137020
tr|Q8PUP0|Q8PUP0_METMA Type I restriction-modification system restriction subunit OS=Methanosarcina mazei (strain ATCC BAA-159 / DSM 3647 / Goe1 / Go1 / JCM 11833 / OCM 88) OX=192952 GN=MM_2292 PE=4 SV=1	795	161610	425840	495080
tr|Q8PSA2|Q8PSA2_METMA Putative acetyl-CoA synthetase OS=Methanosarcina mazei (strain ATCC BAA-159 / DSM 3647 / Goe1 / Go1 / JCM 11833 / OCM 88) OX=192952 GN=MM_3180 PE=4 SV=1	796	133350	601670	339250
tr|Q8PWM3|Q8PWM3_METMA ABC transporter tungsten-binding protein OS=Methanosarcina mazei (strain ATCC BAA-159 / DSM 3647 / Goe1 / Go1 / JCM 11833 / OCM 88) OX=192952 GN=MM_1561 PE=4 SV=1	797	283050	410500	374490
tr|Q8PYL5|Q8PYL5_METMA Conserved protein OS=Methanosarcina mazei (strain ATCC BAA-159 / DSM 3647 / Goe1 / Go1 / JCM 11833 / OCM 88) OX=192952 GN=MM_0846 PE=4 SV=1	798	620090	0	440870
tr|Q8PUT9|Q8PUT9_METMA Transcriptional regulator, ArsR family OS=Methanosarcina mazei (strain ATCC BAA-159 / DSM 3647 / Goe1 / Go1 / JCM 11833 / OCM 88) OX=192952 GN=MM_2242 PE=4 SV=1;tr|Q8PZ32|Q8PZ32_METMA Transcriptional regulator, ArsR family OS=Methano	799	291580	506310	261330
tr|Q8PXJ3|Q8PXJ3_METMA Coenzyme F420 hydrogenase, beta subunit OS=Methanosarcina mazei (strain ATCC BAA-159 / DSM 3647 / Goe1 / Go1 / JCM 11833 / OCM 88) OX=192952 GN=MM_1225 PE=4 SV=1	800	222320	375200	427110
tr|Q8PVV5|Q8PVV5_METMA Conserved protein OS=Methanosarcina mazei (strain ATCC BAA-159 / DSM 3647 / Goe1 / Go1 / JCM 11833 / OCM 88) OX=192952 GN=MM_1852 PE=4 SV=1	801	111210	419570	482690
sp|Q8Q083|MTXX_METMA Putative methyltransferase mtx subunit X OS=Methanosarcina mazei (strain ATCC BAA-159 / DSM 3647 / Goe1 / Go1 / JCM 11833 / OCM 88) OX=192952 GN=mtxX PE=3 SV=2	802	153390	548840	308360
sp|Q8PUA8|MTSA_METMA Methylated-thiol--coenzyme M methyltransferase OS=Methanosarcina mazei (strain ATCC BAA-159 / DSM 3647 / Goe1 / Go1 / JCM 11833 / OCM 88) OX=192952 GN=mtsA PE=3 SV=1	803	177020	504510	324590
tr|Q8PXB3|Q8PXB3_METMA Protein translation elongation factor 1A OS=Methanosarcina mazei (strain ATCC BAA-159 / DSM 3647 / Goe1 / Go1 / JCM 11833 / OCM 88) OX=192952 GN=MM_1309 PE=1 SV=1	804	428830	464870	110110
tr|Q8PUF4|Q8PUF4_METMA ATP-dependent DNA helicase OS=Methanosarcina mazei (strain ATCC BAA-159 / DSM 3647 / Goe1 / Go1 / JCM 11833 / OCM 88) OX=192952 GN=MM_2380 PE=4 SV=1	805	266490	363940	371450
tr|Q8PUV0|Q8PUV0_METMA Putative amidohydrolase OS=Methanosarcina mazei (strain ATCC BAA-159 / DSM 3647 / Goe1 / Go1 / JCM 11833 / OCM 88) OX=192952 GN=MM_2228 PE=4 SV=1	806	208880	328870	459590
tr|Q8PU34|Q8PU34_METMA Universal stress protein OS=Methanosarcina mazei (strain ATCC BAA-159 / DSM 3647 / Goe1 / Go1 / JCM 11833 / OCM 88) OX=192952 GN=MM_2522 PE=4 SV=1	807	161330	372440	459430
tr|Q8Q046|Q8Q046_METMA Conserved protein OS=Methanosarcina mazei (strain ATCC BAA-159 / DSM 3647 / Goe1 / Go1 / JCM 11833 / OCM 88) OX=192952 GN=MM_0292 PE=4 SV=1	808	295710	394510	301880
tr|Q8Q090|Q8Q090_METMA Putative inosine monophosphate dehydrogenase OS=Methanosarcina mazei (strain ATCC BAA-159 / DSM 3647 / Goe1 / Go1 / JCM 11833 / OCM 88) OX=192952 GN=MM_0247 PE=4 SV=1	809	0	0	988760
tr|Q8PYJ1|Q8PYJ1_METMA Beta-ketoacyl synthase/thiolase OS=Methanosarcina mazei (strain ATCC BAA-159 / DSM 3647 / Goe1 / Go1 / JCM 11833 / OCM 88) OX=192952 GN=MM_0870 PE=4 SV=1	810	107020	200160	675260
tr|Q8PWN2|Q8PWN2_METMA Uncharacterized protein OS=Methanosarcina mazei (strain ATCC BAA-159 / DSM 3647 / Goe1 / Go1 / JCM 11833 / OCM 88) OX=192952 GN=MM_1552 PE=4 SV=1	811	453250	406570	101570
tr|Q8PUQ7|Q8PUQ7_METMA Hypothetical sensory transduction histidine kinase OS=Methanosarcina mazei (strain ATCC BAA-159 / DSM 3647 / Goe1 / Go1 / JCM 11833 / OCM 88) OX=192952 GN=MM_2275 PE=4 SV=1	812	0	961270	0
tr|Q8PW15|Q8PW15_METMA Uncharacterized protein OS=Methanosarcina mazei (strain ATCC BAA-159 / DSM 3647 / Goe1 / Go1 / JCM 11833 / OCM 88) OX=192952 GN=MM_1789 PE=4 SV=1	813	218000	422650	319810
tr|Q8PWY6|Q8PWY6_METMA Conserved protein OS=Methanosarcina mazei (strain ATCC BAA-159 / DSM 3647 / Goe1 / Go1 / JCM 11833 / OCM 88) OX=192952 GN=MM_1440 PE=4 SV=1	814	208120	443010	297440
tr|Q8PVZ9|Q8PVZ9_METMA Conserved protein OS=Methanosarcina mazei (strain ATCC BAA-159 / DSM 3647 / Goe1 / Go1 / JCM 11833 / OCM 88) OX=192952 GN=MM_1805 PE=4 SV=1	815	168880	396320	380230
tr|Q8PXX8|Q8PXX8_METMA ABC transporter, ATP-binding protein OS=Methanosarcina mazei (strain ATCC BAA-159 / DSM 3647 / Goe1 / Go1 / JCM 11833 / OCM 88) OX=192952 GN=MM_1088 PE=1 SV=1	816	159270	379970	397540
sp|Q8PRY4|SYT_METMA Threonine--tRNA ligase OS=Methanosarcina mazei (strain ATCC BAA-159 / DSM 3647 / Goe1 / Go1 / JCM 11833 / OCM 88) OX=192952 GN=thrS PE=1 SV=1	817	228130	311790	388470
tr|Q8Q0W1|Q8Q0W1_METMA Conserved protein OS=Methanosarcina mazei (strain ATCC BAA-159 / DSM 3647 / Goe1 / Go1 / JCM 11833 / OCM 88) OX=192952 GN=MM_0019 PE=4 SV=1	818	74739	481010	370630
sp|Q8PZA4|G1PDH_METMA Glycerol-1-phosphate dehydrogenase [NAD(P)+] OS=Methanosarcina mazei (strain ATCC BAA-159 / DSM 3647 / Goe1 / Go1 / JCM 11833 / OCM 88) OX=192952 GN=egsA PE=3 SV=1	819	209550	320980	382320
sp|F1SVL1|FPOC_METMA F(420)H(2) dehydrogenase subunit C OS=Methanosarcina mazei (strain ATCC BAA-159 / DSM 3647 / Goe1 / Go1 / JCM 11833 / OCM 88) OX=192952 GN=fpoC PE=1 SV=1	820	269900	381020	255960
tr|Q8PXN0|Q8PXN0_METMA Conserved protein OS=Methanosarcina mazei (strain ATCC BAA-159 / DSM 3647 / Goe1 / Go1 / JCM 11833 / OCM 88) OX=192952 GN=MM_1186 PE=4 SV=1	821	0	266950	635980
tr|Q8PY24|Q8PY24_METMA Putative transcriptional regulator OS=Methanosarcina mazei (strain ATCC BAA-159 / DSM 3647 / Goe1 / Go1 / JCM 11833 / OCM 88) OX=192952 GN=MM_1040 PE=4 SV=1	822	190210	446810	243090
tr|Q8PUH5|Q8PUH5_METMA Conserved protein OS=Methanosarcina mazei (strain ATCC BAA-159 / DSM 3647 / Goe1 / Go1 / JCM 11833 / OCM 88) OX=192952 GN=MM_2359 PE=4 SV=1	823	162740	535100	174490
tr|Q8PXP4|Q8PXP4_METMA UDP-ManNAc 6-dehydrogenase OS=Methanosarcina mazei (strain ATCC BAA-159 / DSM 3647 / Goe1 / Go1 / JCM 11833 / OCM 88) OX=192952 GN=MM_1172 PE=3 SV=1	824	201460	273920	396910
sp|Q8PRZ9|UVRB_METMA UvrABC system protein B OS=Methanosarcina mazei (strain ATCC BAA-159 / DSM 3647 / Goe1 / Go1 / JCM 11833 / OCM 88) OX=192952 GN=uvrB PE=3 SV=1	825	0	276360	594530
tr|Q8PTQ7|Q8PTQ7_METMA Peptidyl-prolyl cis-trans isomerase OS=Methanosarcina mazei (strain ATCC BAA-159 / DSM 3647 / Goe1 / Go1 / JCM 11833 / OCM 88) OX=192952 GN=MM_2656 PE=3 SV=1	826	228770	636270	0
tr|Q8PVG5|Q8PVG5_METMA Uncharacterized protein OS=Methanosarcina mazei (strain ATCC BAA-159 / DSM 3647 / Goe1 / Go1 / JCM 11833 / OCM 88) OX=192952 GN=MM_2000 PE=4 SV=1	827	137160	326730	398220
tr|Q8PZ50|Q8PZ50_METMA Conserved protein OS=Methanosarcina mazei (strain ATCC BAA-159 / DSM 3647 / Goe1 / Go1 / JCM 11833 / OCM 88) OX=192952 GN=MM_0644 PE=4 SV=1	828	0	416270	445370
tr|Q8PUV9|Q8PUV9_METMA Methyltransf_11 domain-containing protein OS=Methanosarcina mazei (strain ATCC BAA-159 / DSM 3647 / Goe1 / Go1 / JCM 11833 / OCM 88) OX=192952 GN=MM_2219 PE=4 SV=1	829	152290	366990	339760
tr|Q8PXB2|Q8PXB2_METMA GGACT domain-containing protein OS=Methanosarcina mazei (strain ATCC BAA-159 / DSM 3647 / Goe1 / Go1 / JCM 11833 / OCM 88) OX=192952 GN=MM_1310 PE=4 SV=1	830	257880	310610	273970
tr|Q8PV69|Q8PV69_METMA Putative glycosyltransferase OS=Methanosarcina mazei (strain ATCC BAA-159 / DSM 3647 / Goe1 / Go1 / JCM 11833 / OCM 88) OX=192952 GN=MM_2105 PE=4 SV=1	831	336200	303820	197470
tr|Q8PYR8|Q8PYR8_METMA ACT domain-containing protein OS=Methanosarcina mazei (strain ATCC BAA-159 / DSM 3647 / Goe1 / Go1 / JCM 11833 / OCM 88) OX=192952 GN=MM_0792 PE=4 SV=1	832	260900	207130	363260
tr|Q8PYU6|Q8PYU6_METMA 7-carboxy-7-deazaguanine synthase OS=Methanosarcina mazei (strain ATCC BAA-159 / DSM 3647 / Goe1 / Go1 / JCM 11833 / OCM 88) OX=192952 GN=queE PE=3 SV=1	833	212150	371680	243990
tr|Q8PSV4|Q8PSV4_METMA AAA_14 domain-containing protein OS=Methanosarcina mazei (strain ATCC BAA-159 / DSM 3647 / Goe1 / Go1 / JCM 11833 / OCM 88) OX=192952 GN=MM_2972 PE=4 SV=1	834	200060	0	614380
tr|Q8PYV4|Q8PYV4_METMA ATP-dependent RNA helicase OS=Methanosarcina mazei (strain ATCC BAA-159 / DSM 3647 / Goe1 / Go1 / JCM 11833 / OCM 88) OX=192952 GN=MM_0747 PE=3 SV=1	835	57852	51151	703970
sp|Q8PV18|RS4_METMA 30S ribosomal protein S4 OS=Methanosarcina mazei (strain ATCC BAA-159 / DSM 3647 / Goe1 / Go1 / JCM 11833 / OCM 88) OX=192952 GN=rps4 PE=3 SV=1	836	263900	273770	273630
sp|Q8PWV5|SYW_METMA Tryptophan--tRNA ligase OS=Methanosarcina mazei (strain ATCC BAA-159 / DSM 3647 / Goe1 / Go1 / JCM 11833 / OCM 88) OX=192952 GN=trpS PE=3 SV=2	837	57762	111830	639910
tr|Q8PZ40|Q8PZ40_METMA Mannosyltransferase OS=Methanosarcina mazei (strain ATCC BAA-159 / DSM 3647 / Goe1 / Go1 / JCM 11833 / OCM 88) OX=192952 GN=MM_0654 PE=4 SV=1	838	143860	340490	300780
tr|Q8PZB3|Q8PZB3_METMA Conserved protein OS=Methanosarcina mazei (strain ATCC BAA-159 / DSM 3647 / Goe1 / Go1 / JCM 11833 / OCM 88) OX=192952 GN=MM_0581 PE=4 SV=1	839	776280	0	0
tr|Q8PZJ6|Q8PZJ6_METMA Phosphate acetyltransferase OS=Methanosarcina mazei (strain ATCC BAA-159 / DSM 3647 / Goe1 / Go1 / JCM 11833 / OCM 88) OX=192952 GN=MM_0496 PE=3 SV=1	840	186430	326270	260850
tr|Q8PYV6|Q8PYV6_METMA Conserved protein OS=Methanosarcina mazei (strain ATCC BAA-159 / DSM 3647 / Goe1 / Go1 / JCM 11833 / OCM 88) OX=192952 GN=MM_0745 PE=4 SV=1	841	190450	325430	253960
tr|Q8PYM4|Q8PYM4_METMA Conserved protein OS=Methanosarcina mazei (strain ATCC BAA-159 / DSM 3647 / Goe1 / Go1 / JCM 11833 / OCM 88) OX=192952 GN=MM_0837 PE=4 SV=1	842	0	758300	0
tr|Q8PX76|Q8PX76_METMA S-adenosyl-L-methionine-dependent tRNA 4-demethylwyosine synthase OS=Methanosarcina mazei (strain ATCC BAA-159 / DSM 3647 / Goe1 / Go1 / JCM 11833 / OCM 88) OX=192952 GN=taw1 PE=3 SV=1	843	0	254740	498110
tr|Q8PRX7|Q8PRX7_METMA Acetyltransferase OS=Methanosarcina mazei (strain ATCC BAA-159 / DSM 3647 / Goe1 / Go1 / JCM 11833 / OCM 88) OX=192952 GN=MM_3311 PE=4 SV=1	844	208790	274800	269040
tr|Q8PZ45|Q8PZ45_METMA Glucosyltransferase OS=Methanosarcina mazei (strain ATCC BAA-159 / DSM 3647 / Goe1 / Go1 / JCM 11833 / OCM 88) OX=192952 GN=MM_0649 PE=4 SV=1	845	352700	262570	133330
tr|Q8PVK1|Q8PVK1_METMA Conserved protein OS=Methanosarcina mazei (strain ATCC BAA-159 / DSM 3647 / Goe1 / Go1 / JCM 11833 / OCM 88) OX=192952 GN=MM_1962 PE=4 SV=1	846	81461	241190	421680
tr|Q8Q023|Q8Q023_METMA Uncharacterized protein OS=Methanosarcina mazei (strain ATCC BAA-159 / DSM 3647 / Goe1 / Go1 / JCM 11833 / OCM 88) OX=192952 GN=MM_0315 PE=4 SV=1	847	0	486510	257290
tr|Q8Q045|Q8Q045_METMA Conserved protein OS=Methanosarcina mazei (strain ATCC BAA-159 / DSM 3647 / Goe1 / Go1 / JCM 11833 / OCM 88) OX=192952 GN=MM_0293 PE=1 SV=1	848	77448	374030	290770
sp|Q8PYZ1|SYP_METMA Proline--tRNA ligase OS=Methanosarcina mazei (strain ATCC BAA-159 / DSM 3647 / Goe1 / Go1 / JCM 11833 / OCM 88) OX=192952 GN=proS PE=3 SV=1	849	205530	233900	297580
tr|Q8PXT7|Q8PXT7_METMA Conserved protein OS=Methanosarcina mazei (strain ATCC BAA-159 / DSM 3647 / Goe1 / Go1 / JCM 11833 / OCM 88) OX=192952 GN=MM_1129 PE=4 SV=1	850	514190	218720	0
tr|Q8PZR5|Q8PZR5_METMA Uncharacterized protein OS=Methanosarcina mazei (strain ATCC BAA-159 / DSM 3647 / Goe1 / Go1 / JCM 11833 / OCM 88) OX=192952 GN=MM_0427 PE=4 SV=1	851	240110	276520	214700
tr|Q8PYN5|Q8PYN5_METMA 2,5-diamino-6-(5-phospho-D-ribosylamino)pyrimidin-4(3H)-one reductase OS=Methanosarcina mazei (strain ATCC BAA-159 / DSM 3647 / Goe1 / Go1 / JCM 11833 / OCM 88) OX=192952 GN=MM_0826 PE=1 SV=1	852	448560	274430	0
tr|Q8PST8|Q8PST8_METMA Conserved protein OS=Methanosarcina mazei (strain ATCC BAA-159 / DSM 3647 / Goe1 / Go1 / JCM 11833 / OCM 88) OX=192952 GN=MM_2988 PE=4 SV=1	853	167190	255730	294950
tr|Q8PRY9|Q8PRY9_METMA Uncharacterized protein OS=Methanosarcina mazei (strain ATCC BAA-159 / DSM 3647 / Goe1 / Go1 / JCM 11833 / OCM 88) OX=192952 GN=MM_3299 PE=4 SV=1	854	179230	126590	407730
tr|Q8PWK7|Q8PWK7_METMA Molybdate ABC transporter, ATP-binding protein OS=Methanosarcina mazei (strain ATCC BAA-159 / DSM 3647 / Goe1 / Go1 / JCM 11833 / OCM 88) OX=192952 GN=MM_1578 PE=4 SV=1	855	176410	246380	287500
tr|Q8PYI9|Q8PYI9_METMA Putative transcriptional regulator OS=Methanosarcina mazei (strain ATCC BAA-159 / DSM 3647 / Goe1 / Go1 / JCM 11833 / OCM 88) OX=192952 GN=MM_0872 PE=4 SV=1	856	95335	315190	299530
tr|Q8PV11|Q8PV11_METMA Hydrogenase expression/formation protein OS=Methanosarcina mazei (strain ATCC BAA-159 / DSM 3647 / Goe1 / Go1 / JCM 11833 / OCM 88) OX=192952 GN=hypB PE=4 SV=1	857	118280	189860	397120
tr|Q8Q0R9|Q8Q0R9_METMA Hist_deacetyl domain-containing protein OS=Methanosarcina mazei (strain ATCC BAA-159 / DSM 3647 / Goe1 / Go1 / JCM 11833 / OCM 88) OX=192952 GN=MM_0067 PE=4 SV=1	858	203170	302630	191990
tr|Q8PZ82|Q8PZ82_METMA NH(3)-dependent NAD(+) synthetase OS=Methanosarcina mazei (strain ATCC BAA-159 / DSM 3647 / Goe1 / Go1 / JCM 11833 / OCM 88) OX=192952 GN=MM_0612 PE=3 SV=1	859	115290	229010	349420
sp|Q8PYK1|PURL_METMA Phosphoribosylformylglycinamidine synthase subunit PurL OS=Methanosarcina mazei (strain ATCC BAA-159 / DSM 3647 / Goe1 / Go1 / JCM 11833 / OCM 88) OX=192952 GN=purL PE=3 SV=2	860	118120	206770	356600
tr|Q8PWJ6|Q8PWJ6_METMA Surface layer protein B OS=Methanosarcina mazei (strain ATCC BAA-159 / DSM 3647 / Goe1 / Go1 / JCM 11833 / OCM 88) OX=192952 GN=MM_1589 PE=4 SV=1	861	303540	241840	134480
tr|Q8PSU5|Q8PSU5_METMA Site-specific DNA-methyltransferase (adenine-specific) OS=Methanosarcina mazei (strain ATCC BAA-159 / DSM 3647 / Goe1 / Go1 / JCM 11833 / OCM 88) OX=192952 GN=MM_2981 PE=4 SV=1	862	94005	186680	398150
tr|Q8Q0N7|Q8Q0N7_METMA O-linked N-acetylglucosamine transferase OS=Methanosarcina mazei (strain ATCC BAA-159 / DSM 3647 / Goe1 / Go1 / JCM 11833 / OCM 88) OX=192952 GN=MM_0099 PE=4 SV=1	863	0	0	678820
	864	0	667430	0
tr|Q8PT99|Q8PT99_METMA Anthranilate synthase component 1 OS=Methanosarcina mazei (strain ATCC BAA-159 / DSM 3647 / Goe1 / Go1 / JCM 11833 / OCM 88) OX=192952 GN=trpE PE=3 SV=1	865	34851	61609	569750
tr|Q8PZB1|Q8PZB1_METMA Conserved protein OS=Methanosarcina mazei (strain ATCC BAA-159 / DSM 3647 / Goe1 / Go1 / JCM 11833 / OCM 88) OX=192952 GN=MM_0583 PE=4 SV=1	866	0	106550	545490
sp|Q8PW87|RIFK_METMA Riboflavin kinase OS=Methanosarcina mazei (strain ATCC BAA-159 / DSM 3647 / Goe1 / Go1 / JCM 11833 / OCM 88) OX=192952 GN=ribK PE=3 SV=1	867	92094	277910	281680
sp|P58978|MTMC2_METMA Monomethylamine corrinoid protein 2 OS=Methanosarcina mazei (strain ATCC BAA-159 / DSM 3647 / Goe1 / Go1 / JCM 11833 / OCM 88) OX=192952 GN=mtmC2 PE=3 SV=1	868	320890	330580	0
tr|Q8PXE4|Q8PXE4_METMA Uncharacterized protein OS=Methanosarcina mazei (strain ATCC BAA-159 / DSM 3647 / Goe1 / Go1 / JCM 11833 / OCM 88) OX=192952 GN=MM_1276 PE=4 SV=1	869	301270	237900	105340
sp|Q8PYK6|PUR7_METMA Phosphoribosylaminoimidazole-succinocarboxamide synthase OS=Methanosarcina mazei (strain ATCC BAA-159 / DSM 3647 / Goe1 / Go1 / JCM 11833 / OCM 88) OX=192952 GN=purC PE=3 SV=1	870	133260	120880	387290
tr|Q8PU05|Q8PU05_METMA Uncharacterized protein OS=Methanosarcina mazei (strain ATCC BAA-159 / DSM 3647 / Goe1 / Go1 / JCM 11833 / OCM 88) OX=192952 GN=MM_2552 PE=4 SV=1	871	251020	184480	198850
sp|P58977|MTMC1_METMA Monomethylamine corrinoid protein 1 OS=Methanosarcina mazei (strain ATCC BAA-159 / DSM 3647 / Goe1 / Go1 / JCM 11833 / OCM 88) OX=192952 GN=mtmC1 PE=3 SV=2	872	326020	0	298110
tr|Q8PTR1|Q8PTR1_METMA Uncharacterized protein OS=Methanosarcina mazei (strain ATCC BAA-159 / DSM 3647 / Goe1 / Go1 / JCM 11833 / OCM 88) OX=192952 GN=MM_2652 PE=4 SV=1	873	237110	237390	139220
tr|Q8PWX5|Q8PWX5_METMA Universal stress protein OS=Methanosarcina mazei (strain ATCC BAA-159 / DSM 3647 / Goe1 / Go1 / JCM 11833 / OCM 88) OX=192952 GN=MM_1451 PE=4 SV=1	874	0	0	605980
sp|Q8PZ26|ILVC_METMA Ketol-acid reductoisomerase (NADP(+)) OS=Methanosarcina mazei (strain ATCC BAA-159 / DSM 3647 / Goe1 / Go1 / JCM 11833 / OCM 88) OX=192952 GN=ilvC PE=3 SV=1	875	41621	396260	167460
tr|Q8PUZ6|Q8PUZ6_METMA Probable threonylcarbamoyladenosine tRNA methylthiotransferase OS=Methanosarcina mazei (strain ATCC BAA-159 / DSM 3647 / Goe1 / Go1 / JCM 11833 / OCM 88) OX=192952 GN=MM_2182 PE=3 SV=1	876	123620	267680	208030
tr|Q8PWP5|Q8PWP5_METMA Putative regulatory protein OS=Methanosarcina mazei (strain ATCC BAA-159 / DSM 3647 / Goe1 / Go1 / JCM 11833 / OCM 88) OX=192952 GN=MM_1531 PE=4 SV=1	877	235360	230820	129320
sp|Q49161|ACDA1_METMA Acetyl-CoA decarbonylase/synthase complex subunit alpha 1 OS=Methanosarcina mazei (strain ATCC BAA-159 / DSM 3647 / Goe1 / Go1 / JCM 11833 / OCM 88) OX=192952 GN=cdhA1 PE=1 SV=3	878	0	405290	179220
sp|Q8PWT3|PURP1_METMA 5-formaminoimidazole-4-carboxamide-1-(beta)-D-ribofuranosyl 5-monophosphate synthetase 1 OS=Methanosarcina mazei (strain ATCC BAA-159 / DSM 3647 / Goe1 / Go1 / JCM 11833 / OCM 88) OX=192952 GN=purP1 PE=3 SV=1	879	103130	209170	256740
tr|Q8PWN5|Q8PWN5_METMA Sodium/proline symporter OS=Methanosarcina mazei (strain ATCC BAA-159 / DSM 3647 / Goe1 / Go1 / JCM 11833 / OCM 88) OX=192952 GN=MM_1549 PE=3 SV=1	880	126350	164670	275480
tr|Q8Q0N6|Q8Q0N6_METMA Conserved protein OS=Methanosarcina mazei (strain ATCC BAA-159 / DSM 3647 / Goe1 / Go1 / JCM 11833 / OCM 88) OX=192952 GN=MM_0100 PE=4 SV=1	881	0	240290	323510
sp|P58969|MTMB_METMA Monomethylamine methyltransferase MtmB OS=Methanosarcina mazei (strain ATCC BAA-159 / DSM 3647 / Goe1 / Go1 / JCM 11833 / OCM 88) OX=192952 GN=mtmB1 PE=3 SV=3	882	174000	169290	218840
sp|Q8PS70|CAPPA_METMA Phosphoenolpyruvate carboxylase OS=Methanosarcina mazei (strain ATCC BAA-159 / DSM 3647 / Goe1 / Go1 / JCM 11833 / OCM 88) OX=192952 GN=ppcA PE=3 SV=1	883	144700	173780	243550
tr|Q8PUW9|Q8PUW9_METMA Conserved protein OS=Methanosarcina mazei (strain ATCC BAA-159 / DSM 3647 / Goe1 / Go1 / JCM 11833 / OCM 88) OX=192952 GN=MM_2209 PE=4 SV=1	884	149770	162240	246800
tr|Q8PXY2|Q8PXY2_METMA Uncharacterized protein OS=Methanosarcina mazei (strain ATCC BAA-159 / DSM 3647 / Goe1 / Go1 / JCM 11833 / OCM 88) OX=192952 GN=MM_1084 PE=4 SV=1	885	153300	231170	170530
sp|Q8PXY1|NRPR1_METMA Global nitrogen regulator NrpRI OS=Methanosarcina mazei (strain ATCC BAA-159 / DSM 3647 / Goe1 / Go1 / JCM 11833 / OCM 88) OX=192952 GN=nrpRI PE=1 SV=1	886	64202	234440	251340
tr|Q8PZ08|Q8PZ08_METMA Conserved protein OS=Methanosarcina mazei (strain ATCC BAA-159 / DSM 3647 / Goe1 / Go1 / JCM 11833 / OCM 88) OX=192952 GN=MM_0690 PE=4 SV=1	887	181040	359480	0
sp|Q8PUN2|Y2300_METMA UPF0173 metal-dependent hydrolase MM_2300 OS=Methanosarcina mazei (strain ATCC BAA-159 / DSM 3647 / Goe1 / Go1 / JCM 11833 / OCM 88) OX=192952 GN=MM_2300 PE=3 SV=1	888	141900	166230	225370
sp|Q8Q0U5|ASSY_METMA Argininosuccinate synthase OS=Methanosarcina mazei (strain ATCC BAA-159 / DSM 3647 / Goe1 / Go1 / JCM 11833 / OCM 88) OX=192952 GN=argG PE=3 SV=1	889	117510	256420	154640
sp|Q8PXW5|ATGT_METMA tRNA-guanine(15) transglycosylase OS=Methanosarcina mazei (strain ATCC BAA-159 / DSM 3647 / Goe1 / Go1 / JCM 11833 / OCM 88) OX=192952 GN=tgtA PE=3 SV=1	890	123180	195820	208030
sp|Q8Q024|SYV_METMA Valine--tRNA ligase OS=Methanosarcina mazei (strain ATCC BAA-159 / DSM 3647 / Goe1 / Go1 / JCM 11833 / OCM 88) OX=192952 GN=valS PE=3 SV=1	891	174860	200470	151180
tr|Q8PSD6|Q8PSD6_METMA Uncharacterized protein OS=Methanosarcina mazei (strain ATCC BAA-159 / DSM 3647 / Goe1 / Go1 / JCM 11833 / OCM 88) OX=192952 GN=MM_3143 PE=4 SV=1	892	103600	237810	184760
tr|Q8PS74|Q8PS74_METMA Transcriptional regulator, ArsR family OS=Methanosarcina mazei (strain ATCC BAA-159 / DSM 3647 / Goe1 / Go1 / JCM 11833 / OCM 88) OX=192952 GN=MM_3208 PE=4 SV=1	893	0	325370	198530
sp|Q8PVZ0|PELO_METMA Protein pelota homolog OS=Methanosarcina mazei (strain ATCC BAA-159 / DSM 3647 / Goe1 / Go1 / JCM 11833 / OCM 88) OX=192952 GN=pelA PE=3 SV=1	894	0	0	518690
sp|Q8PX17|HIS8_METMA Histidinol-phosphate aminotransferase OS=Methanosarcina mazei (strain ATCC BAA-159 / DSM 3647 / Goe1 / Go1 / JCM 11833 / OCM 88) OX=192952 GN=hisC PE=3 SV=1	895	0	208400	309780
tr|Q8PYN4|Q8PYN4_METMA Conserved protein OS=Methanosarcina mazei (strain ATCC BAA-159 / DSM 3647 / Goe1 / Go1 / JCM 11833 / OCM 88) OX=192952 GN=MM_0827 PE=4 SV=1	896	0	246660	268790
tr|Q8PTW4|Q8PTW4_METMA Uncharacterized protein OS=Methanosarcina mazei (strain ATCC BAA-159 / DSM 3647 / Goe1 / Go1 / JCM 11833 / OCM 88) OX=192952 GN=MM_2597 PE=4 SV=1	897	146060	192990	164390
tr|Q8PYS7|Q8PYS7_METMA Conserved protein OS=Methanosarcina mazei (strain ATCC BAA-159 / DSM 3647 / Goe1 / Go1 / JCM 11833 / OCM 88) OX=192952 GN=MM_0775 PE=4 SV=1	898	247680	191400	63439
sp|Q8Q0A4|ALAXM_METMA Alanyl-tRNA editing protein AlaX-M OS=Methanosarcina mazei (strain ATCC BAA-159 / DSM 3647 / Goe1 / Go1 / JCM 11833 / OCM 88) OX=192952 GN=alaXM PE=1 SV=2	899	145520	194860	158580
tr|Q8PSU1|Q8PSU1_METMA Transcriptional regulator, ArsR family OS=Methanosarcina mazei (strain ATCC BAA-159 / DSM 3647 / Goe1 / Go1 / JCM 11833 / OCM 88) OX=192952 GN=MM_2985 PE=4 SV=1	900	155360	206910	128530
sp|Q8PT98|TRPF1_METMA N-(5-phosphoribosyl)anthranilate isomerase 1 OS=Methanosarcina mazei (strain ATCC BAA-159 / DSM 3647 / Goe1 / Go1 / JCM 11833 / OCM 88) OX=192952 GN=trpF1 PE=3 SV=1	901	0	195120	292370
tr|Q8PSH9|Q8PSH9_METMA Uncharacterized protein OS=Methanosarcina mazei (strain ATCC BAA-159 / DSM 3647 / Goe1 / Go1 / JCM 11833 / OCM 88) OX=192952 GN=MM_3100 PE=4 SV=1	902	0	400090	86295
tr|Q8PUP9|Q8PUP9_METMA Coenzyme A biosynthesis bifunctional protein CoaBC OS=Methanosarcina mazei (strain ATCC BAA-159 / DSM 3647 / Goe1 / Go1 / JCM 11833 / OCM 88) OX=192952 GN=coaBC PE=3 SV=1	903	122580	155960	204560
tr|Q8PWI4|Q8PWI4_METMA Cobalamin biosynthesis protein CobN OS=Methanosarcina mazei (strain ATCC BAA-159 / DSM 3647 / Goe1 / Go1 / JCM 11833 / OCM 88) OX=192952 GN=cobN PE=4 SV=1	904	168480	220980	87616
tr|Q8Q098|Q8Q098_METMA Conserved protein OS=Methanosarcina mazei (strain ATCC BAA-159 / DSM 3647 / Goe1 / Go1 / JCM 11833 / OCM 88) OX=192952 GN=MM_0239 PE=4 SV=1	905	0	148790	327990
	906	473310	0	0
tr|Q8PSK3|Q8PSK3_METMA DNA topoisomerase 1 OS=Methanosarcina mazei (strain ATCC BAA-159 / DSM 3647 / Goe1 / Go1 / JCM 11833 / OCM 88) OX=192952 GN=topA PE=3 SV=1	907	40645	187780	243180
tr|Q8PUZ8|Q8PUZ8_METMA GMP synthase OS=Methanosarcina mazei (strain ATCC BAA-159 / DSM 3647 / Goe1 / Go1 / JCM 11833 / OCM 88) OX=192952 GN=MM_2180 PE=4 SV=1	908	133090	167880	167500
tr|Q8PY33|Q8PY33_METMA Chromosome partition protein Smc OS=Methanosarcina mazei (strain ATCC BAA-159 / DSM 3647 / Goe1 / Go1 / JCM 11833 / OCM 88) OX=192952 GN=smc PE=3 SV=1	909	11743	286080	168770
tr|Q8PV82|Q8PV82_METMA CODH nickel-insertion accessory protein OS=Methanosarcina mazei (strain ATCC BAA-159 / DSM 3647 / Goe1 / Go1 / JCM 11833 / OCM 88) OX=192952 GN=MM_2092 PE=4 SV=1	910	0	272950	188490
tr|Q8PWK3|Q8PWK3_METMA Iron-sulfur flavoprotein OS=Methanosarcina mazei (strain ATCC BAA-159 / DSM 3647 / Goe1 / Go1 / JCM 11833 / OCM 88) OX=192952 GN=MM_1582 PE=4 SV=1	911	0	456180	0
tr|Q8PW51|Q8PW51_METMA Conserved protein OS=Methanosarcina mazei (strain ATCC BAA-159 / DSM 3647 / Goe1 / Go1 / JCM 11833 / OCM 88) OX=192952 GN=MM_1750 PE=4 SV=1	912	126610	206080	119020
tr|Q8PYJ2|Q8PYJ2_METMA Conserved protein OS=Methanosarcina mazei (strain ATCC BAA-159 / DSM 3647 / Goe1 / Go1 / JCM 11833 / OCM 88) OX=192952 GN=MM_0869 PE=4 SV=1	913	199170	251470	0
tr|Q8PT11|Q8PT11_METMA 5-oxoprolinase OS=Methanosarcina mazei (strain ATCC BAA-159 / DSM 3647 / Goe1 / Go1 / JCM 11833 / OCM 88) OX=192952 GN=MM_2912 PE=3 SV=1	914	47811	290840	111070
tr|Q8Q0R8|Q8Q0R8_METMA N-methylhydantoinase (ATP-hydrolyzing) OS=Methanosarcina mazei (strain ATCC BAA-159 / DSM 3647 / Goe1 / Go1 / JCM 11833 / OCM 88) OX=192952 GN=MM_0068 PE=4 SV=1	915	75393	222370	144910
sp|Q8PV84|Y2090_METMA UPF0251 protein MM_2090 OS=Methanosarcina mazei (strain ATCC BAA-159 / DSM 3647 / Goe1 / Go1 / JCM 11833 / OCM 88) OX=192952 GN=MM_2090 PE=3 SV=2	916	0	122950	318960
sp|Q8PT81|ENO_METMA Enolase OS=Methanosarcina mazei (strain ATCC BAA-159 / DSM 3647 / Goe1 / Go1 / JCM 11833 / OCM 88) OX=192952 GN=eno PE=3 SV=1	917	80588	109500	243990
tr|Q8PSJ4|Q8PSJ4_METMA Cystathionine gamma-synthase OS=Methanosarcina mazei (strain ATCC BAA-159 / DSM 3647 / Goe1 / Go1 / JCM 11833 / OCM 88) OX=192952 GN=MM_3085 PE=4 SV=1	918	0	183750	242220
tr|Q8PU46|Q8PU46_METMA ATP-grasp domain-containing protein OS=Methanosarcina mazei (strain ATCC BAA-159 / DSM 3647 / Goe1 / Go1 / JCM 11833 / OCM 88) OX=192952 GN=MM_2510 PE=4 SV=1	919	74499	94676	252700
tr|Q8PUG8|Q8PUG8_METMA Conserved protein OS=Methanosarcina mazei (strain ATCC BAA-159 / DSM 3647 / Goe1 / Go1 / JCM 11833 / OCM 88) OX=192952 GN=MM_2366 PE=4 SV=1	920	0	222730	191180
tr|Q8PZB6|Q8PZB6_METMA Phosphate-binding protein OS=Methanosarcina mazei (strain ATCC BAA-159 / DSM 3647 / Goe1 / Go1 / JCM 11833 / OCM 88) OX=192952 GN=pstS PE=4 SV=1	921	0	0	411200
sp|Q8PW92|HIS6_METMA Imidazole glycerol phosphate synthase subunit HisF OS=Methanosarcina mazei (strain ATCC BAA-159 / DSM 3647 / Goe1 / Go1 / JCM 11833 / OCM 88) OX=192952 GN=hisF PE=3 SV=1	922	0	153800	257250
tr|Q8Q031|Q8Q031_METMA Uroporphyrin-III C-methyltransferase OS=Methanosarcina mazei (strain ATCC BAA-159 / DSM 3647 / Goe1 / Go1 / JCM 11833 / OCM 88) OX=192952 GN=MM_0307 PE=3 SV=1	923	64705	169620	176150
sp|Q8PUM7|GATD_METMA Glutamyl-tRNA(Gln) amidotransferase subunit D OS=Methanosarcina mazei (strain ATCC BAA-159 / DSM 3647 / Goe1 / Go1 / JCM 11833 / OCM 88) OX=192952 GN=gatD PE=3 SV=1	924	127510	0	282110
tr|Q8PUG9|Q8PUG9_METMA Conserved protein OS=Methanosarcina mazei (strain ATCC BAA-159 / DSM 3647 / Goe1 / Go1 / JCM 11833 / OCM 88) OX=192952 GN=MM_2365 PE=4 SV=1	925	0	399960	0
sp|Q8PUY5|MRE11_METMA DNA double-strand break repair protein Mre11 OS=Methanosarcina mazei (strain ATCC BAA-159 / DSM 3647 / Goe1 / Go1 / JCM 11833 / OCM 88) OX=192952 GN=mre11 PE=3 SV=1	926	101350	104420	189520
tr|Q8PUF3|Q8PUF3_METMA Conserved protein OS=Methanosarcina mazei (strain ATCC BAA-159 / DSM 3647 / Goe1 / Go1 / JCM 11833 / OCM 88) OX=192952 GN=MM_2381 PE=4 SV=1	927	0	0	383350
tr|Q8PRW2|Q8PRW2_METMA Aldehyde ferredoxin oxidoreductase OS=Methanosarcina mazei (strain ATCC BAA-159 / DSM 3647 / Goe1 / Go1 / JCM 11833 / OCM 88) OX=192952 GN=MM_3326 PE=3 SV=1	928	0	246350	135020
tr|Q8PXK3|Q8PXK3_METMA Hexulose-6-phosphate synthase OS=Methanosarcina mazei (strain ATCC BAA-159 / DSM 3647 / Goe1 / Go1 / JCM 11833 / OCM 88) OX=192952 GN=MM_1215 PE=4 SV=1	929	0	171330	208090
tr|Q8PZF0|Q8PZF0_METMA Exoribonuclease II OS=Methanosarcina mazei (strain ATCC BAA-159 / DSM 3647 / Goe1 / Go1 / JCM 11833 / OCM 88) OX=192952 GN=MM_0544 PE=4 SV=1	930	123840	219630	33680
tr|Q8PXY6|Q8PXY6_METMA Conserved protein OS=Methanosarcina mazei (strain ATCC BAA-159 / DSM 3647 / Goe1 / Go1 / JCM 11833 / OCM 88) OX=192952 GN=MM_1080 PE=4 SV=1	931	0	0	363310
sp|Q8PT13|ADEC_METMA Adenine deaminase OS=Methanosarcina mazei (strain ATCC BAA-159 / DSM 3647 / Goe1 / Go1 / JCM 11833 / OCM 88) OX=192952 GN=ade PE=3 SV=1	932	180580	99227	82456
tr|Q8PW80|Q8PW80_METMA Transcriptional regulator, ArsR family OS=Methanosarcina mazei (strain ATCC BAA-159 / DSM 3647 / Goe1 / Go1 / JCM 11833 / OCM 88) OX=192952 GN=MM_1716 PE=4 SV=1	933	0	0	356420
tr|Q8Q0I2|Q8Q0I2_METMA Conserved protein OS=Methanosarcina mazei (strain ATCC BAA-159 / DSM 3647 / Goe1 / Go1 / JCM 11833 / OCM 88) OX=192952 GN=MM_0154 PE=4 SV=1	934	132060	111240	112560
tr|Q8PTS6|Q8PTS6_METMA Coenzyme F390 synthetase OS=Methanosarcina mazei (strain ATCC BAA-159 / DSM 3647 / Goe1 / Go1 / JCM 11833 / OCM 88) OX=192952 GN=MM_2636 PE=4 SV=1	935	79378	168960	106670
tr|Q8PRY0|Q8PRY0_METMA Conserved protein OS=Methanosarcina mazei (strain ATCC BAA-159 / DSM 3647 / Goe1 / Go1 / JCM 11833 / OCM 88) OX=192952 GN=MM_3308 PE=4 SV=1	936	0	0	350760
tr|Q8PXN3|Q8PXN3_METMA Dolichyl-phosphate mannose synthase related protein OS=Methanosarcina mazei (strain ATCC BAA-159 / DSM 3647 / Goe1 / Go1 / JCM 11833 / OCM 88) OX=192952 GN=MM_1183 PE=4 SV=1	937	80371	148250	118430
	938	146960	109110	89061
tr|Q8PXS9|Q8PXS9_METMA Glycosyltransferase OS=Methanosarcina mazei (strain ATCC BAA-159 / DSM 3647 / Goe1 / Go1 / JCM 11833 / OCM 88) OX=192952 GN=MM_1137 PE=4 SV=1	939	106030	113760	116360
tr|Q8PRX8|Q8PRX8_METMA Transcriptional regulator, AraC family OS=Methanosarcina mazei (strain ATCC BAA-159 / DSM 3647 / Goe1 / Go1 / JCM 11833 / OCM 88) OX=192952 GN=MM_3310 PE=4 SV=1	940	0	0	334050
sp|Q8PZ76|UPPS_METMA Tritrans,polycis-undecaprenyl-diphosphate synthase (geranylgeranyl-diphosphate specific) OS=Methanosarcina mazei (strain ATCC BAA-159 / DSM 3647 / Goe1 / Go1 / JCM 11833 / OCM 88) OX=192952 GN=uppS PE=3 SV=2	941	276580	52176	0
tr|Q8PYT3|Q8PYT3_METMA Glycosyltransferase OS=Methanosarcina mazei (strain ATCC BAA-159 / DSM 3647 / Goe1 / Go1 / JCM 11833 / OCM 88) OX=192952 GN=MM_0768 PE=4 SV=1	942	0	326700	0
tr|Q8PVG6|Q8PVG6_METMA Uncharacterized protein OS=Methanosarcina mazei (strain ATCC BAA-159 / DSM 3647 / Goe1 / Go1 / JCM 11833 / OCM 88) OX=192952 GN=MM_1999 PE=4 SV=1	943	150990	116370	44697
tr|Q8PXN8|Q8PXN8_METMA Glycosyltransferase OS=Methanosarcina mazei (strain ATCC BAA-159 / DSM 3647 / Goe1 / Go1 / JCM 11833 / OCM 88) OX=192952 GN=MM_1178 PE=4 SV=1	944	77905	159990	70058
tr|F1SVJ3|F1SVJ3_METMA Hydrogenase expression/formation protein OS=Methanosarcina mazei (strain ATCC BAA-159 / DSM 3647 / Goe1 / Go1 / JCM 11833 / OCM 88) OX=192952 GN=vhtD PE=4 SV=1	945	0	304880	0
sp|Q8PW34|GGPP_METMA Geranylgeranyl diphosphate synthase OS=Methanosarcina mazei (strain ATCC BAA-159 / DSM 3647 / Goe1 / Go1 / JCM 11833 / OCM 88) OX=192952 GN=MM_1767 PE=3 SV=1	946	90048	114270	99157
tr|Q8PTY5|Q8PTY5_METMA Methyltransferase OS=Methanosarcina mazei (strain ATCC BAA-159 / DSM 3647 / Goe1 / Go1 / JCM 11833 / OCM 88) OX=192952 GN=MM_2572 PE=4 SV=1	947	0	0	303350
sp|Q8PZK7|PGK_METMA Phosphoglycerate kinase OS=Methanosarcina mazei (strain ATCC BAA-159 / DSM 3647 / Goe1 / Go1 / JCM 11833 / OCM 88) OX=192952 GN=pgk PE=3 SV=1	948	42953	97681	161200
tr|Q8PWM9|Q8PWM9_METMA Putative metal dependent hydrolase OS=Methanosarcina mazei (strain ATCC BAA-159 / DSM 3647 / Goe1 / Go1 / JCM 11833 / OCM 88) OX=192952 GN=MM_1555 PE=4 SV=1	949	0	0	300000
tr|Q8PZB0|Q8PZB0_METMA Conserved protein OS=Methanosarcina mazei (strain ATCC BAA-159 / DSM 3647 / Goe1 / Go1 / JCM 11833 / OCM 88) OX=192952 GN=MM_0584 PE=4 SV=1	950	80782	118710	91312
	951	0	0	284410
tr|Q8PZB9|Q8PZB9_METMA Putative phosphate regulatory protein OS=Methanosarcina mazei (strain ATCC BAA-159 / DSM 3647 / Goe1 / Go1 / JCM 11833 / OCM 88) OX=192952 GN=MM_0575 PE=4 SV=1	952	0	181330	93893
sp|Q8PWA0|SYK1_METMA Lysine--tRNA ligase 1 OS=Methanosarcina mazei (strain ATCC BAA-159 / DSM 3647 / Goe1 / Go1 / JCM 11833 / OCM 88) OX=192952 GN=lysS1 PE=3 SV=1	953	49256	81882	137310
tr|Q8PUB2|Q8PUB2_METMA Superoxide dismutase OS=Methanosarcina mazei (strain ATCC BAA-159 / DSM 3647 / Goe1 / Go1 / JCM 11833 / OCM 88) OX=192952 GN=MM_2423 PE=3 SV=1	954	84816	183480	0
tr|Q8PYM3|Q8PYM3_METMA Succinate-semialdehyde dehydrogenase (NADP+) OS=Methanosarcina mazei (strain ATCC BAA-159 / DSM 3647 / Goe1 / Go1 / JCM 11833 / OCM 88) OX=192952 GN=MM_0838 PE=4 SV=1	955	84354	80214	102450
tr|Q8PTC8|Q8PTC8_METMA Indolepyruvate oxidoreductase subunit IorA OS=Methanosarcina mazei (strain ATCC BAA-159 / DSM 3647 / Goe1 / Go1 / JCM 11833 / OCM 88) OX=192952 GN=MM_2788 PE=4 SV=1	956	64836	121460	80250
tr|Q8PWN7|Q8PWN7_METMA Uncharacterized protein OS=Methanosarcina mazei (strain ATCC BAA-159 / DSM 3647 / Goe1 / Go1 / JCM 11833 / OCM 88) OX=192952 GN=MM_1539 PE=4 SV=1	957	0	42477	220710
tr|Q8PWH5|Q8PWH5_METMA Conserved protein OS=Methanosarcina mazei (strain ATCC BAA-159 / DSM 3647 / Goe1 / Go1 / JCM 11833 / OCM 88) OX=192952 GN=MM_1612 PE=4 SV=1	958	0	66139	196290
tr|Q8PUX9|Q8PUX9_METMA Type I restriction-modification system specificity subunit OS=Methanosarcina mazei (strain ATCC BAA-159 / DSM 3647 / Goe1 / Go1 / JCM 11833 / OCM 88) OX=192952 GN=MM_2199 PE=4 SV=1	959	0	261300	0
sp|Q8PVF4|PYRC_METMA Dihydroorotase OS=Methanosarcina mazei (strain ATCC BAA-159 / DSM 3647 / Goe1 / Go1 / JCM 11833 / OCM 88) OX=192952 GN=pyrC PE=3 SV=1	960	0	123350	127900
sp|Q8PVP6|SYK2_METMA Lysine--tRNA ligase 2 OS=Methanosarcina mazei (strain ATCC BAA-159 / DSM 3647 / Goe1 / Go1 / JCM 11833 / OCM 88) OX=192952 GN=lysS2 PE=3 SV=1	961	69269	84048	95485
tr|Q8PY45|Q8PY45_METMA Iron-sulfur cluster-binding protein OS=Methanosarcina mazei (strain ATCC BAA-159 / DSM 3647 / Goe1 / Go1 / JCM 11833 / OCM 88) OX=192952 GN=MM_1019 PE=4 SV=1	962	0	246500	0
tr|Q8PV00|Q8PV00_METMA Two component system histidine kinase OS=Methanosarcina mazei (strain ATCC BAA-159 / DSM 3647 / Goe1 / Go1 / JCM 11833 / OCM 88) OX=192952 GN=MM_2178 PE=4 SV=1	963	101740	98986	44721
tr|Q8PUV3|Q8PUV3_METMA Glucoamylase OS=Methanosarcina mazei (strain ATCC BAA-159 / DSM 3647 / Goe1 / Go1 / JCM 11833 / OCM 88) OX=192952 GN=MM_2225 PE=4 SV=1	964	67801	84731	92735
	965	40125	0	201400
tr|Q8PVJ6|Q8PVJ6_METMA RNase_H_2 domain-containing protein OS=Methanosarcina mazei (strain ATCC BAA-159 / DSM 3647 / Goe1 / Go1 / JCM 11833 / OCM 88) OX=192952 GN=MM_1967 PE=4 SV=1	966	55334	131980	51276
tr|Q8PUL5|Q8PUL5_METMA Hydrogenase expression/formation protein OS=Methanosarcina mazei (strain ATCC BAA-159 / DSM 3647 / Goe1 / Go1 / JCM 11833 / OCM 88) OX=192952 GN=hypE PE=3 SV=1	967	0	134320	92701
sp|P58936|TRKA2_METMA Trk system potassium uptake protein TrkA homolog 2 OS=Methanosarcina mazei (strain ATCC BAA-159 / DSM 3647 / Goe1 / Go1 / JCM 11833 / OCM 88) OX=192952 GN=trkA2 PE=3 SV=1	968	61670	98965	65444
tr|Q8PRR1|Q8PRR1_METMA Transposase OS=Methanosarcina mazei (strain ATCC BAA-159 / DSM 3647 / Goe1 / Go1 / JCM 11833 / OCM 88) OX=192952 GN=MM_0396 PE=4 SV=1;tr|Q8Q087|Q8Q087_METMA Transposase OS=Methanosarcina mazei (strain ATCC BAA-159 / DSM 3647 / Goe1 /	969	47855	92427	75277
	970	0	210040	0
sp|Q8Q0T5|GATE_METMA Glutamyl-tRNA(Gln) amidotransferase subunit E OS=Methanosarcina mazei (strain ATCC BAA-159 / DSM 3647 / Goe1 / Go1 / JCM 11833 / OCM 88) OX=192952 GN=gatE PE=3 SV=1	971	31710	142240	32568
sp|Q8PW84|AROC_METMA Chorismate synthase OS=Methanosarcina mazei (strain ATCC BAA-159 / DSM 3647 / Goe1 / Go1 / JCM 11833 / OCM 88) OX=192952 GN=aroC PE=3 SV=1	972	62725	0	140390
tr|Q8PW27|Q8PW27_METMA Methyltransferase OS=Methanosarcina mazei (strain ATCC BAA-159 / DSM 3647 / Goe1 / Go1 / JCM 11833 / OCM 88) OX=192952 GN=MM_1775 PE=4 SV=1	973	112380	0	88704
sp|Q8Q0F4|THIC1_METMA Phosphomethylpyrimidine synthase 1 OS=Methanosarcina mazei (strain ATCC BAA-159 / DSM 3647 / Goe1 / Go1 / JCM 11833 / OCM 88) OX=192952 GN=thiC1 PE=3 SV=2	974	0	47718	149900
tr|Q8PYE6|Q8PYE6_METMA Conserved protein OS=Methanosarcina mazei (strain ATCC BAA-159 / DSM 3647 / Goe1 / Go1 / JCM 11833 / OCM 88) OX=192952 GN=MM_0916 PE=4 SV=1	975	0	121040	75951
tr|Q8PVM7|Q8PVM7_METMA Conserved protein OS=Methanosarcina mazei (strain ATCC BAA-159 / DSM 3647 / Goe1 / Go1 / JCM 11833 / OCM 88) OX=192952 GN=MM_1936 PE=4 SV=1	976	79833	113210	0
sp|Q8PZL6|ARGC_METMA N-acetyl-gamma-glutamyl-phosphate reductase OS=Methanosarcina mazei (strain ATCC BAA-159 / DSM 3647 / Goe1 / Go1 / JCM 11833 / OCM 88) OX=192952 GN=argC PE=3 SV=1	977	0	147480	44461
tr|Q8PTA9|Q8PTA9_METMA Conserved protein OS=Methanosarcina mazei (strain ATCC BAA-159 / DSM 3647 / Goe1 / Go1 / JCM 11833 / OCM 88) OX=192952 GN=MM_2808 PE=4 SV=1	978	0	191060	0
tr|Q8PVU0|Q8PVU0_METMA Conserved protein OS=Methanosarcina mazei (strain ATCC BAA-159 / DSM 3647 / Goe1 / Go1 / JCM 11833 / OCM 88) OX=192952 GN=MM_1870 PE=4 SV=1	979	131670	35782	19744
tr|Q8PUW5|Q8PUW5_METMA Putative glycosyltransferase OS=Methanosarcina mazei (strain ATCC BAA-159 / DSM 3647 / Goe1 / Go1 / JCM 11833 / OCM 88) OX=192952 GN=MM_2213 PE=4 SV=1	980	84637	73907	19573
tr|Q8PXY3|Q8PXY3_METMA Undecaprenyl pyrophosphate synthetase OS=Methanosarcina mazei (strain ATCC BAA-159 / DSM 3647 / Goe1 / Go1 / JCM 11833 / OCM 88) OX=192952 GN=MM_1083 PE=4 SV=1	981	0	0	177600
tr|Q8PZU7|Q8PZU7_METMA CCG domain-containing protein OS=Methanosarcina mazei (strain ATCC BAA-159 / DSM 3647 / Goe1 / Go1 / JCM 11833 / OCM 88) OX=192952 GN=MM_0392 PE=4 SV=1	982	0	177090	0
tr|Q8PUI5|Q8PUI5_METMA Putative phosphatase OS=Methanosarcina mazei (strain ATCC BAA-159 / DSM 3647 / Goe1 / Go1 / JCM 11833 / OCM 88) OX=192952 GN=MM_2349 PE=3 SV=1	983	51128	57465	67572
tr|Q8PWA8|Q8PWA8_METMA DNA mismatch repair protein MutL OS=Methanosarcina mazei (strain ATCC BAA-159 / DSM 3647 / Goe1 / Go1 / JCM 11833 / OCM 88) OX=192952 GN=mutL PE=3 SV=1	984	35766	33806	103020
tr|Q8PSM0|Q8PSM0_METMA Conserved protein OS=Methanosarcina mazei (strain ATCC BAA-159 / DSM 3647 / Goe1 / Go1 / JCM 11833 / OCM 88) OX=192952 GN=MM_3059 PE=4 SV=1	985	0	169860	0
	986	50406	113890	0
tr|Q8PYB1|Q8PYB1_METMA CARDB domain-containing protein OS=Methanosarcina mazei (strain ATCC BAA-159 / DSM 3647 / Goe1 / Go1 / JCM 11833 / OCM 88) OX=192952 GN=MM_0952 PE=4 SV=1	987	69775	56212	38212
	988	164190	0	0
tr|Q8PT32|Q8PT32_METMA Hypothetical sensory transduction histidine kinase OS=Methanosarcina mazei (strain ATCC BAA-159 / DSM 3647 / Goe1 / Go1 / JCM 11833 / OCM 88) OX=192952 GN=MM_2886 PE=4 SV=1	989	29174	95206	35366
tr|Q8PXN4|Q8PXN4_METMA Glycosyltransferase OS=Methanosarcina mazei (strain ATCC BAA-159 / DSM 3647 / Goe1 / Go1 / JCM 11833 / OCM 88) OX=192952 GN=MM_1182 PE=4 SV=1	990	0	0	152530
tr|Q8PTR7|Q8PTR7_METMA Aldehyde ferredoxin oxidoreductase OS=Methanosarcina mazei (strain ATCC BAA-159 / DSM 3647 / Goe1 / Go1 / JCM 11833 / OCM 88) OX=192952 GN=MM_2645 PE=3 SV=1	991	0	67575	84940
tr|Q8PVT3|Q8PVT3_METMA 2-(3-amino-3-carboxypropyl)histidine synthase OS=Methanosarcina mazei (strain ATCC BAA-159 / DSM 3647 / Goe1 / Go1 / JCM 11833 / OCM 88) OX=192952 GN=dph2 PE=3 SV=1	992	0	0	151770
tr|Q8PZ61|Q8PZ61_METMA MULTIHEME_CYTC domain-containing protein OS=Methanosarcina mazei (strain ATCC BAA-159 / DSM 3647 / Goe1 / Go1 / JCM 11833 / OCM 88) OX=192952 GN=MM_0633 PE=4 SV=1	993	0	149870	0
tr|Q8Q059|Q8Q059_METMA DNA-cytosine methyltransferase OS=Methanosarcina mazei (strain ATCC BAA-159 / DSM 3647 / Goe1 / Go1 / JCM 11833 / OCM 88) OX=192952 GN=MM_0278 PE=3 SV=1	994	0	0	147460
tr|Q8PUX5|Q8PUX5_METMA Uncharacterized protein OS=Methanosarcina mazei (strain ATCC BAA-159 / DSM 3647 / Goe1 / Go1 / JCM 11833 / OCM 88) OX=192952 GN=MM_2203 PE=4 SV=1	995	31070	52798	60675
tr|Q8PTD5|Q8PTD5_METMA DUF89 domain-containing protein OS=Methanosarcina mazei (strain ATCC BAA-159 / DSM 3647 / Goe1 / Go1 / JCM 11833 / OCM 88) OX=192952 GN=MM_2780 PE=4 SV=1	996	58364	86106	0
tr|Q8PTR6|Q8PTR6_METMA Sensory transduction protein kinase OS=Methanosarcina mazei (strain ATCC BAA-159 / DSM 3647 / Goe1 / Go1 / JCM 11833 / OCM 88) OX=192952 GN=MM_2646 PE=4 SV=1	997	71171	42907	29104
tr|Q8PX58|Q8PX58_METMA Uncharacterized protein OS=Methanosarcina mazei (strain ATCC BAA-159 / DSM 3647 / Goe1 / Go1 / JCM 11833 / OCM 88) OX=192952 GN=MM_1364 PE=4 SV=1	998	43753	72307	26561
tr|Q8PX98|Q8PX98_METMA Protein-glutamate O-methyltransferase OS=Methanosarcina mazei (strain ATCC BAA-159 / DSM 3647 / Goe1 / Go1 / JCM 11833 / OCM 88) OX=192952 GN=MM_1324 PE=4 SV=1	999	141110	0	0
tr|Q8PUF8|Q8PUF8_METMA Conserved protein OS=Methanosarcina mazei (strain ATCC BAA-159 / DSM 3647 / Goe1 / Go1 / JCM 11833 / OCM 88) OX=192952 GN=MM_2376 PE=4 SV=1	1000	0	65667	73460
tr|Q8PTG1|Q8PTG1_METMA Conserved protein OS=Methanosarcina mazei (strain ATCC BAA-159 / DSM 3647 / Goe1 / Go1 / JCM 11833 / OCM 88) OX=192952 GN=MM_2754 PE=4 SV=1	1001	19282	71665	48030
	1002	92992	0	44481
sp|Q8Q084|RFCL_METMA Replication factor C large subunit OS=Methanosarcina mazei (strain ATCC BAA-159 / DSM 3647 / Goe1 / Go1 / JCM 11833 / OCM 88) OX=192952 GN=rfcL PE=3 SV=1	1003	60548	75429	0
tr|Q8PUD2|Q8PUD2_METMA Potassium channel protein OS=Methanosarcina mazei (strain ATCC BAA-159 / DSM 3647 / Goe1 / Go1 / JCM 11833 / OCM 88) OX=192952 GN=MM_2403 PE=4 SV=1	1004	0	0	135200
sp|Q8PXJ1|GATA_METMA Glutamyl-tRNA(Gln) amidotransferase subunit A OS=Methanosarcina mazei (strain ATCC BAA-159 / DSM 3647 / Goe1 / Go1 / JCM 11833 / OCM 88) OX=192952 GN=gatA PE=3 SV=1	1005	0	61524	70920
tr|Q8PX35|Q8PX35_METMA ATP-dependent RNA helicase, EIF-4A family OS=Methanosarcina mazei (strain ATCC BAA-159 / DSM 3647 / Goe1 / Go1 / JCM 11833 / OCM 88) OX=192952 GN=MM_1387 PE=4 SV=1	1006	45544	50262	31063
tr|Q8PZH5|Q8PZH5_METMA Hypothetical sensory transduction histidine kinase OS=Methanosarcina mazei (strain ATCC BAA-159 / DSM 3647 / Goe1 / Go1 / JCM 11833 / OCM 88) OX=192952 GN=MM_0518 PE=4 SV=1	1007	32176	65994	28607
tr|Q8Q0T8|Q8Q0T8_METMA Acetylornithine aminotransferase OS=Methanosarcina mazei (strain ATCC BAA-159 / DSM 3647 / Goe1 / Go1 / JCM 11833 / OCM 88) OX=192952 GN=MM_0047 PE=3 SV=1	1008	0	82789	41961
tr|Q8PYH3|Q8PYH3_METMA Uncharacterized protein OS=Methanosarcina mazei (strain ATCC BAA-159 / DSM 3647 / Goe1 / Go1 / JCM 11833 / OCM 88) OX=192952 GN=MM_0889 PE=4 SV=1	1009	44477	0	65604
tr|Q8Q029|Q8Q029_METMA Metallo cofactor biosynthesis protein OS=Methanosarcina mazei (strain ATCC BAA-159 / DSM 3647 / Goe1 / Go1 / JCM 11833 / OCM 88) OX=192952 GN=MM_0309 PE=4 SV=1	1010	0	107160	0
tr|Q8PSW8|Q8PSW8_METMA Histidine kinase OS=Methanosarcina mazei (strain ATCC BAA-159 / DSM 3647 / Goe1 / Go1 / JCM 11833 / OCM 88) OX=192952 GN=MM_2955 PE=1 SV=1	1011	21166	22753	61493
tr|Q8PVP7|Q8PVP7_METMA Hypothetical sensory transduction histidine kinase OS=Methanosarcina mazei (strain ATCC BAA-159 / DSM 3647 / Goe1 / Go1 / JCM 11833 / OCM 88) OX=192952 GN=MM_1915 PE=4 SV=1	1012	104840	0	0
tr|Q8PUQ0|Q8PUQ0_METMA Pantoate kinase OS=Methanosarcina mazei (strain ATCC BAA-159 / DSM 3647 / Goe1 / Go1 / JCM 11833 / OCM 88) OX=192952 GN=MM_2282 PE=3 SV=1	1013	0	0	94975
sp|Q8PTK0|ENGB_METMA Probable GTP-binding protein EngB OS=Methanosarcina mazei (strain ATCC BAA-159 / DSM 3647 / Goe1 / Go1 / JCM 11833 / OCM 88) OX=192952 GN=engB PE=3 SV=1	1014	0	0	91607
sp|Q8PVF6|PSTB_METMA Phosphate import ATP-binding protein PstB OS=Methanosarcina mazei (strain ATCC BAA-159 / DSM 3647 / Goe1 / Go1 / JCM 11833 / OCM 88) OX=192952 GN=pstB PE=3 SV=1	1015	0	0	89103
	1016	0	0	87778
tr|Q8PYY4|Q8PYY4_METMA Pyruvate kinase OS=Methanosarcina mazei (strain ATCC BAA-159 / DSM 3647 / Goe1 / Go1 / JCM 11833 / OCM 88) OX=192952 GN=MM_0715 PE=3 SV=1	1017	0	0	87484
tr|Q8PTL3|Q8PTL3_METMA AAA_15 domain-containing protein OS=Methanosarcina mazei (strain ATCC BAA-159 / DSM 3647 / Goe1 / Go1 / JCM 11833 / OCM 88) OX=192952 GN=MM_2702 PE=4 SV=1	1018	0	84313	0
tr|Q8PS77|Q8PS77_METMA Two component system histidine kinase OS=Methanosarcina mazei (strain ATCC BAA-159 / DSM 3647 / Goe1 / Go1 / JCM 11833 / OCM 88) OX=192952 GN=MM_3205 PE=4 SV=1	1019	0	82900	0
;	1020	82059	0	0
tr|Q8PSI0|Q8PSI0_METMA Histidine kinase OS=Methanosarcina mazei (strain ATCC BAA-159 / DSM 3647 / Goe1 / Go1 / JCM 11833 / OCM 88) OX=192952 GN=MM_3099 PE=4 SV=1	1021	24096	27582	29692
sp|Q8Q0M5|MPTN_METMA Tetrahydromethanopterin:alpha-L-glutamate ligase OS=Methanosarcina mazei (strain ATCC BAA-159 / DSM 3647 / Goe1 / Go1 / JCM 11833 / OCM 88) OX=192952 GN=mptN PE=3 SV=1	1022	0	44271	35835
tr|Q8Q0K1|Q8Q0K1_METMA Ferredoxin oxidoreductase OS=Methanosarcina mazei (strain ATCC BAA-159 / DSM 3647 / Goe1 / Go1 / JCM 11833 / OCM 88) OX=192952 GN=MM_0135 PE=4 SV=1	1023	0	0	77812
tr|Q8PXE5|Q8PXE5_METMA Prephenate dehydrogenase OS=Methanosarcina mazei (strain ATCC BAA-159 / DSM 3647 / Goe1 / Go1 / JCM 11833 / OCM 88) OX=192952 GN=MM_1275 PE=4 SV=1	1024	0	45181	31377
tr|Q8PWG0|Q8PWG0_METMA Conserved protein OS=Methanosarcina mazei (strain ATCC BAA-159 / DSM 3647 / Goe1 / Go1 / JCM 11833 / OCM 88) OX=192952 GN=MM_1629 PE=4 SV=1	1025	0	45521	28307
sp|Q8PUY4|RAD50_METMA DNA double-strand break repair Rad50 ATPase OS=Methanosarcina mazei (strain ATCC BAA-159 / DSM 3647 / Goe1 / Go1 / JCM 11833 / OCM 88) OX=192952 GN=rad50 PE=3 SV=1	1026	18435	14128	36339
sp|Q8PS49|THIE_METMA Thiamine-phosphate synthase OS=Methanosarcina mazei (strain ATCC BAA-159 / DSM 3647 / Goe1 / Go1 / JCM 11833 / OCM 88) OX=192952 GN=thiE PE=3 SV=1	1027	0	68668	0
tr|Q8Q0B6|Q8Q0B6_METMA Fe-S oxidoreductase OS=Methanosarcina mazei (strain ATCC BAA-159 / DSM 3647 / Goe1 / Go1 / JCM 11833 / OCM 88) OX=192952 GN=MM_0221 PE=4 SV=1	1028	0	67034	0
tr|Q8PSD8|Q8PSD8_METMA Type I restriction-modification system restriction subunit OS=Methanosarcina mazei (strain ATCC BAA-159 / DSM 3647 / Goe1 / Go1 / JCM 11833 / OCM 88) OX=192952 GN=MM_3141 PE=4 SV=1	1029	17609	29497	19161
tr|Q8Q010|Q8Q010_METMA Chemotaxis protein CheA OS=Methanosarcina mazei (strain ATCC BAA-159 / DSM 3647 / Goe1 / Go1 / JCM 11833 / OCM 88) OX=192952 GN=cheA PE=4 SV=1	1030	66124	0	0
tr|Q8PUA2|Q8PUA2_METMA Hypothetical sensory transduction histidine kinase OS=Methanosarcina mazei (strain ATCC BAA-159 / DSM 3647 / Goe1 / Go1 / JCM 11833 / OCM 88) OX=192952 GN=MM_2435 PE=4 SV=1	1031	0	64379	0
tr|Q8PTH6|Q8PTH6_METMA Type I restriction-modification system specificity subunit OS=Methanosarcina mazei (strain ATCC BAA-159 / DSM 3647 / Goe1 / Go1 / JCM 11833 / OCM 88) OX=192952 GN=MM_2739 PE=4 SV=1	1032	0	64201	0
tr|Q8PXZ9|Q8PXZ9_METMA Conserved protein OS=Methanosarcina mazei (strain ATCC BAA-159 / DSM 3647 / Goe1 / Go1 / JCM 11833 / OCM 88) OX=192952 GN=MM_1067 PE=4 SV=1	1033	0	60869	0
	1034	0	59576	0
tr|Q8PSV3|Q8PSV3_METMA CTP_transf_like domain-containing protein OS=Methanosarcina mazei (strain ATCC BAA-159 / DSM 3647 / Goe1 / Go1 / JCM 11833 / OCM 88) OX=192952 GN=MM_2973 PE=4 SV=1	1035	0	59259	0
;	1036	54261	0	0
tr|Q8PWD1|Q8PWD1_METMA Methyl-accepting chemotaxis protein OS=Methanosarcina mazei (strain ATCC BAA-159 / DSM 3647 / Goe1 / Go1 / JCM 11833 / OCM 88) OX=192952 GN=tlpC PE=4 SV=1	1037	0	44642	0
sp|Q8PUH2|AROK_METMA Shikimate kinase OS=Methanosarcina mazei (strain ATCC BAA-159 / DSM 3647 / Goe1 / Go1 / JCM 11833 / OCM 88) OX=192952 GN=aroK PE=3 SV=1	1038	39103	0	0
tr|Q8PWU7|Q8PWU7_METMA SWF/SNF family helicase OS=Methanosarcina mazei (strain ATCC BAA-159 / DSM 3647 / Goe1 / Go1 / JCM 11833 / OCM 88) OX=192952 GN=MM_1479 PE=4 SV=1	1039	0	30230	0
tr|Q8Q061|Q8Q061_METMA Superfamily II DNA and RNA helicase OS=Methanosarcina mazei (strain ATCC BAA-159 / DSM 3647 / Goe1 / Go1 / JCM 11833 / OCM 88) OX=192952 GN=MM_0276 PE=4 SV=1	1040	0	16455	10036
tr|Q8PTU9|Q8PTU9_METMA Putative ATP-dependent helicase OS=Methanosarcina mazei (strain ATCC BAA-159 / DSM 3647 / Goe1 / Go1 / JCM 11833 / OCM 88) OX=192952 GN=MM_2612 PE=4 SV=1	1041	26462	0	0
	1042	21488	0	0
tr|Q8PTJ5|Q8PTJ5_METMA TPR_REGION domain-containing protein OS=Methanosarcina mazei (strain ATCC BAA-159 / DSM 3647 / Goe1 / Go1 / JCM 11833 / OCM 88) OX=192952 GN=MM_2720 PE=4 SV=1	1043	13266	0	0
	1044	0	0	0
	1045	0	0	0
	1046	0	0	0
	1047	0	0	0
	1048	0	0	0
	1049	0	0	0
	1050	0	0	0
	1051	0	0	0
	1052	0	0	0
;	1053	0	0	0
;	1054	0	0	0
;	1055	0	0	0
	1056	0	0	0
tr|F1SVJ4|F1SVJ4_METMA A1AO H+ ATPase subunit K OS=Methanosarcina mazei (strain ATCC BAA-159 / DSM 3647 / Goe1 / Go1 / JCM 11833 / OCM 88) OX=192952 GN=MM_0784 PE=4 SV=1	1057	0	0	0
tr|Q8PRT7|Q8PRT7_METMA Uncharacterized protein OS=Methanosarcina mazei (strain ATCC BAA-159 / DSM 3647 / Goe1 / Go1 / JCM 11833 / OCM 88) OX=192952 GN=MM_3356 PE=4 SV=1	1058	0	0	0
tr|Q8PS01|Q8PS01_METMA Uncharacterized protein OS=Methanosarcina mazei (strain ATCC BAA-159 / DSM 3647 / Goe1 / Go1 / JCM 11833 / OCM 88) OX=192952 GN=MM_3287 PE=4 SV=1	1059	0	0	0
tr|Q8PS06|Q8PS06_METMA Putative ATP-dependent helicase OS=Methanosarcina mazei (strain ATCC BAA-159 / DSM 3647 / Goe1 / Go1 / JCM 11833 / OCM 88) OX=192952 GN=MM_3282 PE=4 SV=1	1060	0	0	0
tr|Q8PS19|Q8PS19_METMA Serine O-acetyltransferase OS=Methanosarcina mazei (strain ATCC BAA-159 / DSM 3647 / Goe1 / Go1 / JCM 11833 / OCM 88) OX=192952 GN=MM_3269 PE=4 SV=1	1061	0	0	0
sp|Q8PS92|DTDA_METMA D-aminoacyl-tRNA deacylase OS=Methanosarcina mazei (strain ATCC BAA-159 / DSM 3647 / Goe1 / Go1 / JCM 11833 / OCM 88) OX=192952 GN=dtdA PE=3 SV=1	1062	0	0	0
tr|Q8PSM3|Q8PSM3_METMA Competence-like protein OS=Methanosarcina mazei (strain ATCC BAA-159 / DSM 3647 / Goe1 / Go1 / JCM 11833 / OCM 88) OX=192952 GN=comA PE=4 SV=1	1063	0	0	0
tr|Q8PSP8|Q8PSP8_METMA Lactoylglutathione lyase OS=Methanosarcina mazei (strain ATCC BAA-159 / DSM 3647 / Goe1 / Go1 / JCM 11833 / OCM 88) OX=192952 GN=MM_3029 PE=4 SV=1	1064	0	0	0
tr|Q8PSR4|Q8PSR4_METMA Uncharacterized protein OS=Methanosarcina mazei (strain ATCC BAA-159 / DSM 3647 / Goe1 / Go1 / JCM 11833 / OCM 88) OX=192952 GN=MM_3012 PE=4 SV=1	1065	0	0	0
tr|Q8PSS4|Q8PSS4_METMA Uncharacterized protein OS=Methanosarcina mazei (strain ATCC BAA-159 / DSM 3647 / Goe1 / Go1 / JCM 11833 / OCM 88) OX=192952 GN=MM_3002 PE=4 SV=1	1066	0	0	0
tr|Q8PT77|Q8PT77_METMA Acetolactate synthase OS=Methanosarcina mazei (strain ATCC BAA-159 / DSM 3647 / Goe1 / Go1 / JCM 11833 / OCM 88) OX=192952 GN=MM_2841 PE=3 SV=1	1067	0	0	0
tr|Q8PTK9|Q8PTK9_METMA Conserved protein OS=Methanosarcina mazei (strain ATCC BAA-159 / DSM 3647 / Goe1 / Go1 / JCM 11833 / OCM 88) OX=192952 GN=MM_2706 PE=4 SV=1	1068	0	0	0
tr|Q8PTP6|Q8PTP6_METMA MoxR-like ATPase OS=Methanosarcina mazei (strain ATCC BAA-159 / DSM 3647 / Goe1 / Go1 / JCM 11833 / OCM 88) OX=192952 GN=MM_2667 PE=4 SV=1	1069	0	0	0
tr|Q8PTQ0|Q8PTQ0_METMA Conserved protein OS=Methanosarcina mazei (strain ATCC BAA-159 / DSM 3647 / Goe1 / Go1 / JCM 11833 / OCM 88) OX=192952 GN=MM_2663 PE=4 SV=1	1070	0	0	0
tr|Q8PTW6|Q8PTW6_METMA TPR_REGION domain-containing protein OS=Methanosarcina mazei (strain ATCC BAA-159 / DSM 3647 / Goe1 / Go1 / JCM 11833 / OCM 88) OX=192952 GN=MM_2594 PE=4 SV=1	1071	0	0	0
tr|Q8PU38|Q8PU38_METMA Sensory transduction histidine kinases OS=Methanosarcina mazei (strain ATCC BAA-159 / DSM 3647 / Goe1 / Go1 / JCM 11833 / OCM 88) OX=192952 GN=MM_2518 PE=4 SV=1	1072	0	0	0
tr|Q8PVE5|Q8PVE5_METMA Twitching mobility (PilT) related protein OS=Methanosarcina mazei (strain ATCC BAA-159 / DSM 3647 / Goe1 / Go1 / JCM 11833 / OCM 88) OX=192952 GN=MM_2020 PE=4 SV=1	1073	0	0	0
tr|Q8PVG0|Q8PVG0_METMA Phosphate-binding protein OS=Methanosarcina mazei (strain ATCC BAA-159 / DSM 3647 / Goe1 / Go1 / JCM 11833 / OCM 88) OX=192952 GN=MM_2005 PE=4 SV=1	1074	0	0	0
tr|Q8PVU9|Q8PVU9_METMA Conserved protein OS=Methanosarcina mazei (strain ATCC BAA-159 / DSM 3647 / Goe1 / Go1 / JCM 11833 / OCM 88) OX=192952 GN=MM_1861 PE=4 SV=1	1075	0	0	0
tr|Q8PVW5|Q8PVW5_METMA Sulfite reductase, assimilatory-type OS=Methanosarcina mazei (strain ATCC BAA-159 / DSM 3647 / Goe1 / Go1 / JCM 11833 / OCM 88) OX=192952 GN=MM_1842 PE=4 SV=1	1076	0	0	0
tr|Q8PW10|Q8PW10_METMA Uncharacterized protein OS=Methanosarcina mazei (strain ATCC BAA-159 / DSM 3647 / Goe1 / Go1 / JCM 11833 / OCM 88) OX=192952 GN=MM_1794 PE=4 SV=1	1077	0	0	0
tr|Q8PWY2|Q8PWY2_METMA Biotin synthetase OS=Methanosarcina mazei (strain ATCC BAA-159 / DSM 3647 / Goe1 / Go1 / JCM 11833 / OCM 88) OX=192952 GN=MM_1444 PE=4 SV=1	1078	0	0	0
tr|Q8PX66|Q8PX66_METMA Conserved protein OS=Methanosarcina mazei (strain ATCC BAA-159 / DSM 3647 / Goe1 / Go1 / JCM 11833 / OCM 88) OX=192952 GN=MM_1356 PE=4 SV=1	1079	0	0	0
tr|Q8PX77|Q8PX77_METMA DNA polymerase II small subunit OS=Methanosarcina mazei (strain ATCC BAA-159 / DSM 3647 / Goe1 / Go1 / JCM 11833 / OCM 88) OX=192952 GN=polB PE=3 SV=1	1080	0	0	0
tr|Q8PXU9|Q8PXU9_METMA Polysaccharide deacetylase OS=Methanosarcina mazei (strain ATCC BAA-159 / DSM 3647 / Goe1 / Go1 / JCM 11833 / OCM 88) OX=192952 GN=MM_1117 PE=4 SV=1	1081	0	0	0
tr|Q8PXZ1|Q8PXZ1_METMA Putative regulatory protein OS=Methanosarcina mazei (strain ATCC BAA-159 / DSM 3647 / Goe1 / Go1 / JCM 11833 / OCM 88) OX=192952 GN=MM_1075 PE=3 SV=1	1082	0	0	0
tr|Q8PYB3|Q8PYB3_METMA ABC transporter, ATP-binding protein OS=Methanosarcina mazei (strain ATCC BAA-159 / DSM 3647 / Goe1 / Go1 / JCM 11833 / OCM 88) OX=192952 GN=MM_0950 PE=4 SV=1	1083	0	0	0
tr|Q8PYG8|Q8PYG8_METMA CbiM protein OS=Methanosarcina mazei (strain ATCC BAA-159 / DSM 3647 / Goe1 / Go1 / JCM 11833 / OCM 88) OX=192952 GN=MM_0894 PE=4 SV=1	1084	0	0	0
tr|Q8PZ42|Q8PZ42_METMA Glycosyltransferase OS=Methanosarcina mazei (strain ATCC BAA-159 / DSM 3647 / Goe1 / Go1 / JCM 11833 / OCM 88) OX=192952 GN=MM_0652 PE=4 SV=1	1085	0	0	0
tr|Q8PZ59|Q8PZ59_METMA Flavoprotein OS=Methanosarcina mazei (strain ATCC BAA-159 / DSM 3647 / Goe1 / Go1 / JCM 11833 / OCM 88) OX=192952 GN=MM_0635 PE=4 SV=1	1086	0	0	0
tr|Q8PZG5|Q8PZG5_METMA Hydrolase OS=Methanosarcina mazei (strain ATCC BAA-159 / DSM 3647 / Goe1 / Go1 / JCM 11833 / OCM 88) OX=192952 GN=MM_0529 PE=4 SV=1	1087	0	0	0
tr|Q8PZP4|Q8PZP4_METMA PRC domain-containing protein OS=Methanosarcina mazei (strain ATCC BAA-159 / DSM 3647 / Goe1 / Go1 / JCM 11833 / OCM 88) OX=192952 GN=MM_0448 PE=4 SV=1	1088	0	0	0
tr|Q8PZQ6|Q8PZQ6_METMA Thioredoxin OS=Methanosarcina mazei (strain ATCC BAA-159 / DSM 3647 / Goe1 / Go1 / JCM 11833 / OCM 88) OX=192952 GN=MM_0436 PE=4 SV=1	1089	0	0	0
tr|Q8PZY7|Q8PZY7_METMA Conserved protein OS=Methanosarcina mazei (strain ATCC BAA-159 / DSM 3647 / Goe1 / Go1 / JCM 11833 / OCM 88) OX=192952 GN=MM_0351 PE=4 SV=1	1090	0	0	0
tr|Q8PZZ3|Q8PZZ3_METMA Transcriptional regulator OS=Methanosarcina mazei (strain ATCC BAA-159 / DSM 3647 / Goe1 / Go1 / JCM 11833 / OCM 88) OX=192952 GN=MM_0345 PE=4 SV=1	1091	0	0	0
tr|Q8Q0H3|Q8Q0H3_METMA DNA repair protein OS=Methanosarcina mazei (strain ATCC BAA-159 / DSM 3647 / Goe1 / Go1 / JCM 11833 / OCM 88) OX=192952 GN=rad2 PE=4 SV=1	1092	0	0	0
tr|Q8Q0I1|Q8Q0I1_METMA Conserved protein OS=Methanosarcina mazei (strain ATCC BAA-159 / DSM 3647 / Goe1 / Go1 / JCM 11833 / OCM 88) OX=192952 GN=MM_0155 PE=4 SV=1	1093	0	0	0
tr|Q8Q0L7|Q8Q0L7_METMA Uncharacterized protein OS=Methanosarcina mazei (strain ATCC BAA-159 / DSM 3647 / Goe1 / Go1 / JCM 11833 / OCM 88) OX=192952 GN=MM_0119 PE=4 SV=1	1094	0	0	0

## Sheet: Supp. Fig. 9b
IBAQ ranking His-MtrI Pulldown
Protein	IBAQ rank (mean of duplicates)	iBAQ His-MtrI vector control 1	iBAQ His-MtrI vector control 2
sp|Q8PYL9|NIKR2_METMA Putative nickel-responsive regulator 2 OS=Methanosarcina mazei (strain ATCC BAA-159 / DSM 3647 / Goe1 / Go1 / JCM 11833 / OCM 88) OX=192952 GN=MM_0842 PE=3 SV=2	1	3106300000	827620000
sp|Q8PZH6|CFBA_METMA Sirohydrochlorin cobaltochelatase OS=Methanosarcina mazei (strain ATCC BAA-159 / DSM 3647 / Goe1 / Go1 / JCM 11833 / OCM 88) OX=192952 GN=cbiX PE=3 SV=1	2	1930800000	1133300000
tr|Q8PY95|Q8PY95_METMA Glutamate synthase, large chain OS=Methanosarcina mazei (strain ATCC BAA-159 / DSM 3647 / Goe1 / Go1 / JCM 11833 / OCM 88) OX=192952 GN=MM_0968 PE=4 SV=1	3	837730000	629060000
tr|Q8PYA1|Q8PYA1_METMA Conserved protein OS=Methanosarcina mazei (strain ATCC BAA-159 / DSM 3647 / Goe1 / Go1 / JCM 11833 / OCM 88) OX=192952 GN=MM_0962 PE=4 SV=1	4	667370000	794340000
sp|P58972|MTBB3_METMA Dimethylamine methyltransferase MtbB3 OS=Methanosarcina mazei (strain ATCC BAA-159 / DSM 3647 / Goe1 / Go1 / JCM 11833 / OCM 88) OX=192952 GN=mtbB3 PE=3 SV=2	5	817690000	504770000
tr|Q8PXZ4|Q8PXZ4_METMA Conserved protein OS=Methanosarcina mazei (strain ATCC BAA-159 / DSM 3647 / Goe1 / Go1 / JCM 11833 / OCM 88) OX=192952 GN=MM_1072 PE=4 SV=1	6	781630000	483710000
sp|F1SVE1|FPOO_METMA F(420)H(2) dehydrogenase subunit O OS=Methanosarcina mazei (strain ATCC BAA-159 / DSM 3647 / Goe1 / Go1 / JCM 11833 / OCM 88) OX=192952 GN=fpoO PE=1 SV=1	7	640530000	449860000
sp|P58966|CIMA_METMA Putative (R)-citramalate synthase CimA OS=Methanosarcina mazei (strain ATCC BAA-159 / DSM 3647 / Goe1 / Go1 / JCM 11833 / OCM 88) OX=192952 GN=cimA PE=3 SV=1	8	479780000	464870000
tr|Q8PY77|Q8PY77_METMA Conserved protein OS=Methanosarcina mazei (strain ATCC BAA-159 / DSM 3647 / Goe1 / Go1 / JCM 11833 / OCM 88) OX=192952 GN=MM_0987 PE=4 SV=1	9	408080000	530140000
sp|Q8PV29|RL30_METMA 50S ribosomal protein L30 OS=Methanosarcina mazei (strain ATCC BAA-159 / DSM 3647 / Goe1 / Go1 / JCM 11833 / OCM 88) OX=192952 GN=rpl30 PE=3 SV=1	10	536350000	249010000
tr|Q8PXH7|Q8PXH7_METMA Methyl-coenzyme M reductase subunit gamma OS=Methanosarcina mazei (strain ATCC BAA-159 / DSM 3647 / Goe1 / Go1 / JCM 11833 / OCM 88) OX=192952 GN=MM_1241 PE=3 SV=1	11	296310000	317050000
tr|Q8PWE2|Q8PWE2_METMA Methanol:corrinoid methyltransferase MtaB OS=Methanosarcina mazei (strain ATCC BAA-159 / DSM 3647 / Goe1 / Go1 / JCM 11833 / OCM 88) OX=192952 GN=MM_1647 PE=4 SV=1	12	335580000	225500000
sp|Q8PVW3|HDRD_METMA Dihydromethanophenazine:CoB--CoM heterodisulfide reductase subunit D OS=Methanosarcina mazei (strain ATCC BAA-159 / DSM 3647 / Goe1 / Go1 / JCM 11833 / OCM 88) OX=192952 GN=hdrD PE=1 SV=2	13	240550000	313180000
tr|Q8PZT2|Q8PZT2_METMA Uncharacterized protein OS=Methanosarcina mazei (strain ATCC BAA-159 / DSM 3647 / Goe1 / Go1 / JCM 11833 / OCM 88) OX=192952 GN=MM_0410 PE=4 SV=1	14	352970000	169180000
tr|Q8PX90|Q8PX90_METMA Iron-dependent repressor OS=Methanosarcina mazei (strain ATCC BAA-159 / DSM 3647 / Goe1 / Go1 / JCM 11833 / OCM 88) OX=192952 GN=MM_1332 PE=3 SV=1	15	216790000	302980000
sp|P58968|LEU1_METMA Probable 2-isopropylmalate synthase OS=Methanosarcina mazei (strain ATCC BAA-159 / DSM 3647 / Goe1 / Go1 / JCM 11833 / OCM 88) OX=192952 GN=leuA PE=3 SV=1	16	314240000	202640000
sp|Q8PY39|THIC2_METMA Phosphomethylpyrimidine synthase 2 OS=Methanosarcina mazei (strain ATCC BAA-159 / DSM 3647 / Goe1 / Go1 / JCM 11833 / OCM 88) OX=192952 GN=thiC2 PE=3 SV=2	17	264370000	221200000
tr|Q8PZK9|Q8PZK9_METMA Small heat shock protein OS=Methanosarcina mazei (strain ATCC BAA-159 / DSM 3647 / Goe1 / Go1 / JCM 11833 / OCM 88) OX=192952 GN=MM_0483 PE=3 SV=1	18	236430000	200720000
tr|Q8PXH8|Q8PXH8_METMA Methyl-coenzyme M reductase subunit alpha OS=Methanosarcina mazei (strain ATCC BAA-159 / DSM 3647 / Goe1 / Go1 / JCM 11833 / OCM 88) OX=192952 GN=MM_1240 PE=3 SV=1	19	191950000	213650000
tr|Q8Q036|Q8Q036_METMA Glucosamine-1-phosphate N-acetyltransferase OS=Methanosarcina mazei (strain ATCC BAA-159 / DSM 3647 / Goe1 / Go1 / JCM 11833 / OCM 88) OX=192952 GN=MM_0302 PE=3 SV=1	20	201960000	198350000
tr|Q8PWJ5|Q8PWJ5_METMA Conserved protein OS=Methanosarcina mazei (strain ATCC BAA-159 / DSM 3647 / Goe1 / Go1 / JCM 11833 / OCM 88) OX=192952 GN=MM_1590 PE=4 SV=1	21	153270000	243520000
sp|Q8PV44|RS3_METMA 30S ribosomal protein S3 OS=Methanosarcina mazei (strain ATCC BAA-159 / DSM 3647 / Goe1 / Go1 / JCM 11833 / OCM 88) OX=192952 GN=rps3 PE=3 SV=1	22	193190000	184390000
tr|Q8PXZ3|Q8PXZ3_METMA Methanol corrinoid protein OS=Methanosarcina mazei (strain ATCC BAA-159 / DSM 3647 / Goe1 / Go1 / JCM 11833 / OCM 88) OX=192952 GN=mtaC PE=3 SV=1	23	208930000	165920000
tr|Q8PWX0|Q8PWX0_METMA Universal stress protein OS=Methanosarcina mazei (strain ATCC BAA-159 / DSM 3647 / Goe1 / Go1 / JCM 11833 / OCM 88) OX=192952 GN=MM_1456 PE=4 SV=1	24	178530000	189290000
tr|Q8PYW9|Q8PYW9_METMA SAM-dependent methyltransferases OS=Methanosarcina mazei (strain ATCC BAA-159 / DSM 3647 / Goe1 / Go1 / JCM 11833 / OCM 88) OX=192952 GN=MM_0730 PE=4 SV=1	25	197910000	165770000
tr|Q8PSX5|Q8PSX5_METMA Conserved protein OS=Methanosarcina mazei (strain ATCC BAA-159 / DSM 3647 / Goe1 / Go1 / JCM 11833 / OCM 88) OX=192952 GN=MM_2948 PE=4 SV=1	26	222830000	139110000
tr|Q8PTY3|Q8PTY3_METMA Conserved protein OS=Methanosarcina mazei (strain ATCC BAA-159 / DSM 3647 / Goe1 / Go1 / JCM 11833 / OCM 88) OX=192952 GN=MM_2574 PE=4 SV=1	27	176680000	160230000
tr|Q8PVE9|Q8PVE9_METMA HesB protein OS=Methanosarcina mazei (strain ATCC BAA-159 / DSM 3647 / Goe1 / Go1 / JCM 11833 / OCM 88) OX=192952 GN=MM_2016 PE=4 SV=1	28	164470000	157360000
tr|Q8PXH4|Q8PXH4_METMA Methyl-coenzyme M reductase subunit beta OS=Methanosarcina mazei (strain ATCC BAA-159 / DSM 3647 / Goe1 / Go1 / JCM 11833 / OCM 88) OX=192952 GN=MM_1244 PE=3 SV=1	29	145930000	150410000
sp|Q8PV36|RS14Z_METMA 30S ribosomal protein S14 type Z OS=Methanosarcina mazei (strain ATCC BAA-159 / DSM 3647 / Goe1 / Go1 / JCM 11833 / OCM 88) OX=192952 GN=rps14 PE=3 SV=1	30	142110000	147270000
sp|P61930|RS10_METMA 30S ribosomal protein S10 OS=Methanosarcina mazei (strain ATCC BAA-159 / DSM 3647 / Goe1 / Go1 / JCM 11833 / OCM 88) OX=192952 GN=rps10 PE=3 SV=1	31	129500000	146180000
	32	132660000	124450000
tr|Q8PYP1|Q8PYP1_METMA Conserved protein OS=Methanosarcina mazei (strain ATCC BAA-159 / DSM 3647 / Goe1 / Go1 / JCM 11833 / OCM 88) OX=192952 GN=MM_0820 PE=4 SV=1	33	149020000	89091000
tr|Q8PXX0|Q8PXX0_METMA Thermosome, alpha subunit OS=Methanosarcina mazei (strain ATCC BAA-159 / DSM 3647 / Goe1 / Go1 / JCM 11833 / OCM 88) OX=192952 GN=MM_1096 PE=3 SV=1	34	112300000	121520000
tr|Q8PY97|Q8PY97_METMA Glutamate synthase, large chain OS=Methanosarcina mazei (strain ATCC BAA-159 / DSM 3647 / Goe1 / Go1 / JCM 11833 / OCM 88) OX=192952 GN=MM_0966 PE=4 SV=1	35	96884000	114000000
tr|Q8PWE1|Q8PWE1_METMA Methanol corrinoid protein MtaC OS=Methanosarcina mazei (strain ATCC BAA-159 / DSM 3647 / Goe1 / Go1 / JCM 11833 / OCM 88) OX=192952 GN=mtaC PE=3 SV=1	36	132270000	77486000
tr|Q8PY96|Q8PY96_METMA Archaeal glutamate synthase [NADPH] OS=Methanosarcina mazei (strain ATCC BAA-159 / DSM 3647 / Goe1 / Go1 / JCM 11833 / OCM 88) OX=192952 GN=MM_0967 PE=3 SV=1	37	90128000	107060000
sp|Q8PU58|FPOA_METMA F(420)H(2) dehydrogenase subunit A OS=Methanosarcina mazei (strain ATCC BAA-159 / DSM 3647 / Goe1 / Go1 / JCM 11833 / OCM 88) OX=192952 GN=fpoA PE=1 SV=1	38	110880000	81957000
sp|Q8PXA1|FTR_METMA Formylmethanofuran--tetrahydromethanopterin formyltransferase OS=Methanosarcina mazei (strain ATCC BAA-159 / DSM 3647 / Goe1 / Go1 / JCM 11833 / OCM 88) OX=192952 GN=ftr PE=3 SV=1	39	95744000	91112000
sp|Q8PYF0|Y912_METMA UPF0288 protein MM_0912 OS=Methanosarcina mazei (strain ATCC BAA-159 / DSM 3647 / Goe1 / Go1 / JCM 11833 / OCM 88) OX=192952 GN=MM_0912 PE=3 SV=1	40	102350000	83746000
tr|Q8PYF4|Q8PYF4_METMA Conserved protein OS=Methanosarcina mazei (strain ATCC BAA-159 / DSM 3647 / Goe1 / Go1 / JCM 11833 / OCM 88) OX=192952 GN=MM_0908 PE=4 SV=1	41	55741000	128200000
tr|Q8PZ63|Q8PZ63_METMA CMD domain-containing protein OS=Methanosarcina mazei (strain ATCC BAA-159 / DSM 3647 / Goe1 / Go1 / JCM 11833 / OCM 88) OX=192952 GN=MM_0631 PE=4 SV=1	42	90779000	92532000
sp|Q8PWH0|Y1617_METMA Putative nickel insertion protein OS=Methanosarcina mazei (strain ATCC BAA-159 / DSM 3647 / Goe1 / Go1 / JCM 11833 / OCM 88) OX=192952 GN=MM_1617 PE=3 SV=1	43	88791000	91788000
tr|Q8PWL8|Q8PWL8_METMA Molybdenum formylmethanofuran dehydrogenase subunit OS=Methanosarcina mazei (strain ATCC BAA-159 / DSM 3647 / Goe1 / Go1 / JCM 11833 / OCM 88) OX=192952 GN=fmdA PE=4 SV=1	44	68119000	109230000
tr|Q8PWU8|Q8PWU8_METMA Molybdenum cofactor biosynthesis protein B OS=Methanosarcina mazei (strain ATCC BAA-159 / DSM 3647 / Goe1 / Go1 / JCM 11833 / OCM 88) OX=192952 GN=MM_1478 PE=4 SV=1	45	117640000	45573000
tr|Q8PT51|Q8PT51_METMA Coenzyme F390 synthetase/phenylacetyl-CoA Ligase OS=Methanosarcina mazei (strain ATCC BAA-159 / DSM 3647 / Goe1 / Go1 / JCM 11833 / OCM 88) OX=192952 GN=MM_2867 PE=4 SV=1	46	71446000	85342000
sp|Q8PXF0|GUAAA_METMA GMP synthase [glutamine-hydrolyzing] subunit A OS=Methanosarcina mazei (strain ATCC BAA-159 / DSM 3647 / Goe1 / Go1 / JCM 11833 / OCM 88) OX=192952 GN=guaAA PE=3 SV=1	47	83466000	69929000
sp|Q8PY36|TBP2_METMA TATA-box-binding protein 2 OS=Methanosarcina mazei (strain ATCC BAA-159 / DSM 3647 / Goe1 / Go1 / JCM 11833 / OCM 88) OX=192952 GN=tbp2 PE=3 SV=1	48	68724000	83518000
tr|Q8PX05|Q8PX05_METMA Aspartokinase OS=Methanosarcina mazei (strain ATCC BAA-159 / DSM 3647 / Goe1 / Go1 / JCM 11833 / OCM 88) OX=192952 GN=MM_1417 PE=3 SV=1	49	63381000	87947000
sp|Q8PYK3|SUI1_METMA Protein translation factor SUI1 homolog OS=Methanosarcina mazei (strain ATCC BAA-159 / DSM 3647 / Goe1 / Go1 / JCM 11833 / OCM 88) OX=192952 GN=MM_0858 PE=3 SV=1	50	63756000	80895000
tr|Q8PSA3|Q8PSA3_METMA Transcriptional regulator OS=Methanosarcina mazei (strain ATCC BAA-159 / DSM 3647 / Goe1 / Go1 / JCM 11833 / OCM 88) OX=192952 GN=MM_3179 PE=4 SV=1	51	60366000	80742000
tr|Q8PZV0|Q8PZV0_METMA Heterodisulfide reductase subunit HdrB OS=Methanosarcina mazei (strain ATCC BAA-159 / DSM 3647 / Goe1 / Go1 / JCM 11833 / OCM 88) OX=192952 GN=MM_0389 PE=4 SV=1	52	61130000	74254000
sp|Q8PY51|RL10_METMA 50S ribosomal protein L10 OS=Methanosarcina mazei (strain ATCC BAA-159 / DSM 3647 / Goe1 / Go1 / JCM 11833 / OCM 88) OX=192952 GN=rpl10 PE=3 SV=1	53	59686000	75093000
tr|Q8PVX8|Q8PVX8_METMA Pyruvate carboxylase subunit B OS=Methanosarcina mazei (strain ATCC BAA-159 / DSM 3647 / Goe1 / Go1 / JCM 11833 / OCM 88) OX=192952 GN=MM_1827 PE=4 SV=1	54	66619000	62275000
tr|Q8PXR3|Q8PXR3_METMA Myo-inositol 2-dehydrogenase OS=Methanosarcina mazei (strain ATCC BAA-159 / DSM 3647 / Goe1 / Go1 / JCM 11833 / OCM 88) OX=192952 GN=MM_1153 PE=4 SV=1	55	71760000	56679000
sp|P0CW05|ACKA_METMA Acetate kinase OS=Methanosarcina mazei (strain ATCC BAA-159 / DSM 3647 / Goe1 / Go1 / JCM 11833 / OCM 88) OX=192952 GN=ackA PE=3 SV=1	56	64182000	62826000
tr|Q8PY80|Q8PY80_METMA Conserved protein OS=Methanosarcina mazei (strain ATCC BAA-159 / DSM 3647 / Goe1 / Go1 / JCM 11833 / OCM 88) OX=192952 GN=MM_0984 PE=4 SV=1	57	58223000	67575000
tr|Q8PXH5|Q8PXH5_METMA Methyl-coenzyme M reductase operon protein D OS=Methanosarcina mazei (strain ATCC BAA-159 / DSM 3647 / Goe1 / Go1 / JCM 11833 / OCM 88) OX=192952 GN=MM_1243 PE=4 SV=1	58	68981000	54479000
tr|Q8PUL6|Q8PUL6_METMA Hydrogenase expression/formation protein OS=Methanosarcina mazei (strain ATCC BAA-159 / DSM 3647 / Goe1 / Go1 / JCM 11833 / OCM 88) OX=192952 GN=hypB PE=4 SV=1	59	64064000	59040000
tr|Q8PY56|Q8PY56_METMA Cell division protein FtsZ OS=Methanosarcina mazei (strain ATCC BAA-159 / DSM 3647 / Goe1 / Go1 / JCM 11833 / OCM 88) OX=192952 GN=ftsZ PE=3 SV=1	60	60868000	61942000
sp|P0CW13|DNAK_METMA Chaperone protein DnaK OS=Methanosarcina mazei (strain ATCC BAA-159 / DSM 3647 / Goe1 / Go1 / JCM 11833 / OCM 88) OX=192952 GN=dnaK PE=3 SV=1	61	66925000	52843000
tr|Q8PU37|Q8PU37_METMA GTP-binding protein homolog OS=Methanosarcina mazei (strain ATCC BAA-159 / DSM 3647 / Goe1 / Go1 / JCM 11833 / OCM 88) OX=192952 GN=MM_2519 PE=4 SV=1	62	48662000	70200000
	63	60653000	54247000
sp|P0CW11|GRPE_METMA Protein GrpE OS=Methanosarcina mazei (strain ATCC BAA-159 / DSM 3647 / Goe1 / Go1 / JCM 11833 / OCM 88) OX=192952 GN=grpE PE=3 SV=1	64	65817000	48688000
sp|P61932|RS27_METMA 30S ribosomal protein S27e OS=Methanosarcina mazei (strain ATCC BAA-159 / DSM 3647 / Goe1 / Go1 / JCM 11833 / OCM 88) OX=192952 GN=rps27e PE=3 SV=1	65	51649000	61035000
tr|Q8PTF7|Q8PTF7_METMA Uncharacterized protein OS=Methanosarcina mazei (strain ATCC BAA-159 / DSM 3647 / Goe1 / Go1 / JCM 11833 / OCM 88) OX=192952 GN=MM_2758 PE=4 SV=1	66	111580000	0
sp|Q8PV30|RS5_METMA 30S ribosomal protein S5 OS=Methanosarcina mazei (strain ATCC BAA-159 / DSM 3647 / Goe1 / Go1 / JCM 11833 / OCM 88) OX=192952 GN=rps5 PE=3 SV=1	67	55858000	52358000
tr|Q8PY67|Q8PY67_METMA Cobalamin biosynthesis protein G OS=Methanosarcina mazei (strain ATCC BAA-159 / DSM 3647 / Goe1 / Go1 / JCM 11833 / OCM 88) OX=192952 GN=MM_0997 PE=4 SV=1	68	54584000	52494000
sp|Q8PVI7|CSG_METMA Major S-layer protein OS=Methanosarcina mazei (strain ATCC BAA-159 / DSM 3647 / Goe1 / Go1 / JCM 11833 / OCM 88) OX=192952 GN=MM_1976 PE=1 SV=1	69	51008000	54708000
tr|Q8PX03|Q8PX03_METMA Small heat shock protein OS=Methanosarcina mazei (strain ATCC BAA-159 / DSM 3647 / Goe1 / Go1 / JCM 11833 / OCM 88) OX=192952 GN=MM_1419 PE=3 SV=1	70	50506000	53140000
sp|Q8PUR8|EF1A_METMA Elongation factor 1-alpha OS=Methanosarcina mazei (strain ATCC BAA-159 / DSM 3647 / Goe1 / Go1 / JCM 11833 / OCM 88) OX=192952 GN=tuf PE=3 SV=1	71	59344000	43010000
tr|Q8PX43|Q8PX43_METMA Thermosome, alpha subunit OS=Methanosarcina mazei (strain ATCC BAA-159 / DSM 3647 / Goe1 / Go1 / JCM 11833 / OCM 88) OX=192952 GN=MM_1379 PE=3 SV=1	72	48453000	51908000
tr|Q8PWL7|Q8PWL7_METMA Formylmethanofuran dehydrogenase OS=Methanosarcina mazei (strain ATCC BAA-159 / DSM 3647 / Goe1 / Go1 / JCM 11833 / OCM 88) OX=192952 GN=fmdC PE=4 SV=1	73	49630000	50568000
tr|Q8PVZ6|Q8PVZ6_METMA 50S ribosomal protein L44e OS=Methanosarcina mazei (strain ATCC BAA-159 / DSM 3647 / Goe1 / Go1 / JCM 11833 / OCM 88) OX=192952 GN=rpl44e PE=3 SV=1	74	41229000	57831000
tr|Q8PZX3|Q8PZX3_METMA Ferredoxin OS=Methanosarcina mazei (strain ATCC BAA-159 / DSM 3647 / Goe1 / Go1 / JCM 11833 / OCM 88) OX=192952 GN=MM_0366 PE=4 SV=1	75	8849400	89405000
sp|F1SVH9|FPOM_METMA F(420)H(2) dehydrogenase subunit M OS=Methanosarcina mazei (strain ATCC BAA-159 / DSM 3647 / Goe1 / Go1 / JCM 11833 / OCM 88) OX=192952 GN=fpoM PE=1 SV=1	76	49994000	48182000
sp|Q8PV41|RS17_METMA 30S ribosomal protein S17 OS=Methanosarcina mazei (strain ATCC BAA-159 / DSM 3647 / Goe1 / Go1 / JCM 11833 / OCM 88) OX=192952 GN=rps17 PE=3 SV=2	77	48997000	48793000
tr|Q8PTZ5|Q8PTZ5_METMA Uncharacterized protein OS=Methanosarcina mazei (strain ATCC BAA-159 / DSM 3647 / Goe1 / Go1 / JCM 11833 / OCM 88) OX=192952 GN=MM_2562 PE=4 SV=1	78	52569000	41366000
tr|Q8Q0R4|Q8Q0R4_METMA Thermosome subunit OS=Methanosarcina mazei (strain ATCC BAA-159 / DSM 3647 / Goe1 / Go1 / JCM 11833 / OCM 88) OX=192952 GN=MM_0072 PE=3 SV=1	79	41111000	50008000
tr|Q8PY50|Q8PY50_METMA 50S ribosomal protein L12 OS=Methanosarcina mazei (strain ATCC BAA-159 / DSM 3647 / Goe1 / Go1 / JCM 11833 / OCM 88) OX=192952 GN=rpl12 PE=3 SV=1	80	38559000	52318000
sp|Q8Q0L8|PYRG_METMA CTP synthase OS=Methanosarcina mazei (strain ATCC BAA-159 / DSM 3647 / Goe1 / Go1 / JCM 11833 / OCM 88) OX=192952 GN=pyrG PE=3 SV=1	81	44795000	41978000
tr|Q8Q039|Q8Q039_METMA Glucosamine-1-phosphate N-acetyltransferase OS=Methanosarcina mazei (strain ATCC BAA-159 / DSM 3647 / Goe1 / Go1 / JCM 11833 / OCM 88) OX=192952 GN=MM_0299 PE=3 SV=1	82	34511000	48752000
sp|Q8PXJ6|MPTA_METMA GTP cyclohydrolase MptA OS=Methanosarcina mazei (strain ATCC BAA-159 / DSM 3647 / Goe1 / Go1 / JCM 11833 / OCM 88) OX=192952 GN=mptA PE=3 SV=1	83	42704000	39690000
tr|Q8PUR0|Q8PUR0_METMA DNA-directed RNA polymerase subunit beta OS=Methanosarcina mazei (strain ATCC BAA-159 / DSM 3647 / Goe1 / Go1 / JCM 11833 / OCM 88) OX=192952 GN=MM_2272 PE=3 SV=1	84	36614000	42044000
tr|Q8PXS5|Q8PXS5_METMA Glycosyltransferase OS=Methanosarcina mazei (strain ATCC BAA-159 / DSM 3647 / Goe1 / Go1 / JCM 11833 / OCM 88) OX=192952 GN=MM_1141 PE=4 SV=1	85	34728000	43538000
tr|Q8PY74|Q8PY74_METMA Iron-sulfur cluster carrier protein OS=Methanosarcina mazei (strain ATCC BAA-159 / DSM 3647 / Goe1 / Go1 / JCM 11833 / OCM 88) OX=192952 GN=MM_0990 PE=3 SV=1	86	41565000	36408000
tr|Q8PXG2|Q8PXG2_METMA CdcH protein OS=Methanosarcina mazei (strain ATCC BAA-159 / DSM 3647 / Goe1 / Go1 / JCM 11833 / OCM 88) OX=192952 GN=MM_1256 PE=3 SV=1	87	47744000	29647000
tr|Q8PRV7|Q8PRV7_METMA Conserved protein OS=Methanosarcina mazei (strain ATCC BAA-159 / DSM 3647 / Goe1 / Go1 / JCM 11833 / OCM 88) OX=192952 GN=MM_3331 PE=4 SV=1	88	40411000	36423000
tr|Q8PWG6|Q8PWG6_METMA Divalent cation transport protein OS=Methanosarcina mazei (strain ATCC BAA-159 / DSM 3647 / Goe1 / Go1 / JCM 11833 / OCM 88) OX=192952 GN=MM_1621 PE=4 SV=1	89	44366000	31269000
tr|Q8PX28|Q8PX28_METMA Cobyrinate a,c-diamide synthase OS=Methanosarcina mazei (strain ATCC BAA-159 / DSM 3647 / Goe1 / Go1 / JCM 11833 / OCM 88) OX=192952 GN=cbiA PE=3 SV=1	90	42514000	28867000
tr|Q8PZH9|Q8PZH9_METMA Nitrogenase iron protein 2 OS=Methanosarcina mazei (strain ATCC BAA-159 / DSM 3647 / Goe1 / Go1 / JCM 11833 / OCM 88) OX=192952 GN=nifH2 PE=3 SV=1	91	31668000	36735000
tr|Q8PUI3|Q8PUI3_METMA Transcriptional regulator OS=Methanosarcina mazei (strain ATCC BAA-159 / DSM 3647 / Goe1 / Go1 / JCM 11833 / OCM 88) OX=192952 GN=MM_2351 PE=4 SV=1	92	65545000	2202600
sp|Q8PT95|TRPB1_METMA Tryptophan synthase beta chain 1 OS=Methanosarcina mazei (strain ATCC BAA-159 / DSM 3647 / Goe1 / Go1 / JCM 11833 / OCM 88) OX=192952 GN=trpB1 PE=3 SV=2	93	32993000	34631000
sp|Q8PWY1|PYLS_METMA Pyrrolysine--tRNA ligase OS=Methanosarcina mazei (strain ATCC BAA-159 / DSM 3647 / Goe1 / Go1 / JCM 11833 / OCM 88) OX=192952 GN=pylS PE=1 SV=1	94	38279000	27754000
sp|P80650|MTRH_METMA Tetrahydromethanopterin S-methyltransferase subunit H OS=Methanosarcina mazei (strain ATCC BAA-159 / DSM 3647 / Goe1 / Go1 / JCM 11833 / OCM 88) OX=192952 GN=mtrH PE=1 SV=3	95	35481000	29803000
tr|Q8PXW9|Q8PXW9_METMA Conserved protein OS=Methanosarcina mazei (strain ATCC BAA-159 / DSM 3647 / Goe1 / Go1 / JCM 11833 / OCM 88) OX=192952 GN=MM_1097 PE=4 SV=1	96	26731000	38394000
tr|Q8Q0Q9|Q8Q0Q9_METMA Metallophos domain-containing protein OS=Methanosarcina mazei (strain ATCC BAA-159 / DSM 3647 / Goe1 / Go1 / JCM 11833 / OCM 88) OX=192952 GN=MM_0077 PE=4 SV=1	97	40615000	24404000
sp|P59010|PYRH_METMA Uridylate kinase OS=Methanosarcina mazei (strain ATCC BAA-159 / DSM 3647 / Goe1 / Go1 / JCM 11833 / OCM 88) OX=192952 GN=pyrH PE=3 SV=1	98	32638000	31720000
tr|Q8PTY0|Q8PTY0_METMA FeoA domain-containing protein OS=Methanosarcina mazei (strain ATCC BAA-159 / DSM 3647 / Goe1 / Go1 / JCM 11833 / OCM 88) OX=192952 GN=MM_2577 PE=4 SV=1	99	26331000	37369000
tr|Q8PUH0|Q8PUH0_METMA GTP-binding protein OS=Methanosarcina mazei (strain ATCC BAA-159 / DSM 3647 / Goe1 / Go1 / JCM 11833 / OCM 88) OX=192952 GN=MM_2364 PE=4 SV=1	100	30423000	32898000
sp|Q8PYZ0|Y708_METMA UPF0284 protein MM_0708 OS=Methanosarcina mazei (strain ATCC BAA-159 / DSM 3647 / Goe1 / Go1 / JCM 11833 / OCM 88) OX=192952 GN=MM_0708 PE=3 SV=1	101	34186000	26157000
tr|Q8PU81|Q8PU81_METMA Dipeptide/oligopeptide-binding protein OS=Methanosarcina mazei (strain ATCC BAA-159 / DSM 3647 / Goe1 / Go1 / JCM 11833 / OCM 88) OX=192952 GN=MM_2460 PE=4 SV=1	102	30174000	29694000
sp|Q8PY99|GLNA1_METMA Glutamine synthetase OS=Methanosarcina mazei (strain ATCC BAA-159 / DSM 3647 / Goe1 / Go1 / JCM 11833 / OCM 88) OX=192952 GN=glnA1 PE=1 SV=1	103	12911000	46337000
tr|Q8PSN4|Q8PSN4_METMA Coenzyme F420 hydrogenase, alpha subunit OS=Methanosarcina mazei (strain ATCC BAA-159 / DSM 3647 / Goe1 / Go1 / JCM 11833 / OCM 88) OX=192952 GN=MM_3045 PE=3 SV=1	104	28744000	30266000
tr|Q8PX55|Q8PX55_METMA Anaerobic ribonucleoside-triphosphate reductase OS=Methanosarcina mazei (strain ATCC BAA-159 / DSM 3647 / Goe1 / Go1 / JCM 11833 / OCM 88) OX=192952 GN=MM_1367 PE=4 SV=1	105	32028000	25988000
tr|Q8PYE5|Q8PYE5_METMA Conserved protein OS=Methanosarcina mazei (strain ATCC BAA-159 / DSM 3647 / Goe1 / Go1 / JCM 11833 / OCM 88) OX=192952 GN=MM_0917 PE=4 SV=1	106	29861000	26821000
sp|Q8Q037|GLMM_METMA Probable phosphoglucosamine mutase OS=Methanosarcina mazei (strain ATCC BAA-159 / DSM 3647 / Goe1 / Go1 / JCM 11833 / OCM 88) OX=192952 GN=glmM PE=3 SV=2	107	32074000	22704000
tr|Q8PYU4|Q8PYU4_METMA FeMo cofactor biosynthesis protein NifB OS=Methanosarcina mazei (strain ATCC BAA-159 / DSM 3647 / Goe1 / Go1 / JCM 11833 / OCM 88) OX=192952 GN=nifB PE=3 SV=1	108	32778000	21421000
sp|Q8Q051|DHYS2_METMA Probable deoxyhypusine synthase 2 OS=Methanosarcina mazei (strain ATCC BAA-159 / DSM 3647 / Goe1 / Go1 / JCM 11833 / OCM 88) OX=192952 GN=dys2 PE=3 SV=1	109	29227000	23379000
sp|P0CW15|TF2B_METMA Transcription initiation factor IIB OS=Methanosarcina mazei (strain ATCC BAA-159 / DSM 3647 / Goe1 / Go1 / JCM 11833 / OCM 88) OX=192952 GN=tfb PE=3 SV=1	110	27711000	24768000
sp|Q8PZA5|Y589_METMA UPF0179 protein MM_0589 OS=Methanosarcina mazei (strain ATCC BAA-159 / DSM 3647 / Goe1 / Go1 / JCM 11833 / OCM 88) OX=192952 GN=MM_0589 PE=3 SV=1	111	25670000	26614000
sp|Q8PW06|CH60_METMA 60 kDa chaperonin OS=Methanosarcina mazei (strain ATCC BAA-159 / DSM 3647 / Goe1 / Go1 / JCM 11833 / OCM 88) OX=192952 GN=groL PE=3 SV=1	112	36685000	14718000
tr|Q8PUR1|Q8PUR1_METMA DNA-directed RNA polymerase subunit OS=Methanosarcina mazei (strain ATCC BAA-159 / DSM 3647 / Goe1 / Go1 / JCM 11833 / OCM 88) OX=192952 GN=MM_2271 PE=3 SV=1	113	23270000	27350000
tr|Q8PZX7|Q8PZX7_METMA Sulfite reductase, assimilatory-type OS=Methanosarcina mazei (strain ATCC BAA-159 / DSM 3647 / Goe1 / Go1 / JCM 11833 / OCM 88) OX=192952 GN=MM_0362 PE=4 SV=1	114	18140000	31984000
sp|Q60186|VATA_METMA V-type ATP synthase alpha chain OS=Methanosarcina mazei (strain ATCC BAA-159 / DSM 3647 / Goe1 / Go1 / JCM 11833 / OCM 88) OX=192952 GN=atpA PE=1 SV=2	115	23493000	25902000
tr|Q8Q050|Q8Q050_METMA Transcriptional regulator, ArsR family OS=Methanosarcina mazei (strain ATCC BAA-159 / DSM 3647 / Goe1 / Go1 / JCM 11833 / OCM 88) OX=192952 GN=MM_0288 PE=4 SV=1	116	32337000	15854000
tr|Q8PZM8|Q8PZM8_METMA Cobalt transport protein CbiN OS=Methanosarcina mazei (strain ATCC BAA-159 / DSM 3647 / Goe1 / Go1 / JCM 11833 / OCM 88) OX=192952 GN=cbiN PE=3 SV=1	117	26288000	21523000
tr|Q8PZJ5|Q8PZJ5_METMA Iron-sulfur flavoprotein OS=Methanosarcina mazei (strain ATCC BAA-159 / DSM 3647 / Goe1 / Go1 / JCM 11833 / OCM 88) OX=192952 GN=MM_0497 PE=4 SV=1	118	18191000	28969000
tr|Q8PXZ2|Q8PXZ2_METMA Methanol:corrinoid methyltransferase OS=Methanosarcina mazei (strain ATCC BAA-159 / DSM 3647 / Goe1 / Go1 / JCM 11833 / OCM 88) OX=192952 GN=mtaB PE=4 SV=1	119	23262000	23140000
tr|Q8PUL1|Q8PUL1_METMA Ech Hydrogenase, Subunit OS=Methanosarcina mazei (strain ATCC BAA-159 / DSM 3647 / Goe1 / Go1 / JCM 11833 / OCM 88) OX=192952 GN=echD PE=4 SV=1	120	21266000	25089000
sp|Q8PWV0|RL10E_METMA 50S ribosomal protein L10e OS=Methanosarcina mazei (strain ATCC BAA-159 / DSM 3647 / Goe1 / Go1 / JCM 11833 / OCM 88) OX=192952 GN=rpl10e PE=3 SV=1	121	22135000	23620000
tr|Q8Q0K8|Q8Q0K8_METMA Archaeal Lon protease OS=Methanosarcina mazei (strain ATCC BAA-159 / DSM 3647 / Goe1 / Go1 / JCM 11833 / OCM 88) OX=192952 GN=MM_0128 PE=3 SV=1	122	21749000	23273000
tr|Q8Q0L7|Q8Q0L7_METMA Uncharacterized protein OS=Methanosarcina mazei (strain ATCC BAA-159 / DSM 3647 / Goe1 / Go1 / JCM 11833 / OCM 88) OX=192952 GN=MM_0119 PE=4 SV=1	123	22481000	21716000
tr|Q8PVB7|Q8PVB7_METMA ABC transporter, ATP-binding protein OS=Methanosarcina mazei (strain ATCC BAA-159 / DSM 3647 / Goe1 / Go1 / JCM 11833 / OCM 88) OX=192952 GN=MM_2054 PE=4 SV=1	124	16643000	26476000
sp|Q8PZA0|IF2G_METMA Translation initiation factor 2 subunit gamma OS=Methanosarcina mazei (strain ATCC BAA-159 / DSM 3647 / Goe1 / Go1 / JCM 11833 / OCM 88) OX=192952 GN=eif2g PE=3 SV=1	125	28608000	14037000
tr|Q8PZ03|Q8PZ03_METMA Cleavage and polyadenylation specificity factor 100 kD subunit OS=Methanosarcina mazei (strain ATCC BAA-159 / DSM 3647 / Goe1 / Go1 / JCM 11833 / OCM 88) OX=192952 GN=MM_0695 PE=1 SV=1	126	18127000	24441000
tr|Q8PTY1|Q8PTY1_METMA Ferrous iron transport protein B OS=Methanosarcina mazei (strain ATCC BAA-159 / DSM 3647 / Goe1 / Go1 / JCM 11833 / OCM 88) OX=192952 GN=MM_2576 PE=4 SV=1	127	25301000	16951000
sp|Q8Q001|TRPB2_METMA Tryptophan synthase beta chain 2 OS=Methanosarcina mazei (strain ATCC BAA-159 / DSM 3647 / Goe1 / Go1 / JCM 11833 / OCM 88) OX=192952 GN=trpB2 PE=3 SV=1	128	23004000	18326000
	129	15975000	25326000
tr|Q8PU82|Q8PU82_METMA Methyltransferase OS=Methanosarcina mazei (strain ATCC BAA-159 / DSM 3647 / Goe1 / Go1 / JCM 11833 / OCM 88) OX=192952 GN=MM_2459 PE=4 SV=1	130	20285000	20046000
tr|Q8PUQ9|Q8PUQ9_METMA DNA-directed RNA polymerase OS=Methanosarcina mazei (strain ATCC BAA-159 / DSM 3647 / Goe1 / Go1 / JCM 11833 / OCM 88) OX=192952 GN=MM_2273 PE=3 SV=1	131	18247000	21781000
sp|Q8PU59|FPOH_METMA F(420)H(2) dehydrogenase subunit H OS=Methanosarcina mazei (strain ATCC BAA-159 / DSM 3647 / Goe1 / Go1 / JCM 11833 / OCM 88) OX=192952 GN=fpoH PE=1 SV=1	132	24046000	15421000
sp|Q8PV38|RS4E_METMA 30S ribosomal protein S4e OS=Methanosarcina mazei (strain ATCC BAA-159 / DSM 3647 / Goe1 / Go1 / JCM 11833 / OCM 88) OX=192952 GN=rps4e PE=3 SV=1	133	21106000	17601000
tr|Q8PUE3|Q8PUE3_METMA Long-chain-fatty-acid--CoA ligase OS=Methanosarcina mazei (strain ATCC BAA-159 / DSM 3647 / Goe1 / Go1 / JCM 11833 / OCM 88) OX=192952 GN=MM_2392 PE=4 SV=1	134	21288000	16896000
sp|P0CW07|DNAJ_METMA Chaperone protein DnaJ OS=Methanosarcina mazei (strain ATCC BAA-159 / DSM 3647 / Goe1 / Go1 / JCM 11833 / OCM 88) OX=192952 GN=dnaJ PE=3 SV=1	135	17655000	20201000
sp|Q8PUR7|EF2_METMA Elongation factor 2 OS=Methanosarcina mazei (strain ATCC BAA-159 / DSM 3647 / Goe1 / Go1 / JCM 11833 / OCM 88) OX=192952 GN=fusA PE=3 SV=1	136	19141000	17861000
tr|Q8PUF5|Q8PUF5_METMA Probable S-methyl-5-thioinosine phosphorylase OS=Methanosarcina mazei (strain ATCC BAA-159 / DSM 3647 / Goe1 / Go1 / JCM 11833 / OCM 88) OX=192952 GN=MM_2379 PE=3 SV=1	137	10141000	26243000
tr|Q8PWN0|Q8PWN0_METMA Transcriptional regulator OS=Methanosarcina mazei (strain ATCC BAA-159 / DSM 3647 / Goe1 / Go1 / JCM 11833 / OCM 88) OX=192952 GN=MM_1554 PE=3 SV=1	138	20652000	14223000
tr|Q8PVB8|Q8PVB8_METMA Conserved protein OS=Methanosarcina mazei (strain ATCC BAA-159 / DSM 3647 / Goe1 / Go1 / JCM 11833 / OCM 88) OX=192952 GN=MM_2053 PE=4 SV=1	139	8214600	26545000
sp|P58971|MTBB2_METMA Dimethylamine methyltransferase MtbB2 OS=Methanosarcina mazei (strain ATCC BAA-159 / DSM 3647 / Goe1 / Go1 / JCM 11833 / OCM 88) OX=192952 GN=mtbB2 PE=3 SV=2	140	21059000	13584000
sp|Q8PUL7|HYPA_METMA Hydrogenase maturation factor HypA OS=Methanosarcina mazei (strain ATCC BAA-159 / DSM 3647 / Goe1 / Go1 / JCM 11833 / OCM 88) OX=192952 GN=hypA PE=3 SV=1	141	16405000	18069000
tr|Q8PZA7|Q8PZA7_METMA Conserved protein OS=Methanosarcina mazei (strain ATCC BAA-159 / DSM 3647 / Goe1 / Go1 / JCM 11833 / OCM 88) OX=192952 GN=MM_0587 PE=4 SV=1	142	20504000	13904000
sp|Q8PZN5|RADA_METMA DNA repair and recombination protein RadA OS=Methanosarcina mazei (strain ATCC BAA-159 / DSM 3647 / Goe1 / Go1 / JCM 11833 / OCM 88) OX=192952 GN=radA PE=3 SV=2	143	17948000	16352000
tr|Q8PRR7|Q8PRR7_METMA Transposase OS=Methanosarcina mazei (strain ATCC BAA-159 / DSM 3647 / Goe1 / Go1 / JCM 11833 / OCM 88) OX=192952 GN=MM_1729 PE=4 SV=1	144	22951000	11138000
sp|Q8PZ28|NIKR1_METMA Putative nickel-responsive regulator 1 OS=Methanosarcina mazei (strain ATCC BAA-159 / DSM 3647 / Goe1 / Go1 / JCM 11833 / OCM 88) OX=192952 GN=MM_0666 PE=3 SV=1	145	20841000	12987000
tr|Q8PVA4|Q8PVA4_METMA Iron(III) dicitrate transport ATP-binding protein OS=Methanosarcina mazei (strain ATCC BAA-159 / DSM 3647 / Goe1 / Go1 / JCM 11833 / OCM 88) OX=192952 GN=MM_2067 PE=4 SV=1	146	12112000	20693000
tr|Q8PVC8|Q8PVC8_METMA Conserved protein OS=Methanosarcina mazei (strain ATCC BAA-159 / DSM 3647 / Goe1 / Go1 / JCM 11833 / OCM 88) OX=192952 GN=MM_2037 PE=4 SV=1	147	17990000	14653000
tr|Q8PVC7|Q8PVC7_METMA Conserved protein OS=Methanosarcina mazei (strain ATCC BAA-159 / DSM 3647 / Goe1 / Go1 / JCM 11833 / OCM 88) OX=192952 GN=MM_2038 PE=4 SV=1	148	15032000	17482000
tr|Q8PX83|Q8PX83_METMA Pyruvate synthase beta subunit OS=Methanosarcina mazei (strain ATCC BAA-159 / DSM 3647 / Goe1 / Go1 / JCM 11833 / OCM 88) OX=192952 GN=MM_1339 PE=4 SV=1	149	13447000	18718000
sp|Q8PV35|RS8_METMA 30S ribosomal protein S8 OS=Methanosarcina mazei (strain ATCC BAA-159 / DSM 3647 / Goe1 / Go1 / JCM 11833 / OCM 88) OX=192952 GN=rps8 PE=3 SV=1	150	22495000	9320500
tr|Q8PXT3|Q8PXT3_METMA UTP--glucose-1-phosphate uridylyltransferase OS=Methanosarcina mazei (strain ATCC BAA-159 / DSM 3647 / Goe1 / Go1 / JCM 11833 / OCM 88) OX=192952 GN=MM_1133 PE=3 SV=1	151	19926000	11476000
sp|Q8PZ94|RS27A_METMA 30S ribosomal protein S27ae OS=Methanosarcina mazei (strain ATCC BAA-159 / DSM 3647 / Goe1 / Go1 / JCM 11833 / OCM 88) OX=192952 GN=rps27ae PE=3 SV=1	152	13942000	17349000
tr|Q8PWM0|Q8PWM0_METMA Molybdenum-containing formylmethanofuran dehydrogenase isoenzyme I subunit E OS=Methanosarcina mazei (strain ATCC BAA-159 / DSM 3647 / Goe1 / Go1 / JCM 11833 / OCM 88) OX=192952 GN=MM_1564 PE=4 SV=1	153	14985000	16241000
sp|Q8Q038|GLMS_METMA Glutamine--fructose-6-phosphate aminotransferase [isomerizing] OS=Methanosarcina mazei (strain ATCC BAA-159 / DSM 3647 / Goe1 / Go1 / JCM 11833 / OCM 88) OX=192952 GN=glmS PE=3 SV=2	154	17891000	13196000
tr|Q8PWZ9|Q8PWZ9_METMA dCMP deaminase OS=Methanosarcina mazei (strain ATCC BAA-159 / DSM 3647 / Goe1 / Go1 / JCM 11833 / OCM 88) OX=192952 GN=MM_1423 PE=3 SV=1	155	13232000	17433000
tr|Q8PVZ7|Q8PVZ7_METMA Protein translation initiation factor 2 subunit alpha OS=Methanosarcina mazei (strain ATCC BAA-159 / DSM 3647 / Goe1 / Go1 / JCM 11833 / OCM 88) OX=192952 GN=MM_1807 PE=3 SV=1	156	23012000	7415100
tr|Q8PWI2|Q8PWI2_METMA Tungsten formylmethanofuran dehydrogenase, subunit E OS=Methanosarcina mazei (strain ATCC BAA-159 / DSM 3647 / Goe1 / Go1 / JCM 11833 / OCM 88) OX=192952 GN=MM_1604 PE=4 SV=1	157	9438100	20896000
tr|Q8PX82|Q8PX82_METMA Pyruvate synthase alpha subunit OS=Methanosarcina mazei (strain ATCC BAA-159 / DSM 3647 / Goe1 / Go1 / JCM 11833 / OCM 88) OX=192952 GN=MM_1340 PE=4 SV=1	158	15111000	14956000
sp|P58967|AKSA_METMA Putative homocitrate synthase AksA OS=Methanosarcina mazei (strain ATCC BAA-159 / DSM 3647 / Goe1 / Go1 / JCM 11833 / OCM 88) OX=192952 GN=aksA PE=3 SV=1	159	10760000	18857000
sp|Q8PZ04|PSB_METMA Proteasome subunit beta OS=Methanosarcina mazei (strain ATCC BAA-159 / DSM 3647 / Goe1 / Go1 / JCM 11833 / OCM 88) OX=192952 GN=psmB PE=3 SV=1	160	14492000	14931000
sp|Q8PV37|RL5_METMA 50S ribosomal protein L5 OS=Methanosarcina mazei (strain ATCC BAA-159 / DSM 3647 / Goe1 / Go1 / JCM 11833 / OCM 88) OX=192952 GN=rpl5 PE=3 SV=1	161	15353000	14023000
tr|Q8PY76|Q8PY76_METMA Conserved protein OS=Methanosarcina mazei (strain ATCC BAA-159 / DSM 3647 / Goe1 / Go1 / JCM 11833 / OCM 88) OX=192952 GN=MM_0988 PE=4 SV=1	162	11890000	17217000
tr|F1SVI5|F1SVI5_METMA F420-nonreducing hydrogenase I, cytochrome B subunit OS=Methanosarcina mazei (strain ATCC BAA-159 / DSM 3647 / Goe1 / Go1 / JCM 11833 / OCM 88) OX=192952 GN=vhoC PE=4 SV=1	163	15447000	12956000
tr|Q8PUL0|Q8PUL0_METMA Ech Hydrogenase, Subunit OS=Methanosarcina mazei (strain ATCC BAA-159 / DSM 3647 / Goe1 / Go1 / JCM 11833 / OCM 88) OX=192952 GN=eche PE=4 SV=1	164	9877100	17457000
tr|Q8PZ18|Q8PZ18_METMA Acetolactate synthase small subunit OS=Methanosarcina mazei (strain ATCC BAA-159 / DSM 3647 / Goe1 / Go1 / JCM 11833 / OCM 88) OX=192952 GN=MM_0677 PE=4 SV=1	165	26273000	954930
tr|Q8PVG2|Q8PVG2_METMA Magnesium-chelatase subunit OS=Methanosarcina mazei (strain ATCC BAA-159 / DSM 3647 / Goe1 / Go1 / JCM 11833 / OCM 88) OX=192952 GN=chlD PE=3 SV=1	166	6842000	20282000
tr|Q8PZP5|Q8PZP5_METMA Cell division control protein OS=Methanosarcina mazei (strain ATCC BAA-159 / DSM 3647 / Goe1 / Go1 / JCM 11833 / OCM 88) OX=192952 GN=MM_0447 PE=3 SV=1	167	12014000	14387000
tr|Q8PTZ1|Q8PTZ1_METMA CODH nickel-insertion accessory protein OS=Methanosarcina mazei (strain ATCC BAA-159 / DSM 3647 / Goe1 / Go1 / JCM 11833 / OCM 88) OX=192952 GN=cooC PE=4 SV=1	168	12983000	13401000
tr|Q8PWH9|Q8PWH9_METMA Acetyltransferase OS=Methanosarcina mazei (strain ATCC BAA-159 / DSM 3647 / Goe1 / Go1 / JCM 11833 / OCM 88) OX=192952 GN=MM_1607 PE=4 SV=1	169	11692000	14486000
sp|Q8PW57|HEM3_METMA Probable porphobilinogen deaminase OS=Methanosarcina mazei (strain ATCC BAA-159 / DSM 3647 / Goe1 / Go1 / JCM 11833 / OCM 88) OX=192952 GN=hemC PE=3 SV=1	170	12085000	13955000
tr|Q8PZX5|Q8PZX5_METMA CGGC domain-containing protein OS=Methanosarcina mazei (strain ATCC BAA-159 / DSM 3647 / Goe1 / Go1 / JCM 11833 / OCM 88) OX=192952 GN=MM_0364 PE=4 SV=1	171	11544000	14362000
tr|Q8PVJ0|Q8PVJ0_METMA Conserved protein OS=Methanosarcina mazei (strain ATCC BAA-159 / DSM 3647 / Goe1 / Go1 / JCM 11833 / OCM 88) OX=192952 GN=MM_1973 PE=4 SV=1	172	13447000	12375000
tr|Q8PUI8|Q8PUI8_METMA Methyltransferase OS=Methanosarcina mazei (strain ATCC BAA-159 / DSM 3647 / Goe1 / Go1 / JCM 11833 / OCM 88) OX=192952 GN=MM_2346 PE=4 SV=1	173	9074700	16642000
tr|Q8PW94|Q8PW94_METMA Conserved protein OS=Methanosarcina mazei (strain ATCC BAA-159 / DSM 3647 / Goe1 / Go1 / JCM 11833 / OCM 88) OX=192952 GN=MM_1702 PE=4 SV=1	174	10328000	15124000
tr|Q8PUN0|Q8PUN0_METMA Conserved protein OS=Methanosarcina mazei (strain ATCC BAA-159 / DSM 3647 / Goe1 / Go1 / JCM 11833 / OCM 88) OX=192952 GN=MM_2302 PE=4 SV=1	175	10933000	14139000
tr|Q8PUG3|Q8PUG3_METMA Conserved protein OS=Methanosarcina mazei (strain ATCC BAA-159 / DSM 3647 / Goe1 / Go1 / JCM 11833 / OCM 88) OX=192952 GN=MM_2371 PE=4 SV=1	176	8798100	15810000
tr|Q8PUB6|Q8PUB6_METMA DNA gyrase subunit B OS=Methanosarcina mazei (strain ATCC BAA-159 / DSM 3647 / Goe1 / Go1 / JCM 11833 / OCM 88) OX=192952 GN=gyrB PE=3 SV=1	177	12669000	11852000
sp|Q8Q0F2|RS3A_METMA 30S ribosomal protein S3Ae OS=Methanosarcina mazei (strain ATCC BAA-159 / DSM 3647 / Goe1 / Go1 / JCM 11833 / OCM 88) OX=192952 GN=rps3ae PE=3 SV=1	178	9364500	15111000
sp|Q8PV16|RPOD_METMA DNA-directed RNA polymerase subunit D OS=Methanosarcina mazei (strain ATCC BAA-159 / DSM 3647 / Goe1 / Go1 / JCM 11833 / OCM 88) OX=192952 GN=rpoD PE=3 SV=1	179	8531100	15811000
tr|Q8PVB1|Q8PVB1_METMA L-threonine-O-3-phosphate decarboxylase OS=Methanosarcina mazei (strain ATCC BAA-159 / DSM 3647 / Goe1 / Go1 / JCM 11833 / OCM 88) OX=192952 GN=MM_2060 PE=4 SV=1	180	10558000	13492000
tr|Q8PXP8|Q8PXP8_METMA dTDP-4-dehydrorhamnose reductase OS=Methanosarcina mazei (strain ATCC BAA-159 / DSM 3647 / Goe1 / Go1 / JCM 11833 / OCM 88) OX=192952 GN=MM_1168 PE=4 SV=1	181	13187000	10389000
sp|Q8PUX3|KPRS_METMA Ribose-phosphate pyrophosphokinase OS=Methanosarcina mazei (strain ATCC BAA-159 / DSM 3647 / Goe1 / Go1 / JCM 11833 / OCM 88) OX=192952 GN=prs PE=3 SV=1	182	18376000	5174400
tr|Q8PXD0|Q8PXD0_METMA (S)-2-hydroxy-acid dehydrogenase OS=Methanosarcina mazei (strain ATCC BAA-159 / DSM 3647 / Goe1 / Go1 / JCM 11833 / OCM 88) OX=192952 GN=MM_1291 PE=4 SV=1	183	14299000	9027900
sp|Q8PTT8|RRP41_METMA Exosome complex component Rrp41 OS=Methanosarcina mazei (strain ATCC BAA-159 / DSM 3647 / Goe1 / Go1 / JCM 11833 / OCM 88) OX=192952 GN=rrp41 PE=3 SV=1	184	10084000	13052000
sp|Q8PUA4|PDXT_METMA Pyridoxal 5-phosphate synthase subunit PdxT OS=Methanosarcina mazei (strain ATCC BAA-159 / DSM 3647 / Goe1 / Go1 / JCM 11833 / OCM 88) OX=192952 GN=pdxT PE=3 SV=2	185	12132000	10661000
sp|Q8PT96|TRPA_METMA Tryptophan synthase alpha chain OS=Methanosarcina mazei (strain ATCC BAA-159 / DSM 3647 / Goe1 / Go1 / JCM 11833 / OCM 88) OX=192952 GN=trpA PE=3 SV=1	186	15771000	6811900
tr|Q8PYV1|Q8PYV1_METMA Dihydropyrimidinase OS=Methanosarcina mazei (strain ATCC BAA-159 / DSM 3647 / Goe1 / Go1 / JCM 11833 / OCM 88) OX=192952 GN=MM_0750 PE=4 SV=1	187	12584000	9984800
tr|Q8PYZ2|Q8PYZ2_METMA Thioredoxin 2 OS=Methanosarcina mazei (strain ATCC BAA-159 / DSM 3647 / Goe1 / Go1 / JCM 11833 / OCM 88) OX=192952 GN=MM_0706 PE=3 SV=1	188	11727000	10308000
sp|Q8PUB8|TOP6B_METMA Type 2 DNA topoisomerase 6 subunit B OS=Methanosarcina mazei (strain ATCC BAA-159 / DSM 3647 / Goe1 / Go1 / JCM 11833 / OCM 88) OX=192952 GN=top6B PE=1 SV=1	189	11318000	10678000
tr|Q8PVI4|Q8PVI4_METMA Tungsten formylmethanofuran dehydrogenase, subunit A OS=Methanosarcina mazei (strain ATCC BAA-159 / DSM 3647 / Goe1 / Go1 / JCM 11833 / OCM 88) OX=192952 GN=MM_1979 PE=4 SV=1	190	8829800	13166000
tr|Q8PTB4|Q8PTB4_METMA Carbon monoxide dehydrogenase accessory protein OS=Methanosarcina mazei (strain ATCC BAA-159 / DSM 3647 / Goe1 / Go1 / JCM 11833 / OCM 88) OX=192952 GN=cooC PE=4 SV=1	191	11093000	10481000
	192	8799900	12622000
tr|Q8PTB7|Q8PTB7_METMA Conserved protein OS=Methanosarcina mazei (strain ATCC BAA-159 / DSM 3647 / Goe1 / Go1 / JCM 11833 / OCM 88) OX=192952 GN=MM_2800 PE=4 SV=1	193	9649600	11757000
sp|Q8Q0P3|COBQ_METMA Probable cobyric acid synthase OS=Methanosarcina mazei (strain ATCC BAA-159 / DSM 3647 / Goe1 / Go1 / JCM 11833 / OCM 88) OX=192952 GN=cobQ PE=3 SV=2	194	13017000	8221600
tr|Q8PUD4|Q8PUD4_METMA Conserved protein OS=Methanosarcina mazei (strain ATCC BAA-159 / DSM 3647 / Goe1 / Go1 / JCM 11833 / OCM 88) OX=192952 GN=MM_2401 PE=4 SV=1	195	13794000	7409700
tr|Q8PT82|Q8PT82_METMA Uncharacterized protein OS=Methanosarcina mazei (strain ATCC BAA-159 / DSM 3647 / Goe1 / Go1 / JCM 11833 / OCM 88) OX=192952 GN=MM_2835 PE=4 SV=1	196	10746000	10399000
tr|Q8PU43|Q8PU43_METMA DUF1610 domain-containing protein OS=Methanosarcina mazei (strain ATCC BAA-159 / DSM 3647 / Goe1 / Go1 / JCM 11833 / OCM 88) OX=192952 GN=MM_2513 PE=4 SV=1	197	12022000	9100100
tr|Q8PY70|Q8PY70_METMA Precorrin-8X methylmutase OS=Methanosarcina mazei (strain ATCC BAA-159 / DSM 3647 / Goe1 / Go1 / JCM 11833 / OCM 88) OX=192952 GN=MM_0994 PE=4 SV=1	198	10714000	10133000
tr|Q8PWL5|Q8PWL5_METMA Molybdenum formylmethanofuran dehydrogenase subunit OS=Methanosarcina mazei (strain ATCC BAA-159 / DSM 3647 / Goe1 / Go1 / JCM 11833 / OCM 88) OX=192952 GN=fmdB PE=4 SV=1	199	4570700	16238000
tr|Q8PYS8|Q8PYS8_METMA Conserved protein OS=Methanosarcina mazei (strain ATCC BAA-159 / DSM 3647 / Goe1 / Go1 / JCM 11833 / OCM 88) OX=192952 GN=MM_0774 PE=4 SV=1	200	12616000	7903700
tr|Q8PZI0|Q8PZI0_METMA Cobyrinate a,c-diamide synthase OS=Methanosarcina mazei (strain ATCC BAA-159 / DSM 3647 / Goe1 / Go1 / JCM 11833 / OCM 88) OX=192952 GN=cbiA PE=3 SV=1	201	12966000	7408800
tr|Q8PVM4|Q8PVM4_METMA Glutamine-binding protein OS=Methanosarcina mazei (strain ATCC BAA-159 / DSM 3647 / Goe1 / Go1 / JCM 11833 / OCM 88) OX=192952 GN=MM_1939 PE=4 SV=1	202	6768700	13137000
sp|Q8PUJ8|IF1A2_METMA Translation initiation factor 1A 2 OS=Methanosarcina mazei (strain ATCC BAA-159 / DSM 3647 / Goe1 / Go1 / JCM 11833 / OCM 88) OX=192952 GN=eIF1A2 PE=3 SV=1	203	10613000	9120000
sp|Q8PTR0|MCH_METMA Methenyltetrahydromethanopterin cyclohydrolase OS=Methanosarcina mazei (strain ATCC BAA-159 / DSM 3647 / Goe1 / Go1 / JCM 11833 / OCM 88) OX=192952 GN=mch PE=3 SV=1	204	5108800	14382000
tr|Q8PXC7|Q8PXC7_METMA Conserved protein OS=Methanosarcina mazei (strain ATCC BAA-159 / DSM 3647 / Goe1 / Go1 / JCM 11833 / OCM 88) OX=192952 GN=MM_1294 PE=4 SV=1	205	5438300	14000000
tr|Q8PX63|Q8PX63_METMA Uncharacterized protein OS=Methanosarcina mazei (strain ATCC BAA-159 / DSM 3647 / Goe1 / Go1 / JCM 11833 / OCM 88) OX=192952 GN=MM_1359 PE=4 SV=1	206	10031000	8784900
tr|Q8PVE8|Q8PVE8_METMA Conserved protein OS=Methanosarcina mazei (strain ATCC BAA-159 / DSM 3647 / Goe1 / Go1 / JCM 11833 / OCM 88) OX=192952 GN=MM_2017 PE=4 SV=1	207	8985100	9655200
tr|Q8PTZ0|Q8PTZ0_METMA ABC transporter, periplasmic binding protein OS=Methanosarcina mazei (strain ATCC BAA-159 / DSM 3647 / Goe1 / Go1 / JCM 11833 / OCM 88) OX=192952 GN=MM_2567 PE=4 SV=1	208	8174900	10217000
tr|Q8Q0L1|Q8Q0L1_METMA Universal stress protein OS=Methanosarcina mazei (strain ATCC BAA-159 / DSM 3647 / Goe1 / Go1 / JCM 11833 / OCM 88) OX=192952 GN=MM_0125 PE=4 SV=1	209	9300600	8932300
sp|Q8PZ66|MER_METMA 5,10-methylenetetrahydromethanopterin reductase OS=Methanosarcina mazei (strain ATCC BAA-159 / DSM 3647 / Goe1 / Go1 / JCM 11833 / OCM 88) OX=192952 GN=mer PE=3 SV=1	210	11279000	6493800
tr|Q8PZP3|Q8PZP3_METMA SAM-dependent methyltransferases OS=Methanosarcina mazei (strain ATCC BAA-159 / DSM 3647 / Goe1 / Go1 / JCM 11833 / OCM 88) OX=192952 GN=MM_0449 PE=4 SV=1	211	9573400	8054800
sp|Q8PUR6|RS7_METMA 30S ribosomal protein S7 OS=Methanosarcina mazei (strain ATCC BAA-159 / DSM 3647 / Goe1 / Go1 / JCM 11833 / OCM 88) OX=192952 GN=rps7 PE=3 SV=1	212	8044800	9576100
tr|F1SVF8|F1SVF8_METMA F420-nonreducing hydrogenase II, large subunit OS=Methanosarcina mazei (strain ATCC BAA-159 / DSM 3647 / Goe1 / Go1 / JCM 11833 / OCM 88) OX=192952 GN=vhtA PE=3 SV=1	213	8366900	9193100
sp|P80651|MTRE_METMA Tetrahydromethanopterin S-methyltransferase subunit E OS=Methanosarcina mazei (strain ATCC BAA-159 / DSM 3647 / Goe1 / Go1 / JCM 11833 / OCM 88) OX=192952 GN=mtrE PE=1 SV=2	214	10892000	6591800
tr|Q8PXR9|Q8PXR9_METMA Dolichol-phosphate mannosyltransferase OS=Methanosarcina mazei (strain ATCC BAA-159 / DSM 3647 / Goe1 / Go1 / JCM 11833 / OCM 88) OX=192952 GN=MM_1147 PE=4 SV=1	215	6923800	10358000
tr|Q8PVX6|Q8PVX6_METMA Biotin--[acetyl-COA-carboxylase] synthetase OS=Methanosarcina mazei (strain ATCC BAA-159 / DSM 3647 / Goe1 / Go1 / JCM 11833 / OCM 88) OX=192952 GN=MM_1829 PE=3 SV=1	216	9049100	8168100
tr|Q8PV65|Q8PV65_METMA Glycosyltransferase OS=Methanosarcina mazei (strain ATCC BAA-159 / DSM 3647 / Goe1 / Go1 / JCM 11833 / OCM 88) OX=192952 GN=MM_2109 PE=4 SV=1	217	10086000	7068500
tr|Q8PV59|Q8PV59_METMA Protease HTPX-like protein OS=Methanosarcina mazei (strain ATCC BAA-159 / DSM 3647 / Goe1 / Go1 / JCM 11833 / OCM 88) OX=192952 GN=MM_2115 PE=3 SV=1	218	8034500	8884000
tr|Q8PW35|Q8PW35_METMA Ribonuclease J OS=Methanosarcina mazei (strain ATCC BAA-159 / DSM 3647 / Goe1 / Go1 / JCM 11833 / OCM 88) OX=192952 GN=rnj PE=3 SV=1	219	1630000	15257000
sp|Q8Q078|ILVD_METMA Dihydroxy-acid dehydratase OS=Methanosarcina mazei (strain ATCC BAA-159 / DSM 3647 / Goe1 / Go1 / JCM 11833 / OCM 88) OX=192952 GN=ilvD PE=3 SV=1	220	9413800	7346200
sp|Q8PU74|RL7A_METMA 50S ribosomal protein L7Ae OS=Methanosarcina mazei (strain ATCC BAA-159 / DSM 3647 / Goe1 / Go1 / JCM 11833 / OCM 88) OX=192952 GN=rpl7ae PE=3 SV=1	221	7191700	9562900
tr|F1SVH0|F1SVH0_METMA F420-nonreducing hydrogenase II, subunit cytochrome B OS=Methanosarcina mazei (strain ATCC BAA-159 / DSM 3647 / Goe1 / Go1 / JCM 11833 / OCM 88) OX=192952 GN=vhtC PE=4 SV=1	222	9044800	7709600
sp|Q8PTT9|RRP4_METMA Exosome complex component Rrp4 OS=Methanosarcina mazei (strain ATCC BAA-159 / DSM 3647 / Goe1 / Go1 / JCM 11833 / OCM 88) OX=192952 GN=rrp4 PE=3 SV=1	223	11057000	5681200
tr|Q8PWG4|Q8PWG4_METMA Conserved protein OS=Methanosarcina mazei (strain ATCC BAA-159 / DSM 3647 / Goe1 / Go1 / JCM 11833 / OCM 88) OX=192952 GN=MM_1625 PE=4 SV=1	224	7348100	9091900
sp|Q8PUQ4|SIHH_METMA S-inosyl-L-homocysteine hydrolase OS=Methanosarcina mazei (strain ATCC BAA-159 / DSM 3647 / Goe1 / Go1 / JCM 11833 / OCM 88) OX=192952 GN=MM_2278 PE=3 SV=1	225	6597800	9709200
tr|Q8PUA1|Q8PUA1_METMA Putative_PNPOx domain-containing protein OS=Methanosarcina mazei (strain ATCC BAA-159 / DSM 3647 / Goe1 / Go1 / JCM 11833 / OCM 88) OX=192952 GN=MM_2438 PE=4 SV=1	226	6957100	9269600
tr|Q8PU85|Q8PU85_METMA Dipeptide/oligopeptide transporter, ATP-binding protein OS=Methanosarcina mazei (strain ATCC BAA-159 / DSM 3647 / Goe1 / Go1 / JCM 11833 / OCM 88) OX=192952 GN=MM_2456 PE=4 SV=1	227	4419100	11515000
tr|Q8PW16|Q8PW16_METMA HTH DNA-binding protein OS=Methanosarcina mazei (strain ATCC BAA-159 / DSM 3647 / Goe1 / Go1 / JCM 11833 / OCM 88) OX=192952 GN=MM_1788 PE=4 SV=1	228	4421500	11377000
sp|Q8PT97|TRPD_METMA Anthranilate phosphoribosyltransferase OS=Methanosarcina mazei (strain ATCC BAA-159 / DSM 3647 / Goe1 / Go1 / JCM 11833 / OCM 88) OX=192952 GN=trpD PE=3 SV=1	229	6855400	8941300
sp|Q8PXL8|RS17E_METMA 30S ribosomal protein S17e OS=Methanosarcina mazei (strain ATCC BAA-159 / DSM 3647 / Goe1 / Go1 / JCM 11833 / OCM 88) OX=192952 GN=rps17e PE=3 SV=1	230	8426200	7206400
sp|O59640|MTRA_METMA Tetrahydromethanopterin S-methyltransferase subunit A OS=Methanosarcina mazei (strain ATCC BAA-159 / DSM 3647 / Goe1 / Go1 / JCM 11833 / OCM 88) OX=192952 GN=mtrA PE=3 SV=2	231	9560400	6034300
sp|Q8PXK0|GUAAB_METMA GMP synthase [glutamine-hydrolyzing] subunit B OS=Methanosarcina mazei (strain ATCC BAA-159 / DSM 3647 / Goe1 / Go1 / JCM 11833 / OCM 88) OX=192952 GN=guaAB PE=3 SV=1	232	7215100	8336300
sp|Q8PXC6|DNAG_METMA DNA primase DnaG OS=Methanosarcina mazei (strain ATCC BAA-159 / DSM 3647 / Goe1 / Go1 / JCM 11833 / OCM 88) OX=192952 GN=dnaG PE=3 SV=2	233	9749200	5726400
sp|F1SVL2|FPON_METMA F(420)H(2) dehydrogenase subunit N OS=Methanosarcina mazei (strain ATCC BAA-159 / DSM 3647 / Goe1 / Go1 / JCM 11833 / OCM 88) OX=192952 GN=fpoN PE=1 SV=1	234	11910000	3479400
tr|Q8Q0S7|Q8Q0S7_METMA Tungsten formylmethanofuran dehydrogenase subunit B OS=Methanosarcina mazei (strain ATCC BAA-159 / DSM 3647 / Goe1 / Go1 / JCM 11833 / OCM 88) OX=192952 GN=MM_0059 PE=4 SV=1	235	8249300	7066000
tr|Q8PYF1|Q8PYF1_METMA ABC transporter, ATP-binding protein OS=Methanosarcina mazei (strain ATCC BAA-159 / DSM 3647 / Goe1 / Go1 / JCM 11833 / OCM 88) OX=192952 GN=MM_0911 PE=4 SV=1	236	9589900	5704300
tr|Q8PXY8|Q8PXY8_METMA Conserved protein OS=Methanosarcina mazei (strain ATCC BAA-159 / DSM 3647 / Goe1 / Go1 / JCM 11833 / OCM 88) OX=192952 GN=MM_1078 PE=4 SV=1	237	9444200	5783900
tr|Q8PZ01|Q8PZ01_METMA Cell division protein FtsZ OS=Methanosarcina mazei (strain ATCC BAA-159 / DSM 3647 / Goe1 / Go1 / JCM 11833 / OCM 88) OX=192952 GN=ftsZ PE=3 SV=1	238	4152500	11074000
tr|Q8PZH8|Q8PZH8_METMA Conserved protein OS=Methanosarcina mazei (strain ATCC BAA-159 / DSM 3647 / Goe1 / Go1 / JCM 11833 / OCM 88) OX=192952 GN=MM_0515 PE=4 SV=1	239	7269300	7565400
tr|Q8PS23|Q8PS23_METMA Coenzyme F420 hydrogenase beta subunit OS=Methanosarcina mazei (strain ATCC BAA-159 / DSM 3647 / Goe1 / Go1 / JCM 11833 / OCM 88) OX=192952 GN=MM_3264 PE=4 SV=1	240	14834000	0
sp|Q8PXC3|KPTA_METMA Probable RNA 2-phosphotransferase OS=Methanosarcina mazei (strain ATCC BAA-159 / DSM 3647 / Goe1 / Go1 / JCM 11833 / OCM 88) OX=192952 GN=kptA PE=3 SV=1	241	9085500	5706300
sp|Q8PX25|PCNA_METMA DNA polymerase sliding clamp OS=Methanosarcina mazei (strain ATCC BAA-159 / DSM 3647 / Goe1 / Go1 / JCM 11833 / OCM 88) OX=192952 GN=pcn PE=3 SV=1	242	7557700	7219400
tr|Q8PVI6|Q8PVI6_METMA Conserved protein OS=Methanosarcina mazei (strain ATCC BAA-159 / DSM 3647 / Goe1 / Go1 / JCM 11833 / OCM 88) OX=192952 GN=MM_1977 PE=4 SV=1	243	7780000	6925200
tr|Q8PWW8|Q8PWW8_METMA Conserved protein OS=Methanosarcina mazei (strain ATCC BAA-159 / DSM 3647 / Goe1 / Go1 / JCM 11833 / OCM 88) OX=192952 GN=MM_1458 PE=4 SV=1	244	6963100	7662900
sp|Q8Q0K3|CYAS_METMA Cysteate synthase OS=Methanosarcina mazei (strain ATCC BAA-159 / DSM 3647 / Goe1 / Go1 / JCM 11833 / OCM 88) OX=192952 GN=MM_0133 PE=3 SV=1	245	7598200	6966600
sp|P58970|MTBB1_METMA Dimethylamine methyltransferase MtbB1 OS=Methanosarcina mazei (strain ATCC BAA-159 / DSM 3647 / Goe1 / Go1 / JCM 11833 / OCM 88) OX=192952 GN=mtbB1 PE=3 SV=2	246	8349100	6215700
sp|O59659|VATI_METMA V-type ATP synthase subunit I OS=Methanosarcina mazei (strain ATCC BAA-159 / DSM 3647 / Goe1 / Go1 / JCM 11833 / OCM 88) OX=192952 GN=atpI PE=3 SV=2	247	6301300	8098100
tr|Q8PVV6|Q8PVV6_METMA Dus domain-containing protein OS=Methanosarcina mazei (strain ATCC BAA-159 / DSM 3647 / Goe1 / Go1 / JCM 11833 / OCM 88) OX=192952 GN=MM_1851 PE=4 SV=1	248	6941100	7217000
tr|Q8PVR0|Q8PVR0_METMA N-acetyltransferase domain-containing protein OS=Methanosarcina mazei (strain ATCC BAA-159 / DSM 3647 / Goe1 / Go1 / JCM 11833 / OCM 88) OX=192952 GN=MM_1902 PE=4 SV=1	249	5585700	8423700
sp|Q8PUQ8|RPOH_METMA DNA-directed RNA polymerase subunit H OS=Methanosarcina mazei (strain ATCC BAA-159 / DSM 3647 / Goe1 / Go1 / JCM 11833 / OCM 88) OX=192952 GN=rpoH PE=3 SV=1	250	6097700	7877200
tr|Q8PWH5|Q8PWH5_METMA Conserved protein OS=Methanosarcina mazei (strain ATCC BAA-159 / DSM 3647 / Goe1 / Go1 / JCM 11833 / OCM 88) OX=192952 GN=MM_1612 PE=4 SV=1	251	13769000	174430
sp|Q60183|VATE_METMA V-type ATP synthase subunit E OS=Methanosarcina mazei (strain ATCC BAA-159 / DSM 3647 / Goe1 / Go1 / JCM 11833 / OCM 88) OX=192952 GN=atpE PE=3 SV=2	252	4222800	9610900
tr|Q8Q0G2|Q8Q0G2_METMA Methanol corrinoid protein OS=Methanosarcina mazei (strain ATCC BAA-159 / DSM 3647 / Goe1 / Go1 / JCM 11833 / OCM 88) OX=192952 GN=mtaC PE=3 SV=1	253	5262500	8509600
tr|Q8Q0X3|Q8Q0X3_METMA Dipeptide ABC transporter, ATP-binding protein OS=Methanosarcina mazei (strain ATCC BAA-159 / DSM 3647 / Goe1 / Go1 / JCM 11833 / OCM 88) OX=192952 GN=dppF PE=4 SV=1	254	3841000	9896300
sp|Q60187|VATB_METMA V-type ATP synthase beta chain OS=Methanosarcina mazei (strain ATCC BAA-159 / DSM 3647 / Goe1 / Go1 / JCM 11833 / OCM 88) OX=192952 GN=atpB PE=1 SV=2	255	5794200	7917800
tr|Q8PRQ9|Q8PRQ9_METMA Transposase OS=Methanosarcina mazei (strain ATCC BAA-159 / DSM 3647 / Goe1 / Go1 / JCM 11833 / OCM 88) OX=192952 GN=MM_1043 PE=4 SV=1;tr|Q8PUU7|Q8PUU7_METMA Transposase OS=Methanosarcina mazei (strain ATCC BAA-159 / DSM 3647 / Goe1 /	256	7043400	6665800
tr|Q8PYR2|Q8PYR2_METMA 26S proteasome regulatory subunit RPT2/S4 OS=Methanosarcina mazei (strain ATCC BAA-159 / DSM 3647 / Goe1 / Go1 / JCM 11833 / OCM 88) OX=192952 GN=MM_0798 PE=3 SV=1	257	6598500	6926300
tr|Q8PX88|Q8PX88_METMA Zinc ABC transporter, ATP-binding protein OS=Methanosarcina mazei (strain ATCC BAA-159 / DSM 3647 / Goe1 / Go1 / JCM 11833 / OCM 88) OX=192952 GN=MM_1334 PE=4 SV=1	258	6980600	6538600
sp|Q8PV31|RL18_METMA 50S ribosomal protein L18 OS=Methanosarcina mazei (strain ATCC BAA-159 / DSM 3647 / Goe1 / Go1 / JCM 11833 / OCM 88) OX=192952 GN=rpl18 PE=3 SV=2	259	1440900	12067000
tr|Q8PVB5|Q8PVB5_METMA Putative nucleotidyltransferase OS=Methanosarcina mazei (strain ATCC BAA-159 / DSM 3647 / Goe1 / Go1 / JCM 11833 / OCM 88) OX=192952 GN=MM_2056 PE=4 SV=1	260	7931000	5542100
sp|Q8PVF1|IF1A1_METMA Translation initiation factor 1A 1 OS=Methanosarcina mazei (strain ATCC BAA-159 / DSM 3647 / Goe1 / Go1 / JCM 11833 / OCM 88) OX=192952 GN=eIF1A1 PE=3 SV=2	261	7298200	5864700
tr|Q8PZG4|Q8PZG4_METMA Amino acid permease OS=Methanosarcina mazei (strain ATCC BAA-159 / DSM 3647 / Goe1 / Go1 / JCM 11833 / OCM 88) OX=192952 GN=MM_0530 PE=4 SV=1	262	7490100	5647000
sp|Q8PXK5|PYRB_METMA Aspartate carbamoyltransferase OS=Methanosarcina mazei (strain ATCC BAA-159 / DSM 3647 / Goe1 / Go1 / JCM 11833 / OCM 88) OX=192952 GN=pyrB PE=3 SV=1	263	2936400	10073000
sp|Q8PZQ0|GLYA_METMA Serine hydroxymethyltransferase OS=Methanosarcina mazei (strain ATCC BAA-159 / DSM 3647 / Goe1 / Go1 / JCM 11833 / OCM 88) OX=192952 GN=glyA PE=3 SV=2	264	8104400	4883900
sp|Q8PTB0|PURQ_METMA Phosphoribosylformylglycinamidine synthase subunit PurQ OS=Methanosarcina mazei (strain ATCC BAA-159 / DSM 3647 / Goe1 / Go1 / JCM 11833 / OCM 88) OX=192952 GN=purQ PE=3 SV=1	265	6086800	6821300
sp|Q8PTT7|RRP42_METMA Exosome complex component Rrp42 OS=Methanosarcina mazei (strain ATCC BAA-159 / DSM 3647 / Goe1 / Go1 / JCM 11833 / OCM 88) OX=192952 GN=rrp42 PE=3 SV=1	266	7603800	5230000
tr|Q8PS97|Q8PS97_METMA Ornithine decarboxylase OS=Methanosarcina mazei (strain ATCC BAA-159 / DSM 3647 / Goe1 / Go1 / JCM 11833 / OCM 88) OX=192952 GN=MM_3185 PE=4 SV=1	267	8872600	3958600
sp|P58973|MTTB1_METMA Trimethylamine methyltransferase MttB1 OS=Methanosarcina mazei (strain ATCC BAA-159 / DSM 3647 / Goe1 / Go1 / JCM 11833 / OCM 88) OX=192952 GN=mttB1 PE=3 SV=2	268	2702600	10042000
	269	3732100	8966000
tr|Q8PWL6|Q8PWL6_METMA Molybdenum-containing formylmethanofuran dehydrogenase OS=Methanosarcina mazei (strain ATCC BAA-159 / DSM 3647 / Goe1 / Go1 / JCM 11833 / OCM 88) OX=192952 GN=fmdD PE=4 SV=1	270	5980700	6637600
tr|Q8PY94|Q8PY94_METMA Coenzyme F420 hydrogenase beta subunit OS=Methanosarcina mazei (strain ATCC BAA-159 / DSM 3647 / Goe1 / Go1 / JCM 11833 / OCM 88) OX=192952 GN=MM_0969 PE=4 SV=1	271	5940600	6488800
sp|Q8PXK6|PYRI_METMA Aspartate carbamoyltransferase regulatory chain OS=Methanosarcina mazei (strain ATCC BAA-159 / DSM 3647 / Goe1 / Go1 / JCM 11833 / OCM 88) OX=192952 GN=pyrI PE=3 SV=1	272	2129000	10088000
tr|Q8PU24|Q8PU24_METMA Metallophos_2 domain-containing protein OS=Methanosarcina mazei (strain ATCC BAA-159 / DSM 3647 / Goe1 / Go1 / JCM 11833 / OCM 88) OX=192952 GN=MM_2533 PE=4 SV=1	273	6945700	5262900
tr|Q8PXD1|Q8PXD1_METMA Fe-S oxidoreductase OS=Methanosarcina mazei (strain ATCC BAA-159 / DSM 3647 / Goe1 / Go1 / JCM 11833 / OCM 88) OX=192952 GN=MM_1290 PE=4 SV=1	274	5802300	6356600
sp|Q8PYP6|TDXH_METMA Peroxiredoxin OS=Methanosarcina mazei (strain ATCC BAA-159 / DSM 3647 / Goe1 / Go1 / JCM 11833 / OCM 88) OX=192952 GN=MM_0814 PE=3 SV=1	275	5418100	6554700
sp|Q8PUQ1|PPS_METMA 4-phosphopantoate--beta-alanine ligase OS=Methanosarcina mazei (strain ATCC BAA-159 / DSM 3647 / Goe1 / Go1 / JCM 11833 / OCM 88) OX=192952 GN=MM_2281 PE=1 SV=1	276	7110000	4822600
tr|Q8PYS4|Q8PYS4_METMA A1AO H+ ATPase subunit H OS=Methanosarcina mazei (strain ATCC BAA-159 / DSM 3647 / Goe1 / Go1 / JCM 11833 / OCM 88) OX=192952 GN=MM_0786 PE=4 SV=1	277	4792500	6960600
tr|Q8PXW2|Q8PXW2_METMA Oxidoreductase OS=Methanosarcina mazei (strain ATCC BAA-159 / DSM 3647 / Goe1 / Go1 / JCM 11833 / OCM 88) OX=192952 GN=MM_1104 PE=4 SV=1	278	5707600	5970800
tr|Q8Q0J3|Q8Q0J3_METMA 4-carboxymuconolactone decarboxylase OS=Methanosarcina mazei (strain ATCC BAA-159 / DSM 3647 / Goe1 / Go1 / JCM 11833 / OCM 88) OX=192952 GN=MM_0143 PE=4 SV=1	279	8878500	2779700
sp|Q8PVW4|HDRE_METMA Dihydromethanophenazine:CoB--CoM heterodisulfide reductase subunit E OS=Methanosarcina mazei (strain ATCC BAA-159 / DSM 3647 / Goe1 / Go1 / JCM 11833 / OCM 88) OX=192952 GN=hdrE PE=1 SV=1	280	5914500	5721400
tr|Q8PWG8|Q8PWG8_METMA Ferredoxin OS=Methanosarcina mazei (strain ATCC BAA-159 / DSM 3647 / Goe1 / Go1 / JCM 11833 / OCM 88) OX=192952 GN=MM_1619 PE=4 SV=1	281	6986800	4517900
tr|Q8PYE7|Q8PYE7_METMA Conserved protein OS=Methanosarcina mazei (strain ATCC BAA-159 / DSM 3647 / Goe1 / Go1 / JCM 11833 / OCM 88) OX=192952 GN=MM_0915 PE=4 SV=1	282	5985200	5459200
tr|Q8PYK8|Q8PYK8_METMA Conserved protein OS=Methanosarcina mazei (strain ATCC BAA-159 / DSM 3647 / Goe1 / Go1 / JCM 11833 / OCM 88) OX=192952 GN=MM_0853 PE=4 SV=1	283	3255300	8116500
tr|Q8PVW0|Q8PVW0_METMA Uncharacterized protein OS=Methanosarcina mazei (strain ATCC BAA-159 / DSM 3647 / Goe1 / Go1 / JCM 11833 / OCM 88) OX=192952 GN=MM_1847 PE=4 SV=1	284	5070200	6243000
tr|Q8PTT6|Q8PTT6_METMA 50S ribosomal protein L37Ae OS=Methanosarcina mazei (strain ATCC BAA-159 / DSM 3647 / Goe1 / Go1 / JCM 11833 / OCM 88) OX=192952 GN=rpl37ae PE=3 SV=1	285	6014900	5037800
tr|Q8PZR6|Q8PZR6_METMA RNase L inhibitor OS=Methanosarcina mazei (strain ATCC BAA-159 / DSM 3647 / Goe1 / Go1 / JCM 11833 / OCM 88) OX=192952 GN=MM_0426 PE=4 SV=1	286	4079300	6888000
tr|Q8PTC2|Q8PTC2_METMA Uncharacterized protein OS=Methanosarcina mazei (strain ATCC BAA-159 / DSM 3647 / Goe1 / Go1 / JCM 11833 / OCM 88) OX=192952 GN=MM_2794 PE=4 SV=1	287	4674900	6187600
tr|Q8Q0G1|Q8Q0G1_METMA Methanol:corrinoid methyltransferase OS=Methanosarcina mazei (strain ATCC BAA-159 / DSM 3647 / Goe1 / Go1 / JCM 11833 / OCM 88) OX=192952 GN=mtaB PE=4 SV=1	288	4694800	6130700
tr|Q8PZ31|Q8PZ31_METMA Putative dihydroorotate dehydrogenase electron transfer subunit OS=Methanosarcina mazei (strain ATCC BAA-159 / DSM 3647 / Goe1 / Go1 / JCM 11833 / OCM 88) OX=192952 GN=MM_0663 PE=4 SV=1	289	6860600	3934300
sp|Q8PVJ4|NRPR2_METMA Global nitrogen regulator NrpRII OS=Methanosarcina mazei (strain ATCC BAA-159 / DSM 3647 / Goe1 / Go1 / JCM 11833 / OCM 88) OX=192952 GN=nrpRII PE=1 SV=1	290	4343300	6388000
tr|Q8PZS3|Q8PZS3_METMA Pyruvate synthase subunit beta OS=Methanosarcina mazei (strain ATCC BAA-159 / DSM 3647 / Goe1 / Go1 / JCM 11833 / OCM 88) OX=192952 GN=MM_0419 PE=4 SV=1	291	5519700	5209800
sp|P61934|RPOP_METMA DNA-directed RNA polymerase subunit P OS=Methanosarcina mazei (strain ATCC BAA-159 / DSM 3647 / Goe1 / Go1 / JCM 11833 / OCM 88) OX=192952 GN=rpoP PE=3 SV=1	292	5681700	5009800
sp|Q8PW41|RS2_METMA 30S ribosomal protein S2 OS=Methanosarcina mazei (strain ATCC BAA-159 / DSM 3647 / Goe1 / Go1 / JCM 11833 / OCM 88) OX=192952 GN=rps2 PE=3 SV=1	293	5245900	5431100
sp|Q8PZ06|TFE_METMA Transcription factor E OS=Methanosarcina mazei (strain ATCC BAA-159 / DSM 3647 / Goe1 / Go1 / JCM 11833 / OCM 88) OX=192952 GN=tfe PE=3 SV=1	294	1111200	9484100
tr|Q8PX10|Q8PX10_METMA Uncharacterized protein OS=Methanosarcina mazei (strain ATCC BAA-159 / DSM 3647 / Goe1 / Go1 / JCM 11833 / OCM 88) OX=192952 GN=MM_1412 PE=4 SV=1	295	5983900	4564500
sp|P58980|MTBC2_METMA Dimethylamine corrinoid protein 2 OS=Methanosarcina mazei (strain ATCC BAA-159 / DSM 3647 / Goe1 / Go1 / JCM 11833 / OCM 88) OX=192952 GN=mtbC2 PE=3 SV=1;sp|P58979|MTBC1_METMA Dimethylamine corrinoid protein 1 OS=Methanosarcina mazei	296	6289200	4184300
tr|Q8PU00|Q8PU00_METMA Catalase OS=Methanosarcina mazei (strain ATCC BAA-159 / DSM 3647 / Goe1 / Go1 / JCM 11833 / OCM 88) OX=192952 GN=MM_2557 PE=3 SV=1	297	2222400	8217700
sp|Q8PWS1|HIS7_METMA Imidazoleglycerol-phosphate dehydratase OS=Methanosarcina mazei (strain ATCC BAA-159 / DSM 3647 / Goe1 / Go1 / JCM 11833 / OCM 88) OX=192952 GN=hisB PE=3 SV=1	298	3295400	7126400
tr|Q8PX69|Q8PX69_METMA 5-methyltetrahydropteroyltriglutamate--homocysteine methyltransferase OS=Methanosarcina mazei (strain ATCC BAA-159 / DSM 3647 / Goe1 / Go1 / JCM 11833 / OCM 88) OX=192952 GN=MM_1353 PE=4 SV=1	299	4731800	5589000
sp|Q8PW07|CH10_METMA 10 kDa chaperonin OS=Methanosarcina mazei (strain ATCC BAA-159 / DSM 3647 / Goe1 / Go1 / JCM 11833 / OCM 88) OX=192952 GN=groS PE=3 SV=1	300	6658600	3523100
tr|Q8PZ25|Q8PZ25_METMA Acetolactate synthase small subunit OS=Methanosarcina mazei (strain ATCC BAA-159 / DSM 3647 / Goe1 / Go1 / JCM 11833 / OCM 88) OX=192952 GN=MM_0669 PE=3 SV=1	301	5531000	4628600
tr|Q8PUF1|Q8PUF1_METMA Small nuclear riboprotein-like protein OS=Methanosarcina mazei (strain ATCC BAA-159 / DSM 3647 / Goe1 / Go1 / JCM 11833 / OCM 88) OX=192952 GN=MM_2383 PE=3 SV=1	302	7700100	2437700
tr|Q8PU26|Q8PU26_METMA Uncharacterized protein OS=Methanosarcina mazei (strain ATCC BAA-159 / DSM 3647 / Goe1 / Go1 / JCM 11833 / OCM 88) OX=192952 GN=MM_2531 PE=4 SV=1	303	4855100	5244300
sp|Q8PZ96|DPCKG_METMA GTP-dependent dephospho-CoA kinase OS=Methanosarcina mazei (strain ATCC BAA-159 / DSM 3647 / Goe1 / Go1 / JCM 11833 / OCM 88) OX=192952 GN=MM_0598 PE=3 SV=1	304	5206300	4867900
tr|Q8PVF2|Q8PVF2_METMA Non-specific serine/threonine protein kinase OS=Methanosarcina mazei (strain ATCC BAA-159 / DSM 3647 / Goe1 / Go1 / JCM 11833 / OCM 88) OX=192952 GN=MM_2013 PE=3 SV=1	305	5136300	4760400
tr|Q8PXR2|Q8PXR2_METMA UDP-ManNAc 6-dehydrogenase OS=Methanosarcina mazei (strain ATCC BAA-159 / DSM 3647 / Goe1 / Go1 / JCM 11833 / OCM 88) OX=192952 GN=MM_1154 PE=1 SV=1	306	5612000	4266700
tr|Q8PXT4|Q8PXT4_METMA UDP-glucose 6-dehydrogenase OS=Methanosarcina mazei (strain ATCC BAA-159 / DSM 3647 / Goe1 / Go1 / JCM 11833 / OCM 88) OX=192952 GN=MM_1132 PE=3 SV=1	307	2758300	6929700
tr|Q8PVI3|Q8PVI3_METMA Tungsten formylmethanofuran dehydrogenase, subunit B OS=Methanosarcina mazei (strain ATCC BAA-159 / DSM 3647 / Goe1 / Go1 / JCM 11833 / OCM 88) OX=192952 GN=MM_1980 PE=4 SV=1	308	3508800	6053000
sp|Q8PU60|FPOI_METMA F(420)H(2) dehydrogenase subunit I OS=Methanosarcina mazei (strain ATCC BAA-159 / DSM 3647 / Goe1 / Go1 / JCM 11833 / OCM 88) OX=192952 GN=fpoI PE=1 SV=1	309	4200000	5330900
tr|Q8PUM9|Q8PUM9_METMA Transcriptional regulator OS=Methanosarcina mazei (strain ATCC BAA-159 / DSM 3647 / Goe1 / Go1 / JCM 11833 / OCM 88) OX=192952 GN=MM_2303 PE=4 SV=1	310	4354300	5159100
tr|Q8PXJ5|Q8PXJ5_METMA Conserved protein OS=Methanosarcina mazei (strain ATCC BAA-159 / DSM 3647 / Goe1 / Go1 / JCM 11833 / OCM 88) OX=192952 GN=MM_1223 PE=4 SV=1	311	5357900	4122800
sp|Q8PYU8|QUEC_METMA 7-cyano-7-deazaguanine synthase OS=Methanosarcina mazei (strain ATCC BAA-159 / DSM 3647 / Goe1 / Go1 / JCM 11833 / OCM 88) OX=192952 GN=queC PE=3 SV=1	312	6817900	2581700
sp|Q8PUA7|MTSB_METMA Methylated-thiol--corrinoid protein MtsB OS=Methanosarcina mazei (strain ATCC BAA-159 / DSM 3647 / Goe1 / Go1 / JCM 11833 / OCM 88) OX=192952 GN=mtsB PE=3 SV=1	313	3729800	5629500
tr|Q8PXW8|Q8PXW8_METMA Conserved protein OS=Methanosarcina mazei (strain ATCC BAA-159 / DSM 3647 / Goe1 / Go1 / JCM 11833 / OCM 88) OX=192952 GN=MM_1098 PE=4 SV=1	314	3819800	5531000
sp|Q8PY64|CBIT_METMA Probable cobalt-precorrin-6B C(15)-methyltransferase (decarboxylating) OS=Methanosarcina mazei (strain ATCC BAA-159 / DSM 3647 / Goe1 / Go1 / JCM 11833 / OCM 88) OX=192952 GN=cbiT PE=3 SV=1	315	5743500	3534100
tr|Q8PUI6|Q8PUI6_METMA O-linked N-acetylglucosamine transferase OS=Methanosarcina mazei (strain ATCC BAA-159 / DSM 3647 / Goe1 / Go1 / JCM 11833 / OCM 88) OX=192952 GN=MM_2348 PE=4 SV=1	316	4475900	4781800
tr|Q8Q091|Q8Q091_METMA Serine-pyruvate aminotransferase OS=Methanosarcina mazei (strain ATCC BAA-159 / DSM 3647 / Goe1 / Go1 / JCM 11833 / OCM 88) OX=192952 GN=MM_0246 PE=3 SV=1	317	7273700	1946800
tr|Q8PYH0|Q8PYH0_METMA Putative methyltransferase OS=Methanosarcina mazei (strain ATCC BAA-159 / DSM 3647 / Goe1 / Go1 / JCM 11833 / OCM 88) OX=192952 GN=MM_0892 PE=4 SV=1	318	2163300	7056600
sp|Q8PV40|RL14_METMA 50S ribosomal protein L14 OS=Methanosarcina mazei (strain ATCC BAA-159 / DSM 3647 / Goe1 / Go1 / JCM 11833 / OCM 88) OX=192952 GN=rpl14 PE=3 SV=2	319	3544900	5508900
tr|Q8PTL1|Q8PTL1_METMA Site-specific DNA-methyltransferase (adenine-specific) OS=Methanosarcina mazei (strain ATCC BAA-159 / DSM 3647 / Goe1 / Go1 / JCM 11833 / OCM 88) OX=192952 GN=MM_2704 PE=3 SV=1	320	3717800	5063300
tr|Q8PX24|Q8PX24_METMA Transcription elongation factor IIS/RNA polymerase subunit homolog OS=Methanosarcina mazei (strain ATCC BAA-159 / DSM 3647 / Goe1 / Go1 / JCM 11833 / OCM 88) OX=192952 GN=MM_1398 PE=3 SV=1	321	5417000	3351600
sp|Q8PY37|TBP1_METMA TATA-box-binding protein 1 OS=Methanosarcina mazei (strain ATCC BAA-159 / DSM 3647 / Goe1 / Go1 / JCM 11833 / OCM 88) OX=192952 GN=tbp1 PE=3 SV=1	322	5976100	2792500
sp|Q8PV17|RS11_METMA 30S ribosomal protein S11 OS=Methanosarcina mazei (strain ATCC BAA-159 / DSM 3647 / Goe1 / Go1 / JCM 11833 / OCM 88) OX=192952 GN=rps11 PE=3 SV=1	323	4928500	3810500
tr|Q8Q0H0|Q8Q0H0_METMA Homospermidine synthase OS=Methanosarcina mazei (strain ATCC BAA-159 / DSM 3647 / Goe1 / Go1 / JCM 11833 / OCM 88) OX=192952 GN=MM_0166 PE=4 SV=1	324	6797800	1866100
tr|Q8PXS7|Q8PXS7_METMA Dolichyl-phosphate mannose synthase related protein OS=Methanosarcina mazei (strain ATCC BAA-159 / DSM 3647 / Goe1 / Go1 / JCM 11833 / OCM 88) OX=192952 GN=MM_1139 PE=4 SV=1	325	3436500	5080600
tr|Q8PVI5|Q8PVI5_METMA Formylmethanofuran dehydrogenase OS=Methanosarcina mazei (strain ATCC BAA-159 / DSM 3647 / Goe1 / Go1 / JCM 11833 / OCM 88) OX=192952 GN=MM_1978 PE=4 SV=1	326	3073800	5104000
tr|Q8PXB9|Q8PXB9_METMA Conserved protein OS=Methanosarcina mazei (strain ATCC BAA-159 / DSM 3647 / Goe1 / Go1 / JCM 11833 / OCM 88) OX=192952 GN=MM_1303 PE=4 SV=1	327	5200300	2847600
tr|Q8PVB6|Q8PVB6_METMA ABC transporter, ATP-binding protein OS=Methanosarcina mazei (strain ATCC BAA-159 / DSM 3647 / Goe1 / Go1 / JCM 11833 / OCM 88) OX=192952 GN=MM_2055 PE=4 SV=1	328	2258000	5752100
sp|Q8PWS3|HIS1_METMA ATP phosphoribosyltransferase OS=Methanosarcina mazei (strain ATCC BAA-159 / DSM 3647 / Goe1 / Go1 / JCM 11833 / OCM 88) OX=192952 GN=hisG PE=3 SV=1	329	3849100	4096300
tr|Q8Q034|Q8Q034_METMA AAA family ATPase OS=Methanosarcina mazei (strain ATCC BAA-159 / DSM 3647 / Goe1 / Go1 / JCM 11833 / OCM 88) OX=192952 GN=MM_0304 PE=4 SV=1	330	2888800	4960600
tr|Q8PY32|Q8PY32_METMA Conserved protein OS=Methanosarcina mazei (strain ATCC BAA-159 / DSM 3647 / Goe1 / Go1 / JCM 11833 / OCM 88) OX=192952 GN=MM_1032 PE=4 SV=1	331	3171100	4631000
tr|Q8PV71|Q8PV71_METMA Putative methyltransferase OS=Methanosarcina mazei (strain ATCC BAA-159 / DSM 3647 / Goe1 / Go1 / JCM 11833 / OCM 88) OX=192952 GN=MM_2103 PE=4 SV=1	332	1628200	6170000
tr|Q8PW38|Q8PW38_METMA Isopentenyl phosphate kinase OS=Methanosarcina mazei (strain ATCC BAA-159 / DSM 3647 / Goe1 / Go1 / JCM 11833 / OCM 88) OX=192952 GN=MM_1763 PE=3 SV=1	333	4243400	3425100
sp|Q8PV89|DHYS1_METMA Probable deoxyhypusine synthase 1 OS=Methanosarcina mazei (strain ATCC BAA-159 / DSM 3647 / Goe1 / Go1 / JCM 11833 / OCM 88) OX=192952 GN=dys1 PE=3 SV=1	334	4836800	2821600
sp|Q8PUR2|RPOA2_METMA DNA-directed RNA polymerase subunit A OS=Methanosarcina mazei (strain ATCC BAA-159 / DSM 3647 / Goe1 / Go1 / JCM 11833 / OCM 88) OX=192952 GN=rpoA2 PE=3 SV=1	335	3177000	4391000
tr|Q8PV32|Q8PV32_METMA 50S ribosomal protein L19e OS=Methanosarcina mazei (strain ATCC BAA-159 / DSM 3647 / Goe1 / Go1 / JCM 11833 / OCM 88) OX=192952 GN=rpl19e PE=3 SV=1	336	3451300	3989700
tr|Q8PVY7|Q8PVY7_METMA Diadenylate cyclase OS=Methanosarcina mazei (strain ATCC BAA-159 / DSM 3647 / Goe1 / Go1 / JCM 11833 / OCM 88) OX=192952 GN=dacZ PE=3 SV=1	337	4956700	2424900
tr|Q8PV72|Q8PV72_METMA Glycosyltransferase OS=Methanosarcina mazei (strain ATCC BAA-159 / DSM 3647 / Goe1 / Go1 / JCM 11833 / OCM 88) OX=192952 GN=MM_2102 PE=4 SV=1	338	4559000	2821200
tr|Q8PVA2|Q8PVA2_METMA Iron(III) dicitrate-binding protein OS=Methanosarcina mazei (strain ATCC BAA-159 / DSM 3647 / Goe1 / Go1 / JCM 11833 / OCM 88) OX=192952 GN=MM_2069 PE=4 SV=1	339	3472600	3903800
sp|Q8PRQ5|ACDD_METMA Acetyl-CoA decarbonylase/synthase complex subunit delta OS=Methanosarcina mazei (strain ATCC BAA-159 / DSM 3647 / Goe1 / Go1 / JCM 11833 / OCM 88) OX=192952 GN=cdhD1 PE=3 SV=1	340	2999300	4314600
tr|Q8PZZ7|Q8PZZ7_METMA Amidophosphoribosyltransferase OS=Methanosarcina mazei (strain ATCC BAA-159 / DSM 3647 / Goe1 / Go1 / JCM 11833 / OCM 88) OX=192952 GN=purF PE=3 SV=1	341	2411500	4867200
sp|Q8Q0U4|CARA_METMA Carbamoyl-phosphate synthase small chain OS=Methanosarcina mazei (strain ATCC BAA-159 / DSM 3647 / Goe1 / Go1 / JCM 11833 / OCM 88) OX=192952 GN=carA PE=3 SV=1	342	3033600	4229200
sp|Q8PXG9|RBL_METMA Ribulose bisphosphate carboxylase OS=Methanosarcina mazei (strain ATCC BAA-159 / DSM 3647 / Goe1 / Go1 / JCM 11833 / OCM 88) OX=192952 GN=rbcL PE=3 SV=1	343	1710800	5505700
tr|Q8PZ22|Q8PZ22_METMA Conserved protein OS=Methanosarcina mazei (strain ATCC BAA-159 / DSM 3647 / Goe1 / Go1 / JCM 11833 / OCM 88) OX=192952 GN=MM_0673 PE=3 SV=1	344	2371600	4814900
tr|Q8PYG8|Q8PYG8_METMA CbiM protein OS=Methanosarcina mazei (strain ATCC BAA-159 / DSM 3647 / Goe1 / Go1 / JCM 11833 / OCM 88) OX=192952 GN=MM_0894 PE=4 SV=1	345	4303700	2882500
tr|Q8PRX9|Q8PRX9_METMA Ferredoxin OS=Methanosarcina mazei (strain ATCC BAA-159 / DSM 3647 / Goe1 / Go1 / JCM 11833 / OCM 88) OX=192952 GN=MM_3309 PE=4 SV=1	346	1940700	5241800
tr|Q8PY19|Q8PY19_METMA GTP-binding protein OS=Methanosarcina mazei (strain ATCC BAA-159 / DSM 3647 / Goe1 / Go1 / JCM 11833 / OCM 88) OX=192952 GN=MM_1047 PE=4 SV=1	347	2683400	4418600
tr|Q8PYK7|Q8PYK7_METMA Cell division cycle protein 48 homolog OS=Methanosarcina mazei (strain ATCC BAA-159 / DSM 3647 / Goe1 / Go1 / JCM 11833 / OCM 88) OX=192952 GN=cdc48 PE=3 SV=1	348	3650000	3363300
sp|Q8PWU0|SYA_METMA Alanine--tRNA ligase OS=Methanosarcina mazei (strain ATCC BAA-159 / DSM 3647 / Goe1 / Go1 / JCM 11833 / OCM 88) OX=192952 GN=alaS PE=3 SV=1	349	3895800	3104100
sp|Q8PUH7|Y2357_METMA UPF0212 protein MM_2357 OS=Methanosarcina mazei (strain ATCC BAA-159 / DSM 3647 / Goe1 / Go1 / JCM 11833 / OCM 88) OX=192952 GN=MM_2357 PE=3 SV=1	350	3041800	3832700
tr|Q8PUW4|Q8PUW4_METMA Polysaccharide ABC transporter, ATP-binding protein OS=Methanosarcina mazei (strain ATCC BAA-159 / DSM 3647 / Goe1 / Go1 / JCM 11833 / OCM 88) OX=192952 GN=MM_2214 PE=4 SV=1	351	3484300	3368100
sp|Q8PZ09|ACDG1_METMA Acetyl-CoA decarbonylase/synthase complex subunit gamma 1 OS=Methanosarcina mazei (strain ATCC BAA-159 / DSM 3647 / Goe1 / Go1 / JCM 11833 / OCM 88) OX=192952 GN=cdhE1 PE=3 SV=1;sp|Q8PV87|ACDG2_METMA Acetyl-CoA decarbonylase/synthase	352	2861000	3973300
tr|Q8PWY4|Q8PWY4_METMA Uncharacterized protein OS=Methanosarcina mazei (strain ATCC BAA-159 / DSM 3647 / Goe1 / Go1 / JCM 11833 / OCM 88) OX=192952 GN=MM_1442 PE=4 SV=1	353	3780000	2936000
sp|Q8PV49|RL4_METMA 50S ribosomal protein L4 OS=Methanosarcina mazei (strain ATCC BAA-159 / DSM 3647 / Goe1 / Go1 / JCM 11833 / OCM 88) OX=192952 GN=rpl4 PE=3 SV=1	354	2949400	3718400
tr|Q8PUG4|Q8PUG4_METMA GTP-binding protein OS=Methanosarcina mazei (strain ATCC BAA-159 / DSM 3647 / Goe1 / Go1 / JCM 11833 / OCM 88) OX=192952 GN=MM_2370 PE=4 SV=1	355	3855000	2798100
sp|Q8PY83|HDRB_METMA Ferredoxin:CoB-CoM heterodisulfide reductase subunit B OS=Methanosarcina mazei (strain ATCC BAA-159 / DSM 3647 / Goe1 / Go1 / JCM 11833 / OCM 88) OX=192952 GN=hdrB PE=3 SV=2	356	4153300	2440200
sp|Q8PV47|RL2_METMA 50S ribosomal protein L2 OS=Methanosarcina mazei (strain ATCC BAA-159 / DSM 3647 / Goe1 / Go1 / JCM 11833 / OCM 88) OX=192952 GN=rpl2 PE=3 SV=1	357	1883600	4704200
tr|Q8Q096|Q8Q096_METMA Uncharacterized protein OS=Methanosarcina mazei (strain ATCC BAA-159 / DSM 3647 / Goe1 / Go1 / JCM 11833 / OCM 88) OX=192952 GN=MM_0241 PE=4 SV=1	358	3784300	2722300
sp|Q8PY58|PAN_METMA Proteasome-activating nucleotidase OS=Methanosarcina mazei (strain ATCC BAA-159 / DSM 3647 / Goe1 / Go1 / JCM 11833 / OCM 88) OX=192952 GN=pan PE=3 SV=1	359	2976400	3515200
sp|Q8PZZ9|RUXX_METMA Putative snRNP Sm-like protein OS=Methanosarcina mazei (strain ATCC BAA-159 / DSM 3647 / Goe1 / Go1 / JCM 11833 / OCM 88) OX=192952 GN=MM_0339 PE=3 SV=1	360	6414000	0
sp|Q8PYJ0|Y871_METMA UPF0219 protein MM_0871 OS=Methanosarcina mazei (strain ATCC BAA-159 / DSM 3647 / Goe1 / Go1 / JCM 11833 / OCM 88) OX=192952 GN=MM_0871 PE=3 SV=1	361	3916800	2467400
tr|Q8PV61|Q8PV61_METMA Uncharacterized protein OS=Methanosarcina mazei (strain ATCC BAA-159 / DSM 3647 / Goe1 / Go1 / JCM 11833 / OCM 88) OX=192952 GN=MM_2113 PE=4 SV=1	362	3343300	2948500
tr|Q8PXN6|Q8PXN6_METMA Oxidoreductase OS=Methanosarcina mazei (strain ATCC BAA-159 / DSM 3647 / Goe1 / Go1 / JCM 11833 / OCM 88) OX=192952 GN=MM_1180 PE=4 SV=1	363	3042300	3188800
tr|Q8PX52|Q8PX52_METMA Myo-inositol-1-phosphate synthase OS=Methanosarcina mazei (strain ATCC BAA-159 / DSM 3647 / Goe1 / Go1 / JCM 11833 / OCM 88) OX=192952 GN=MM_1370 PE=3 SV=1	364	3347400	2832500
tr|Q8PZ43|Q8PZ43_METMA Glycosyltransferase OS=Methanosarcina mazei (strain ATCC BAA-159 / DSM 3647 / Goe1 / Go1 / JCM 11833 / OCM 88) OX=192952 GN=MM_0651 PE=4 SV=1	365	2004500	4150700
tr|Q8PZX8|Q8PZX8_METMA Transcriptional regulator, MarR family OS=Methanosarcina mazei (strain ATCC BAA-159 / DSM 3647 / Goe1 / Go1 / JCM 11833 / OCM 88) OX=192952 GN=MM_0361 PE=4 SV=1	366	3345600	2786900
tr|Q8PXJ4|Q8PXJ4_METMA Conserved protein OS=Methanosarcina mazei (strain ATCC BAA-159 / DSM 3647 / Goe1 / Go1 / JCM 11833 / OCM 88) OX=192952 GN=MM_1224 PE=4 SV=1	367	3931900	2199400
sp|Q8PW45|RL13_METMA 50S ribosomal protein L13 OS=Methanosarcina mazei (strain ATCC BAA-159 / DSM 3647 / Goe1 / Go1 / JCM 11833 / OCM 88) OX=192952 GN=rpl13 PE=3 SV=2	368	2785200	3345700
tr|Q8PY14|Q8PY14_METMA Conserved protein OS=Methanosarcina mazei (strain ATCC BAA-159 / DSM 3647 / Goe1 / Go1 / JCM 11833 / OCM 88) OX=192952 GN=MM_1052 PE=4 SV=1	369	3159000	2937000
sp|P58982|MTTC1_METMA Trimethylamine corrinoid protein 1 OS=Methanosarcina mazei (strain ATCC BAA-159 / DSM 3647 / Goe1 / Go1 / JCM 11833 / OCM 88) OX=192952 GN=mttC1 PE=3 SV=2;sp|P58983|MTTC2_METMA Trimethylamine corrinoid protein 2 OS=Methanosarcina maze	370	2582300	3474600
tr|Q8PYY5|Q8PYY5_METMA Fructose-bisphosphate aldolase OS=Methanosarcina mazei (strain ATCC BAA-159 / DSM 3647 / Goe1 / Go1 / JCM 11833 / OCM 88) OX=192952 GN=MM_0714 PE=3 SV=1	371	2709800	3326800
tr|Q8PZ19|Q8PZ19_METMA Coenzyme F390 synthetase OS=Methanosarcina mazei (strain ATCC BAA-159 / DSM 3647 / Goe1 / Go1 / JCM 11833 / OCM 88) OX=192952 GN=MM_0676 PE=4 SV=1	372	4466600	1487700
sp|Q8PU79|RS6E_METMA 30S ribosomal protein S6e OS=Methanosarcina mazei (strain ATCC BAA-159 / DSM 3647 / Goe1 / Go1 / JCM 11833 / OCM 88) OX=192952 GN=rps6e PE=3 SV=1	373	2829500	3114000
tr|Q8PZV3|Q8PZV3_METMA Uncharacterized protein OS=Methanosarcina mazei (strain ATCC BAA-159 / DSM 3647 / Goe1 / Go1 / JCM 11833 / OCM 88) OX=192952 GN=MM_0386 PE=4 SV=1	374	2759500	3111400
sp|Q8PTD3|G3P_METMA Glyceraldehyde-3-phosphate dehydrogenase OS=Methanosarcina mazei (strain ATCC BAA-159 / DSM 3647 / Goe1 / Go1 / JCM 11833 / OCM 88) OX=192952 GN=gap PE=3 SV=1	375	2040800	3800300
tr|Q8PZW7|Q8PZW7_METMA MoxR-like ATPase OS=Methanosarcina mazei (strain ATCC BAA-159 / DSM 3647 / Goe1 / Go1 / JCM 11833 / OCM 88) OX=192952 GN=MM_0372 PE=4 SV=1	376	3260500	2523000
tr|Q8PYN6|Q8PYN6_METMA Conserved protein OS=Methanosarcina mazei (strain ATCC BAA-159 / DSM 3647 / Goe1 / Go1 / JCM 11833 / OCM 88) OX=192952 GN=MM_0825 PE=4 SV=1	377	4303700	1412600
tr|Q8PXN7|Q8PXN7_METMA Glycosyltransferase OS=Methanosarcina mazei (strain ATCC BAA-159 / DSM 3647 / Goe1 / Go1 / JCM 11833 / OCM 88) OX=192952 GN=MM_1179 PE=4 SV=1	378	1752000	3918500
sp|Q8PW60|HEM1_METMA Glutamyl-tRNA reductase OS=Methanosarcina mazei (strain ATCC BAA-159 / DSM 3647 / Goe1 / Go1 / JCM 11833 / OCM 88) OX=192952 GN=hemA PE=3 SV=1	379	2901500	2752400
tr|Q8PZ30|Q8PZ30_METMA Glutamate synthase (NADPH) OS=Methanosarcina mazei (strain ATCC BAA-159 / DSM 3647 / Goe1 / Go1 / JCM 11833 / OCM 88) OX=192952 GN=MM_0664 PE=4 SV=1	380	2765400	2887100
tr|Q8PSA5|Q8PSA5_METMA Uncharacterized protein OS=Methanosarcina mazei (strain ATCC BAA-159 / DSM 3647 / Goe1 / Go1 / JCM 11833 / OCM 88) OX=192952 GN=MM_3177 PE=4 SV=1	381	2338900	3311300
sp|Q8PZ11|ACDB1_METMA Acetyl-CoA decarbonylase/synthase complex subunit beta 1 OS=Methanosarcina mazei (strain ATCC BAA-159 / DSM 3647 / Goe1 / Go1 / JCM 11833 / OCM 88) OX=192952 GN=cdhC1 PE=3 SV=1;sp|Q8PV85|ACDB2_METMA Acetyl-CoA decarbonylase/synthase c	382	2559000	3054500
tr|Q8PWT0|Q8PWT0_METMA Putative methyltransferase OS=Methanosarcina mazei (strain ATCC BAA-159 / DSM 3647 / Goe1 / Go1 / JCM 11833 / OCM 88) OX=192952 GN=MM_1496 PE=4 SV=1	383	2482500	3111200
tr|Q8PTH5|Q8PTH5_METMA Site-specific DNA-methyltransferase (adenine-specific) OS=Methanosarcina mazei (strain ATCC BAA-159 / DSM 3647 / Goe1 / Go1 / JCM 11833 / OCM 88) OX=192952 GN=MM_2740 PE=3 SV=1	384	2266800	3321300
sp|Q8PW46|RL18E_METMA 50S ribosomal protein L18e OS=Methanosarcina mazei (strain ATCC BAA-159 / DSM 3647 / Goe1 / Go1 / JCM 11833 / OCM 88) OX=192952 GN=rpl18e PE=3 SV=1	385	2220000	3366600
sp|Q8PXE8|DHQS_METMA 3-dehydroquinate synthase OS=Methanosarcina mazei (strain ATCC BAA-159 / DSM 3647 / Goe1 / Go1 / JCM 11833 / OCM 88) OX=192952 GN=aroB PE=3 SV=1	386	1974300	3528700
tr|Q8Q0S8|Q8Q0S8_METMA Tungsten formylmethanofuran dehydrogenase subunit G OS=Methanosarcina mazei (strain ATCC BAA-159 / DSM 3647 / Goe1 / Go1 / JCM 11833 / OCM 88) OX=192952 GN=MM_0058 PE=4 SV=1	387	1922600	3528300
tr|Q8PZ15|Q8PZ15_METMA Conserved protein OS=Methanosarcina mazei (strain ATCC BAA-159 / DSM 3647 / Goe1 / Go1 / JCM 11833 / OCM 88) OX=192952 GN=MM_0680 PE=4 SV=1	388	2376200	3031300
tr|Q8PYS2|Q8PYS2_METMA Metallo cofactor biosynthesis protein OS=Methanosarcina mazei (strain ATCC BAA-159 / DSM 3647 / Goe1 / Go1 / JCM 11833 / OCM 88) OX=192952 GN=MM_0788 PE=4 SV=1	389	2131600	3271000
tr|Q8PUF0|Q8PUF0_METMA Conserved protein OS=Methanosarcina mazei (strain ATCC BAA-159 / DSM 3647 / Goe1 / Go1 / JCM 11833 / OCM 88) OX=192952 GN=MM_2384 PE=4 SV=1	390	2836400	2558100
tr|Q8Q052|Q8Q052_METMA Conserved protein OS=Methanosarcina mazei (strain ATCC BAA-159 / DSM 3647 / Goe1 / Go1 / JCM 11833 / OCM 88) OX=192952 GN=MM_0285 PE=4 SV=1	391	2797600	2596800
tr|Q8PYV3|Q8PYV3_METMA Conserved protein OS=Methanosarcina mazei (strain ATCC BAA-159 / DSM 3647 / Goe1 / Go1 / JCM 11833 / OCM 88) OX=192952 GN=MM_0748 PE=4 SV=1	392	2914700	2468600
sp|Q8PX20|ASD_METMA Putative archaetidylserine decarboxylase proenzyme OS=Methanosarcina mazei (strain ATCC BAA-159 / DSM 3647 / Goe1 / Go1 / JCM 11833 / OCM 88) OX=192952 GN=asd PE=3 SV=1	393	2928400	2409300
tr|Q8PTZ4|Q8PTZ4_METMA Ferredoxin OS=Methanosarcina mazei (strain ATCC BAA-159 / DSM 3647 / Goe1 / Go1 / JCM 11833 / OCM 88) OX=192952 GN=MM_2563 PE=4 SV=1	394	1640400	3694800
sp|Q8PYQ4|RL31_METMA 50S ribosomal protein L31e OS=Methanosarcina mazei (strain ATCC BAA-159 / DSM 3647 / Goe1 / Go1 / JCM 11833 / OCM 88) OX=192952 GN=rpl31e PE=3 SV=1	395	2732400	2602500
tr|Q8PUH1|Q8PUH1_METMA Conserved protein OS=Methanosarcina mazei (strain ATCC BAA-159 / DSM 3647 / Goe1 / Go1 / JCM 11833 / OCM 88) OX=192952 GN=MM_2363 PE=4 SV=1	396	2516800	2777500
tr|Q8PYC2|Q8PYC2_METMA Adenylosuccinate lyase OS=Methanosarcina mazei (strain ATCC BAA-159 / DSM 3647 / Goe1 / Go1 / JCM 11833 / OCM 88) OX=192952 GN=MM_0941 PE=3 SV=1	397	2350900	2909700
tr|Q8PX08|Q8PX08_METMA Conserved protein OS=Methanosarcina mazei (strain ATCC BAA-159 / DSM 3647 / Goe1 / Go1 / JCM 11833 / OCM 88) OX=192952 GN=MM_1414 PE=4 SV=1	398	2563900	2682000
tr|Q8Q048|Q8Q048_METMA Phosphoesterase OS=Methanosarcina mazei (strain ATCC BAA-159 / DSM 3647 / Goe1 / Go1 / JCM 11833 / OCM 88) OX=192952 GN=MM_0290 PE=3 SV=1	399	1264700	3945200
sp|Q8PV43|RL29_METMA 50S ribosomal protein L29 OS=Methanosarcina mazei (strain ATCC BAA-159 / DSM 3647 / Goe1 / Go1 / JCM 11833 / OCM 88) OX=192952 GN=rpl29 PE=3 SV=1	400	2255700	2880500
tr|Q8PVD1|Q8PVD1_METMA Conserved protein OS=Methanosarcina mazei (strain ATCC BAA-159 / DSM 3647 / Goe1 / Go1 / JCM 11833 / OCM 88) OX=192952 GN=MM_2034 PE=4 SV=1	401	2555200	2485000
tr|Q8PW48|Q8PW48_METMA D-3-phosphoglycerate dehydrogenase OS=Methanosarcina mazei (strain ATCC BAA-159 / DSM 3647 / Goe1 / Go1 / JCM 11833 / OCM 88) OX=192952 GN=MM_1753 PE=3 SV=1	402	2360000	2669800
tr|Q8PZ41|Q8PZ41_METMA Glycosyltransferase involved in cell wall biogenesis OS=Methanosarcina mazei (strain ATCC BAA-159 / DSM 3647 / Goe1 / Go1 / JCM 11833 / OCM 88) OX=192952 GN=MM_0653 PE=4 SV=1	403	2219100	2776300
tr|Q8PY54|Q8PY54_METMA Transcription elongation factor Spt5 OS=Methanosarcina mazei (strain ATCC BAA-159 / DSM 3647 / Goe1 / Go1 / JCM 11833 / OCM 88) OX=192952 GN=spt5 PE=3 SV=1	404	3357400	1624900
sp|Q8PTU5|RL15E_METMA 50S ribosomal protein L15e OS=Methanosarcina mazei (strain ATCC BAA-159 / DSM 3647 / Goe1 / Go1 / JCM 11833 / OCM 88) OX=192952 GN=rpl15e PE=3 SV=1	405	1984200	2996600
sp|Q8PU28|TRM1_METMA tRNA (guanine(26)-N(2))-dimethyltransferase OS=Methanosarcina mazei (strain ATCC BAA-159 / DSM 3647 / Goe1 / Go1 / JCM 11833 / OCM 88) OX=192952 GN=trm1 PE=3 SV=1	406	2732900	2219400
sp|Q8PU78|IF2P_METMA Probable translation initiation factor IF-2 OS=Methanosarcina mazei (strain ATCC BAA-159 / DSM 3647 / Goe1 / Go1 / JCM 11833 / OCM 88) OX=192952 GN=infB PE=3 SV=1	407	1788900	3149000
tr|Q8PX81|Q8PX81_METMA Pyruvate synthase delta subunit OS=Methanosarcina mazei (strain ATCC BAA-159 / DSM 3647 / Goe1 / Go1 / JCM 11833 / OCM 88) OX=192952 GN=MM_1341 PE=4 SV=1	408	2384200	2488700
sp|Q8PV28|RL15_METMA 50S ribosomal protein L15 OS=Methanosarcina mazei (strain ATCC BAA-159 / DSM 3647 / Goe1 / Go1 / JCM 11833 / OCM 88) OX=192952 GN=rpl15 PE=3 SV=1	409	1808800	3061100
sp|F1SVE0|FPOK_METMA F(420)H(2) dehydrogenase subunit K OS=Methanosarcina mazei (strain ATCC BAA-159 / DSM 3647 / Goe1 / Go1 / JCM 11833 / OCM 88) OX=192952 GN=fpoK PE=1 SV=1	410	3061500	1793200
tr|Q8PV06|Q8PV06_METMA F420-nonreducing hydrogenase II OS=Methanosarcina mazei (strain ATCC BAA-159 / DSM 3647 / Goe1 / Go1 / JCM 11833 / OCM 88) OX=192952 GN=vhtG PE=3 SV=1	411	3844500	998900
tr|Q8PY31|Q8PY31_METMA Ferrous iron transport protein B OS=Methanosarcina mazei (strain ATCC BAA-159 / DSM 3647 / Goe1 / Go1 / JCM 11833 / OCM 88) OX=192952 GN=MM_1033 PE=4 SV=1	412	2882500	1917400
tr|Q8PYF7|Q8PYF7_METMA Beta-ribofuranosylaminobenzene 5-phosphate synthase OS=Methanosarcina mazei (strain ATCC BAA-159 / DSM 3647 / Goe1 / Go1 / JCM 11833 / OCM 88) OX=192952 GN=MM_0905 PE=3 SV=1	413	2617300	2176400
tr|Q8PVD2|Q8PVD2_METMA Stomatin-like protein OS=Methanosarcina mazei (strain ATCC BAA-159 / DSM 3647 / Goe1 / Go1 / JCM 11833 / OCM 88) OX=192952 GN=MM_2033 PE=3 SV=1	414	2427400	2352700
tr|Q8PT73|Q8PT73_METMA SET domain-containing protein OS=Methanosarcina mazei (strain ATCC BAA-159 / DSM 3647 / Goe1 / Go1 / JCM 11833 / OCM 88) OX=192952 GN=MM_2845 PE=4 SV=1	415	2523500	2233300
sp|Q8PUB7|TOP6A_METMA Type 2 DNA topoisomerase 6 subunit A OS=Methanosarcina mazei (strain ATCC BAA-159 / DSM 3647 / Goe1 / Go1 / JCM 11833 / OCM 88) OX=192952 GN=top6A PE=1 SV=1	416	2651900	2076900
tr|Q8PVX1|Q8PVX1_METMA DNA helicase OS=Methanosarcina mazei (strain ATCC BAA-159 / DSM 3647 / Goe1 / Go1 / JCM 11833 / OCM 88) OX=192952 GN=MM_1836 PE=3 SV=1	417	2292500	2380600
sp|Q8PV33|RL32_METMA 50S ribosomal protein L32e OS=Methanosarcina mazei (strain ATCC BAA-159 / DSM 3647 / Goe1 / Go1 / JCM 11833 / OCM 88) OX=192952 GN=rpl32e PE=3 SV=2	418	1963800	2663100
tr|Q8PXB7|Q8PXB7_METMA Conserved protein OS=Methanosarcina mazei (strain ATCC BAA-159 / DSM 3647 / Goe1 / Go1 / JCM 11833 / OCM 88) OX=192952 GN=MM_1305 PE=4 SV=1	419	1439500	3185000
tr|Q8PVH7|Q8PVH7_METMA Putative regulatory protein OS=Methanosarcina mazei (strain ATCC BAA-159 / DSM 3647 / Goe1 / Go1 / JCM 11833 / OCM 88) OX=192952 GN=MM_1986 PE=4 SV=1	420	2267400	2327000
tr|Q8PXU1|Q8PXU1_METMA Conserved protein OS=Methanosarcina mazei (strain ATCC BAA-159 / DSM 3647 / Goe1 / Go1 / JCM 11833 / OCM 88) OX=192952 GN=MM_1125 PE=4 SV=1	421	2966300	1582900
tr|Q8PW31|Q8PW31_METMA Pyruvate, phosphate dikinase OS=Methanosarcina mazei (strain ATCC BAA-159 / DSM 3647 / Goe1 / Go1 / JCM 11833 / OCM 88) OX=192952 GN=MM_1770 PE=3 SV=1	422	2615500	1907700
sp|P80656|MTRG_METMA Tetrahydromethanopterin S-methyltransferase subunit G OS=Methanosarcina mazei (strain ATCC BAA-159 / DSM 3647 / Goe1 / Go1 / JCM 11833 / OCM 88) OX=192952 GN=mtrG PE=1 SV=2	423	3316800	1171600
tr|Q8PXC9|Q8PXC9_METMA Archaeosine tRNA-ribosyltransferase OS=Methanosarcina mazei (strain ATCC BAA-159 / DSM 3647 / Goe1 / Go1 / JCM 11833 / OCM 88) OX=192952 GN=MM_1292 PE=3 SV=1	424	2398900	2083500
tr|Q8PSN6|Q8PSN6_METMA Coenzyme F420 hydrogenase, gamma subunit OS=Methanosarcina mazei (strain ATCC BAA-159 / DSM 3647 / Goe1 / Go1 / JCM 11833 / OCM 88) OX=192952 GN=MM_3043 PE=3 SV=1	425	459200	4020600
sp|Q8PZK7|PGK_METMA Phosphoglycerate kinase OS=Methanosarcina mazei (strain ATCC BAA-159 / DSM 3647 / Goe1 / Go1 / JCM 11833 / OCM 88) OX=192952 GN=pgk PE=3 SV=1	426	1755000	2716900
sp|Q8PV34|RL6_METMA 50S ribosomal protein L6 OS=Methanosarcina mazei (strain ATCC BAA-159 / DSM 3647 / Goe1 / Go1 / JCM 11833 / OCM 88) OX=192952 GN=rpl6 PE=3 SV=1	427	1308300	3161700
tr|Q8PYM4|Q8PYM4_METMA Conserved protein OS=Methanosarcina mazei (strain ATCC BAA-159 / DSM 3647 / Goe1 / Go1 / JCM 11833 / OCM 88) OX=192952 GN=MM_0837 PE=4 SV=1	428	3504900	946430
tr|Q8PVJ3|Q8PVJ3_METMA Single-stranded-DNA-specific exonuclease recJ OS=Methanosarcina mazei (strain ATCC BAA-159 / DSM 3647 / Goe1 / Go1 / JCM 11833 / OCM 88) OX=192952 GN=MM_1970 PE=4 SV=1	429	1987400	2437000
tr|Q8Q0X9|Q8Q0X9_METMA Dipeptide ABC transporter, binding protein OS=Methanosarcina mazei (strain ATCC BAA-159 / DSM 3647 / Goe1 / Go1 / JCM 11833 / OCM 88) OX=192952 GN=MM_0001 PE=4 SV=1	430	1625300	2788700
tr|Q8PZH7|Q8PZH7_METMA Uncharacterized protein OS=Methanosarcina mazei (strain ATCC BAA-159 / DSM 3647 / Goe1 / Go1 / JCM 11833 / OCM 88) OX=192952 GN=MM_0516 PE=4 SV=1	431	1874200	2517100
sp|Q8PZ21|PFDB_METMA Prefoldin subunit beta OS=Methanosarcina mazei (strain ATCC BAA-159 / DSM 3647 / Goe1 / Go1 / JCM 11833 / OCM 88) OX=192952 GN=pfdB PE=3 SV=1	432	2220600	2086100
sp|Q8PWS4|METK_METMA S-adenosylmethionine synthase OS=Methanosarcina mazei (strain ATCC BAA-159 / DSM 3647 / Goe1 / Go1 / JCM 11833 / OCM 88) OX=192952 GN=mat PE=3 SV=1	433	2828300	1471800
tr|Q8PUY2|Q8PUY2_METMA Conserved protein OS=Methanosarcina mazei (strain ATCC BAA-159 / DSM 3647 / Goe1 / Go1 / JCM 11833 / OCM 88) OX=192952 GN=MM_2196 PE=4 SV=1	434	2748100	1542000
tr|Q8PWN8|Q8PWN8_METMA RNA-splicing ligase RtcB OS=Methanosarcina mazei (strain ATCC BAA-159 / DSM 3647 / Goe1 / Go1 / JCM 11833 / OCM 88) OX=192952 GN=rtcB PE=3 SV=1	435	2729600	1546000
tr|Q8PWG9|Q8PWG9_METMA Aspartate-semialdehyde dehydrogenase OS=Methanosarcina mazei (strain ATCC BAA-159 / DSM 3647 / Goe1 / Go1 / JCM 11833 / OCM 88) OX=192952 GN=MM_1618 PE=3 SV=1	436	2368000	1805600
tr|Q8PZ38|Q8PZ38_METMA Polysaccharide ABC transporter, ATP-binding protein OS=Methanosarcina mazei (strain ATCC BAA-159 / DSM 3647 / Goe1 / Go1 / JCM 11833 / OCM 88) OX=192952 GN=MM_0656 PE=4 SV=1	437	2284500	1881700
sp|Q8PVA5|RS15_METMA 30S ribosomal protein S15 OS=Methanosarcina mazei (strain ATCC BAA-159 / DSM 3647 / Goe1 / Go1 / JCM 11833 / OCM 88) OX=192952 GN=rps15 PE=3 SV=1	438	2235900	1923500
tr|Q8PZ82|Q8PZ82_METMA NH(3)-dependent NAD(+) synthetase OS=Methanosarcina mazei (strain ATCC BAA-159 / DSM 3647 / Goe1 / Go1 / JCM 11833 / OCM 88) OX=192952 GN=MM_0612 PE=3 SV=1	439	1529800	2605900
tr|Q8PX07|Q8PX07_METMA Conserved protein OS=Methanosarcina mazei (strain ATCC BAA-159 / DSM 3647 / Goe1 / Go1 / JCM 11833 / OCM 88) OX=192952 GN=MM_1415 PE=4 SV=1	440	755290	3345200
sp|Q8PUR5|RS12_METMA 30S ribosomal protein S12 OS=Methanosarcina mazei (strain ATCC BAA-159 / DSM 3647 / Goe1 / Go1 / JCM 11833 / OCM 88) OX=192952 GN=rps12 PE=3 SV=1	441	3352100	731250
tr|Q8PW75|Q8PW75_METMA Transcriptional regulator, ArsR family OS=Methanosarcina mazei (strain ATCC BAA-159 / DSM 3647 / Goe1 / Go1 / JCM 11833 / OCM 88) OX=192952 GN=MM_1721 PE=4 SV=1;tr|Q8PW67|Q8PW67_METMA Transcriptional regulator, ArsR family OS=Methano	442	2627300	1441300
tr|Q8PZV4|Q8PZV4_METMA Uncharacterized protein OS=Methanosarcina mazei (strain ATCC BAA-159 / DSM 3647 / Goe1 / Go1 / JCM 11833 / OCM 88) OX=192952 GN=MM_0385 PE=4 SV=1	443	1980300	2052700
tr|Q8PXS6|Q8PXS6_METMA Dolichyl-phosphate mannose synthase related protein OS=Methanosarcina mazei (strain ATCC BAA-159 / DSM 3647 / Goe1 / Go1 / JCM 11833 / OCM 88) OX=192952 GN=MM_1140 PE=4 SV=1	444	1884100	2146700
tr|Q8PWJ1|Q8PWJ1_METMA Conserved protein OS=Methanosarcina mazei (strain ATCC BAA-159 / DSM 3647 / Goe1 / Go1 / JCM 11833 / OCM 88) OX=192952 GN=MM_1595 PE=4 SV=1	445	3323000	703220
sp|Q8PUE7|Y2387_METMA Putative ABC transporter ATP-binding protein MM_2387 OS=Methanosarcina mazei (strain ATCC BAA-159 / DSM 3647 / Goe1 / Go1 / JCM 11833 / OCM 88) OX=192952 GN=MM_2387 PE=3 SV=1	446	1140400	2879200
tr|Q8PXE3|Q8PXE3_METMA Methyltransferase OS=Methanosarcina mazei (strain ATCC BAA-159 / DSM 3647 / Goe1 / Go1 / JCM 11833 / OCM 88) OX=192952 GN=MM_1277 PE=4 SV=1	447	2143400	1829600
tr|Q8PUG7|Q8PUG7_METMA Hexulose-6-phosphate isomerase OS=Methanosarcina mazei (strain ATCC BAA-159 / DSM 3647 / Goe1 / Go1 / JCM 11833 / OCM 88) OX=192952 GN=MM_2367 PE=3 SV=1	448	616630	3351900
sp|P58981|MTBC3_METMA Dimethylamine corrinoid protein 3 OS=Methanosarcina mazei (strain ATCC BAA-159 / DSM 3647 / Goe1 / Go1 / JCM 11833 / OCM 88) OX=192952 GN=mtbC3 PE=3 SV=1	449	2313000	1593000
tr|Q8Q003|Q8Q003_METMA 3-hydroxy-3-methylglutaryl coenzyme A reductase OS=Methanosarcina mazei (strain ATCC BAA-159 / DSM 3647 / Goe1 / Go1 / JCM 11833 / OCM 88) OX=192952 GN=MM_0335 PE=3 SV=1	450	3265700	637510
sp|Q8PVY4|RFCS_METMA Replication factor C small subunit OS=Methanosarcina mazei (strain ATCC BAA-159 / DSM 3647 / Goe1 / Go1 / JCM 11833 / OCM 88) OX=192952 GN=rfcS PE=3 SV=1	451	2017900	1872700
sp|Q8PU75|RS28_METMA 30S ribosomal protein S28e OS=Methanosarcina mazei (strain ATCC BAA-159 / DSM 3647 / Goe1 / Go1 / JCM 11833 / OCM 88) OX=192952 GN=rps28e PE=3 SV=1	452	1853500	2035100
tr|Q8PZR5|Q8PZR5_METMA Uncharacterized protein OS=Methanosarcina mazei (strain ATCC BAA-159 / DSM 3647 / Goe1 / Go1 / JCM 11833 / OCM 88) OX=192952 GN=MM_0427 PE=4 SV=1	453	1913000	1936300
tr|Q8PY29|Q8PY29_METMA Amino-acid acetyltransferase OS=Methanosarcina mazei (strain ATCC BAA-159 / DSM 3647 / Goe1 / Go1 / JCM 11833 / OCM 88) OX=192952 GN=MM_1035 PE=4 SV=1	454	1054800	2787800
tr|Q8PUL8|Q8PUL8_METMA Hydrogenase expression/formation protein OS=Methanosarcina mazei (strain ATCC BAA-159 / DSM 3647 / Goe1 / Go1 / JCM 11833 / OCM 88) OX=192952 GN=hypD PE=3 SV=1	455	1679200	2146900
sp|Q8Q0P9|AMPPA_METMA AMP phosphorylase OS=Methanosarcina mazei (strain ATCC BAA-159 / DSM 3647 / Goe1 / Go1 / JCM 11833 / OCM 88) OX=192952 GN=MM_0087 PE=3 SV=1	456	1730300	2065600
tr|Q8PY73|Q8PY73_METMA Thiol-disulfide isomerase/thioredoxin OS=Methanosarcina mazei (strain ATCC BAA-159 / DSM 3647 / Goe1 / Go1 / JCM 11833 / OCM 88) OX=192952 GN=MM_0991 PE=4 SV=1	457	514240	3280100
sp|P0CW17|TRKA1_METMA Trk system potassium uptake protein TrkA homolog 1 OS=Methanosarcina mazei (strain ATCC BAA-159 / DSM 3647 / Goe1 / Go1 / JCM 11833 / OCM 88) OX=192952 GN=trkA1 PE=3 SV=1	458	2220800	1571200
tr|Q8PVI2|Q8PVI2_METMA Tungsten formylmethanofuran dehydrogenase, subunit D OS=Methanosarcina mazei (strain ATCC BAA-159 / DSM 3647 / Goe1 / Go1 / JCM 11833 / OCM 88) OX=192952 GN=MM_1981 PE=4 SV=1	459	1309100	2473300
sp|Q8PV48|RL23_METMA 50S ribosomal protein L23 OS=Methanosarcina mazei (strain ATCC BAA-159 / DSM 3647 / Goe1 / Go1 / JCM 11833 / OCM 88) OX=192952 GN=rpl23 PE=3 SV=1	460	1291700	2469800
sp|Q8PYE0|IF5A_METMA Translation initiation factor 5A OS=Methanosarcina mazei (strain ATCC BAA-159 / DSM 3647 / Goe1 / Go1 / JCM 11833 / OCM 88) OX=192952 GN=eif5a PE=3 SV=1	461	1967400	1787300
sp|Q8PXA8|CDC61_METMA ORC1-type DNA replication protein 1 OS=Methanosarcina mazei (strain ATCC BAA-159 / DSM 3647 / Goe1 / Go1 / JCM 11833 / OCM 88) OX=192952 GN=cdc6-1 PE=3 SV=1	462	2419100	1281700
tr|Q8PWK9|Q8PWK9_METMA Conserved protein OS=Methanosarcina mazei (strain ATCC BAA-159 / DSM 3647 / Goe1 / Go1 / JCM 11833 / OCM 88) OX=192952 GN=MM_1576 PE=4 SV=1	463	2309600	1356200
sp|Q8PVT0|RPOL_METMA DNA-directed RNA polymerase subunit L OS=Methanosarcina mazei (strain ATCC BAA-159 / DSM 3647 / Goe1 / Go1 / JCM 11833 / OCM 88) OX=192952 GN=rpoL PE=3 SV=1	464	1727600	1922100
tr|Q8PSN7|Q8PSN7_METMA Coenzyme F420 hydrogenase, beta subunit OS=Methanosarcina mazei (strain ATCC BAA-159 / DSM 3647 / Goe1 / Go1 / JCM 11833 / OCM 88) OX=192952 GN=MM_3042 PE=4 SV=1	465	439850	3209100
sp|Q8PTK1|DNLI2_METMA DNA ligase 2 OS=Methanosarcina mazei (strain ATCC BAA-159 / DSM 3647 / Goe1 / Go1 / JCM 11833 / OCM 88) OX=192952 GN=lig2 PE=3 SV=1	466	2068000	1575400
sp|F1SVH7|FPOB_METMA F(420)H(2) dehydrogenase subunit B OS=Methanosarcina mazei (strain ATCC BAA-159 / DSM 3647 / Goe1 / Go1 / JCM 11833 / OCM 88) OX=192952 GN=fpoB PE=1 SV=1	467	1908300	1723100
sp|Q8PU21|RL21_METMA 50S ribosomal protein L21e OS=Methanosarcina mazei (strain ATCC BAA-159 / DSM 3647 / Goe1 / Go1 / JCM 11833 / OCM 88) OX=192952 GN=rpl21e PE=3 SV=1	468	1380000	2240400
tr|Q8PZ60|Q8PZ60_METMA Iron-sulfur flavoprotein OS=Methanosarcina mazei (strain ATCC BAA-159 / DSM 3647 / Goe1 / Go1 / JCM 11833 / OCM 88) OX=192952 GN=MM_0634 PE=4 SV=1	469	1087800	2492000
tr|Q8PUG6|Q8PUG6_METMA Aspartate aminotransferase OS=Methanosarcina mazei (strain ATCC BAA-159 / DSM 3647 / Goe1 / Go1 / JCM 11833 / OCM 88) OX=192952 GN=MM_2368 PE=4 SV=1	470	3373200	194030
tr|Q8PWX5|Q8PWX5_METMA Universal stress protein OS=Methanosarcina mazei (strain ATCC BAA-159 / DSM 3647 / Goe1 / Go1 / JCM 11833 / OCM 88) OX=192952 GN=MM_1451 PE=4 SV=1	471	1682500	1876700
tr|Q8PZ35|Q8PZ35_METMA GDP-mannose 4,6-dehydratase OS=Methanosarcina mazei (strain ATCC BAA-159 / DSM 3647 / Goe1 / Go1 / JCM 11833 / OCM 88) OX=192952 GN=gmd PE=3 SV=1	472	1480100	2048500
;	473	512320	3009700
sp|Q8PUR3|RL30E_METMA 50S ribosomal protein L30e OS=Methanosarcina mazei (strain ATCC BAA-159 / DSM 3647 / Goe1 / Go1 / JCM 11833 / OCM 88) OX=192952 GN=rpl30e PE=3 SV=1	474	832890	2624000
sp|Q8PZP7|TIAS_METMA tRNA(Ile2) 2-agmatinylcytidine synthetase TiaS OS=Methanosarcina mazei (strain ATCC BAA-159 / DSM 3647 / Goe1 / Go1 / JCM 11833 / OCM 88) OX=192952 GN=tiaS PE=3 SV=2	475	1133900	2321500
sp|P80654|MTRF_METMA Tetrahydromethanopterin S-methyltransferase subunit F OS=Methanosarcina mazei (strain ATCC BAA-159 / DSM 3647 / Goe1 / Go1 / JCM 11833 / OCM 88) OX=192952 GN=mtrF PE=1 SV=4	476	3437000	0
tr|Q8PUZ7|Q8PUZ7_METMA Fructose-1,6-bisphosphatase OS=Methanosarcina mazei (strain ATCC BAA-159 / DSM 3647 / Goe1 / Go1 / JCM 11833 / OCM 88) OX=192952 GN=MM_2181 PE=3 SV=1	477	830740	2589700
tr|Q8PSA1|Q8PSA1_METMA Ketoisovalerate oxidoreductase subunit OS=Methanosarcina mazei (strain ATCC BAA-159 / DSM 3647 / Goe1 / Go1 / JCM 11833 / OCM 88) OX=192952 GN=vorC PE=4 SV=1	478	0	3408600
tr|Q8PV86|Q8PV86_METMA Nitrogenase iron protein OS=Methanosarcina mazei (strain ATCC BAA-159 / DSM 3647 / Goe1 / Go1 / JCM 11833 / OCM 88) OX=192952 GN=MM_2086 PE=4 SV=1	479	1640500	1743400
tr|Q8PZV2|Q8PZV2_METMA CoB--CoM heterodisulfide reductase iron-sulfur subunit A OS=Methanosarcina mazei (strain ATCC BAA-159 / DSM 3647 / Goe1 / Go1 / JCM 11833 / OCM 88) OX=192952 GN=MM_0387 PE=3 SV=1	480	572650	2767600
sp|Q8PT81|ENO_METMA Enolase OS=Methanosarcina mazei (strain ATCC BAA-159 / DSM 3647 / Goe1 / Go1 / JCM 11833 / OCM 88) OX=192952 GN=eno PE=3 SV=1	481	1325200	2013500
tr|Q8PZ24|Q8PZ24_METMA Acetolactate synthase OS=Methanosarcina mazei (strain ATCC BAA-159 / DSM 3647 / Goe1 / Go1 / JCM 11833 / OCM 88) OX=192952 GN=MM_0670 PE=3 SV=1	482	1328400	1984200
tr|Q8PYT0|Q8PYT0_METMA Conserved protein OS=Methanosarcina mazei (strain ATCC BAA-159 / DSM 3647 / Goe1 / Go1 / JCM 11833 / OCM 88) OX=192952 GN=MM_0772 PE=4 SV=1	483	1611300	1691000
tr|Q8PVX7|Q8PVX7_METMA Pyruvate carboxylase, subunit A OS=Methanosarcina mazei (strain ATCC BAA-159 / DSM 3647 / Goe1 / Go1 / JCM 11833 / OCM 88) OX=192952 GN=MM_1828 PE=4 SV=1	484	1539700	1748700
tr|Q8PV81|Q8PV81_METMA Indolepyruvate oxidoreductase subunit IorA OS=Methanosarcina mazei (strain ATCC BAA-159 / DSM 3647 / Goe1 / Go1 / JCM 11833 / OCM 88) OX=192952 GN=iorA PE=4 SV=1	485	1386500	1899600
tr|Q8PXB6|Q8PXB6_METMA HTH DNA-binding protein OS=Methanosarcina mazei (strain ATCC BAA-159 / DSM 3647 / Goe1 / Go1 / JCM 11833 / OCM 88) OX=192952 GN=MM_1306 PE=4 SV=1	486	1794900	1479400
tr|Q8PYN7|Q8PYN7_METMA Universal stress protein OS=Methanosarcina mazei (strain ATCC BAA-159 / DSM 3647 / Goe1 / Go1 / JCM 11833 / OCM 88) OX=192952 GN=MM_0824 PE=4 SV=1	487	1628800	1621300
sp|Q8PZ92|KAE1B_METMA Probable bifunctional tRNA threonylcarbamoyladenosine biosynthesis protein OS=Methanosarcina mazei (strain ATCC BAA-159 / DSM 3647 / Goe1 / Go1 / JCM 11833 / OCM 88) OX=192952 GN=MM_0602 PE=3 SV=2	488	2171600	1071400
tr|Q8Q0X8|Q8Q0X8_METMA Dipeptide ABC transporter, binding protein OS=Methanosarcina mazei (strain ATCC BAA-159 / DSM 3647 / Goe1 / Go1 / JCM 11833 / OCM 88) OX=192952 GN=MM_0002 PE=3 SV=1	489	1185900	2055900
tr|Q8PZX9|Q8PZX9_METMA Sulfite reductase, assimilatory-type OS=Methanosarcina mazei (strain ATCC BAA-159 / DSM 3647 / Goe1 / Go1 / JCM 11833 / OCM 88) OX=192952 GN=MM_0360 PE=4 SV=1	490	778370	2440500
tr|Q8PUP3|Q8PUP3_METMA POLIIIAc domain-containing protein OS=Methanosarcina mazei (strain ATCC BAA-159 / DSM 3647 / Goe1 / Go1 / JCM 11833 / OCM 88) OX=192952 GN=MM_2289 PE=4 SV=1	491	545590	2650300
tr|Q8PXG3|Q8PXG3_METMA Putative heat shock protein OS=Methanosarcina mazei (strain ATCC BAA-159 / DSM 3647 / Goe1 / Go1 / JCM 11833 / OCM 88) OX=192952 GN=MM_1255 PE=3 SV=1	492	1780800	1393800
sp|Q8PU54|COFH1_METMA 5-amino-6-(D-ribitylamino)uracil--L-tyrosine 4-hydroxyphenyl transferase 1 OS=Methanosarcina mazei (strain ATCC BAA-159 / DSM 3647 / Goe1 / Go1 / JCM 11833 / OCM 88) OX=192952 GN=cofH1 PE=3 SV=1	493	372490	2779300
tr|Q8PYZ9|Q8PYZ9_METMA Conserved protein OS=Methanosarcina mazei (strain ATCC BAA-159 / DSM 3647 / Goe1 / Go1 / JCM 11833 / OCM 88) OX=192952 GN=MM_0699 PE=4 SV=1	494	1561100	1538000
sp|Q8PXV8|MTD_METMA F420-dependent methylenetetrahydromethanopterin dehydrogenase OS=Methanosarcina mazei (strain ATCC BAA-159 / DSM 3647 / Goe1 / Go1 / JCM 11833 / OCM 88) OX=192952 GN=mtd PE=3 SV=1	495	1304600	1782000
tr|Q8PX46|Q8PX46_METMA Exopolyphosphatase OS=Methanosarcina mazei (strain ATCC BAA-159 / DSM 3647 / Goe1 / Go1 / JCM 11833 / OCM 88) OX=192952 GN=MM_1376 PE=4 SV=1	496	2057700	1001400
tr|Q8PYE6|Q8PYE6_METMA Conserved protein OS=Methanosarcina mazei (strain ATCC BAA-159 / DSM 3647 / Goe1 / Go1 / JCM 11833 / OCM 88) OX=192952 GN=MM_0916 PE=4 SV=1	497	1857400	1197100
tr|Q8PS32|Q8PS32_METMA Uncharacterized protein OS=Methanosarcina mazei (strain ATCC BAA-159 / DSM 3647 / Goe1 / Go1 / JCM 11833 / OCM 88) OX=192952 GN=MM_3255 PE=4 SV=1	498	3052100	0
sp|F1SVK0|FPOL_METMA F(420)H(2) dehydrogenase subunit L OS=Methanosarcina mazei (strain ATCC BAA-159 / DSM 3647 / Goe1 / Go1 / JCM 11833 / OCM 88) OX=192952 GN=fpoL PE=1 SV=1	499	1643300	1386800
tr|Q8PY78|Q8PY78_METMA Conserved protein OS=Methanosarcina mazei (strain ATCC BAA-159 / DSM 3647 / Goe1 / Go1 / JCM 11833 / OCM 88) OX=192952 GN=MM_0986 PE=4 SV=1	500	1397900	1623700
tr|Q8PWD9|Q8PWD9_METMA Conserved protein OS=Methanosarcina mazei (strain ATCC BAA-159 / DSM 3647 / Goe1 / Go1 / JCM 11833 / OCM 88) OX=192952 GN=MM_1650 PE=4 SV=1	501	1024300	1991200
sp|Q8PV45|RL22_METMA 50S ribosomal protein L22 OS=Methanosarcina mazei (strain ATCC BAA-159 / DSM 3647 / Goe1 / Go1 / JCM 11833 / OCM 88) OX=192952 GN=rpl22 PE=3 SV=1	502	1308400	1668700
sp|Q8PWM7|SRP19_METMA Signal recognition particle 19 kDa protein OS=Methanosarcina mazei (strain ATCC BAA-159 / DSM 3647 / Goe1 / Go1 / JCM 11833 / OCM 88) OX=192952 GN=srp19 PE=3 SV=1	503	1251500	1709400
tr|Q8PS94|Q8PS94_METMA Glutamine synthetase OS=Methanosarcina mazei (strain ATCC BAA-159 / DSM 3647 / Goe1 / Go1 / JCM 11833 / OCM 88) OX=192952 GN=MM_3188 PE=3 SV=1	504	765660	2186700
tr|Q8PYT9|Q8PYT9_METMA Conserved protein OS=Methanosarcina mazei (strain ATCC BAA-159 / DSM 3647 / Goe1 / Go1 / JCM 11833 / OCM 88) OX=192952 GN=MM_0762 PE=4 SV=1	505	1249000	1698100
sp|Q8PY52|RL1_METMA 50S ribosomal protein L1 OS=Methanosarcina mazei (strain ATCC BAA-159 / DSM 3647 / Goe1 / Go1 / JCM 11833 / OCM 88) OX=192952 GN=rpl1 PE=3 SV=1	506	1292300	1652400
tr|Q8PVC5|Q8PVC5_METMA Transcriptional regulatory protein, AsnC family OS=Methanosarcina mazei (strain ATCC BAA-159 / DSM 3647 / Goe1 / Go1 / JCM 11833 / OCM 88) OX=192952 GN=MM_2040 PE=4 SV=1	507	1739400	1190000
sp|Q8PX75|RF1_METMA Peptide chain release factor subunit 1 OS=Methanosarcina mazei (strain ATCC BAA-159 / DSM 3647 / Goe1 / Go1 / JCM 11833 / OCM 88) OX=192952 GN=prf1 PE=1 SV=1	508	1740200	1143300
tr|Q8PZQ4|Q8PZQ4_METMA Methylenetetrahydrofolate reductase (NAD(P)H) OS=Methanosarcina mazei (strain ATCC BAA-159 / DSM 3647 / Goe1 / Go1 / JCM 11833 / OCM 88) OX=192952 GN=MM_0438 PE=4 SV=1	509	809930	2066700
tr|Q8PVU6|Q8PVU6_METMA Conserved protein OS=Methanosarcina mazei (strain ATCC BAA-159 / DSM 3647 / Goe1 / Go1 / JCM 11833 / OCM 88) OX=192952 GN=MM_1864 PE=4 SV=1	510	1324200	1536700
tr|Q8PX60|Q8PX60_METMA Putative aliphatic sulfonate binding protein OS=Methanosarcina mazei (strain ATCC BAA-159 / DSM 3647 / Goe1 / Go1 / JCM 11833 / OCM 88) OX=192952 GN=MM_1362 PE=4 SV=1	511	810670	2040200
tr|Q8PZQ7|Q8PZQ7_METMA Conserved protein OS=Methanosarcina mazei (strain ATCC BAA-159 / DSM 3647 / Goe1 / Go1 / JCM 11833 / OCM 88) OX=192952 GN=MM_0435 PE=4 SV=1	512	1902200	939230
sp|Q8Q081|MTXH_METMA Putative methyltransferase mtx subunit H OS=Methanosarcina mazei (strain ATCC BAA-159 / DSM 3647 / Goe1 / Go1 / JCM 11833 / OCM 88) OX=192952 GN=mtxH PE=3 SV=1	513	1418200	1420800
tr|Q8PS84|Q8PS84_METMA Peptidase_S15 domain-containing protein OS=Methanosarcina mazei (strain ATCC BAA-159 / DSM 3647 / Goe1 / Go1 / JCM 11833 / OCM 88) OX=192952 GN=MM_3198 PE=4 SV=1	514	1142600	1655300
sp|Q8PYJ6|SYS_METMA Serine--tRNA ligase OS=Methanosarcina mazei (strain ATCC BAA-159 / DSM 3647 / Goe1 / Go1 / JCM 11833 / OCM 88) OX=192952 GN=serS PE=1 SV=1	515	562290	2221600
tr|Q8PUS9|Q8PUS9_METMA Conserved protein OS=Methanosarcina mazei (strain ATCC BAA-159 / DSM 3647 / Goe1 / Go1 / JCM 11833 / OCM 88) OX=192952 GN=MM_2252 PE=4 SV=1	516	1733900	1048800
tr|Q8PUM1|Q8PUM1_METMA F420-nonreducing hydrogenase I, large subunit OS=Methanosarcina mazei (strain ATCC BAA-159 / DSM 3647 / Goe1 / Go1 / JCM 11833 / OCM 88) OX=192952 GN=vhoA PE=3 SV=1	517	1528500	1251200
tr|Q8PVP8|Q8PVP8_METMA Metallophos domain-containing protein OS=Methanosarcina mazei (strain ATCC BAA-159 / DSM 3647 / Goe1 / Go1 / JCM 11833 / OCM 88) OX=192952 GN=MM_1914 PE=4 SV=1	518	590170	2183100
tr|Q8PTD4|Q8PTD4_METMA Conserved protein OS=Methanosarcina mazei (strain ATCC BAA-159 / DSM 3647 / Goe1 / Go1 / JCM 11833 / OCM 88) OX=192952 GN=MM_2781 PE=4 SV=1	519	1581900	1188900
tr|Q8Q090|Q8Q090_METMA Putative inosine monophosphate dehydrogenase OS=Methanosarcina mazei (strain ATCC BAA-159 / DSM 3647 / Goe1 / Go1 / JCM 11833 / OCM 88) OX=192952 GN=MM_0247 PE=4 SV=1	520	625800	2140100
tr|Q8PZQ5|Q8PZQ5_METMA F420_ligase domain-containing protein OS=Methanosarcina mazei (strain ATCC BAA-159 / DSM 3647 / Goe1 / Go1 / JCM 11833 / OCM 88) OX=192952 GN=MM_0437 PE=4 SV=1	521	1342200	1396000
tr|Q8Q0L3|Q8Q0L3_METMA Universal stress protein OS=Methanosarcina mazei (strain ATCC BAA-159 / DSM 3647 / Goe1 / Go1 / JCM 11833 / OCM 88) OX=192952 GN=MM_0123 PE=4 SV=1	522	2056000	622380
tr|Q8PYJ1|Q8PYJ1_METMA Beta-ketoacyl synthase/thiolase OS=Methanosarcina mazei (strain ATCC BAA-159 / DSM 3647 / Goe1 / Go1 / JCM 11833 / OCM 88) OX=192952 GN=MM_0870 PE=4 SV=1	523	1743500	930630
sp|Q8PVD0|PYREL_METMA PyrE-like protein OS=Methanosarcina mazei (strain ATCC BAA-159 / DSM 3647 / Goe1 / Go1 / JCM 11833 / OCM 88) OX=192952 GN=MM_2035 PE=3 SV=1	524	1560600	1092500
tr|Q8PXE9|Q8PXE9_METMA 2-amino-3,7-dideoxy-D-threo-hept-6-ulosonate synthase OS=Methanosarcina mazei (strain ATCC BAA-159 / DSM 3647 / Goe1 / Go1 / JCM 11833 / OCM 88) OX=192952 GN=aroA PE=3 SV=1	525	724960	1910500
tr|Q8PYB9|Q8PYB9_METMA Methyl coenzyme M reductase system, component A2 OS=Methanosarcina mazei (strain ATCC BAA-159 / DSM 3647 / Goe1 / Go1 / JCM 11833 / OCM 88) OX=192952 GN=MM_0944 PE=4 SV=1	526	1977500	622650
tr|Q8PXH3|Q8PXH3_METMA Conserved protein OS=Methanosarcina mazei (strain ATCC BAA-159 / DSM 3647 / Goe1 / Go1 / JCM 11833 / OCM 88) OX=192952 GN=MM_1245 PE=4 SV=1	527	1319000	1280700
tr|Q8PSN5|Q8PSN5_METMA Coenzyme F420 hydrogenase, delta subunit OS=Methanosarcina mazei (strain ATCC BAA-159 / DSM 3647 / Goe1 / Go1 / JCM 11833 / OCM 88) OX=192952 GN=MM_3044 PE=4 SV=1	528	999980	1599100
tr|Q8PX95|Q8PX95_METMA Chemotaxis protein OS=Methanosarcina mazei (strain ATCC BAA-159 / DSM 3647 / Goe1 / Go1 / JCM 11833 / OCM 88) OX=192952 GN=cheY PE=4 SV=1	529	1174400	1418400
tr|Q8PSQ5|Q8PSQ5_METMA ABC transporter, ATP-binding protein OS=Methanosarcina mazei (strain ATCC BAA-159 / DSM 3647 / Goe1 / Go1 / JCM 11833 / OCM 88) OX=192952 GN=MM_3021 PE=4 SV=1	530	1061700	1526000
tr|Q8PY59|Q8PY59_METMA Zinc finger protein OS=Methanosarcina mazei (strain ATCC BAA-159 / DSM 3647 / Goe1 / Go1 / JCM 11833 / OCM 88) OX=192952 GN=MM_1005 PE=4 SV=1	531	1646500	928670
tr|Q8PW26|Q8PW26_METMA Thiol-specific antioxidant protein OS=Methanosarcina mazei (strain ATCC BAA-159 / DSM 3647 / Goe1 / Go1 / JCM 11833 / OCM 88) OX=192952 GN=MM_1776 PE=4 SV=1	532	1287600	1279900
sp|Q8PXL6|DAPB_METMA 4-hydroxy-tetrahydrodipicolinate reductase OS=Methanosarcina mazei (strain ATCC BAA-159 / DSM 3647 / Goe1 / Go1 / JCM 11833 / OCM 88) OX=192952 GN=dapB PE=3 SV=1	533	795300	1763200
tr|Q8PUW1|Q8PUW1_METMA Conserved protein OS=Methanosarcina mazei (strain ATCC BAA-159 / DSM 3647 / Goe1 / Go1 / JCM 11833 / OCM 88) OX=192952 GN=MM_2217 PE=4 SV=1	534	1127900	1372200
tr|Q8PXH6|Q8PXH6_METMA Methyl-coenzyme M reductase operon protein C OS=Methanosarcina mazei (strain ATCC BAA-159 / DSM 3647 / Goe1 / Go1 / JCM 11833 / OCM 88) OX=192952 GN=MM_1242 PE=4 SV=1	535	1317600	1173300
tr|Q8PUL2|Q8PUL2_METMA Ech Hydrogenase, Subunit OS=Methanosarcina mazei (strain ATCC BAA-159 / DSM 3647 / Goe1 / Go1 / JCM 11833 / OCM 88) OX=192952 GN=echC PE=4 SV=1	536	0	2485000
tr|Q8PZA6|Q8PZA6_METMA Conserved protein OS=Methanosarcina mazei (strain ATCC BAA-159 / DSM 3647 / Goe1 / Go1 / JCM 11833 / OCM 88) OX=192952 GN=MM_0588 PE=4 SV=1	537	1275600	1187100
tr|Q8PYG3|Q8PYG3_METMA Conserved protein OS=Methanosarcina mazei (strain ATCC BAA-159 / DSM 3647 / Goe1 / Go1 / JCM 11833 / OCM 88) OX=192952 GN=MM_0899 PE=4 SV=1	538	803320	1640200
tr|Q8PV97|Q8PV97_METMA Conserved protein OS=Methanosarcina mazei (strain ATCC BAA-159 / DSM 3647 / Goe1 / Go1 / JCM 11833 / OCM 88) OX=192952 GN=MM_2074 PE=4 SV=1	539	977180	1466300
tr|Q8PWY3|Q8PWY3_METMA ATP-grasp domain-containing protein OS=Methanosarcina mazei (strain ATCC BAA-159 / DSM 3647 / Goe1 / Go1 / JCM 11833 / OCM 88) OX=192952 GN=MM_1443 PE=4 SV=1	540	1335600	1087800
tr|Q8PXN9|Q8PXN9_METMA Glycosyltransferase OS=Methanosarcina mazei (strain ATCC BAA-159 / DSM 3647 / Goe1 / Go1 / JCM 11833 / OCM 88) OX=192952 GN=MM_1177 PE=4 SV=1	541	849190	1563300
sp|Q8PX50|SECG_METMA Preprotein translocase subunit SecG OS=Methanosarcina mazei (strain ATCC BAA-159 / DSM 3647 / Goe1 / Go1 / JCM 11833 / OCM 88) OX=192952 GN=secG PE=3 SV=1	542	1159000	1206700
sp|Q8PYZ1|SYP_METMA Proline--tRNA ligase OS=Methanosarcina mazei (strain ATCC BAA-159 / DSM 3647 / Goe1 / Go1 / JCM 11833 / OCM 88) OX=192952 GN=proS PE=3 SV=1	543	1218000	1141800
tr|Q8Q049|Q8Q049_METMA Transcriptional regulator OS=Methanosarcina mazei (strain ATCC BAA-159 / DSM 3647 / Goe1 / Go1 / JCM 11833 / OCM 88) OX=192952 GN=MM_0289 PE=4 SV=1	544	1476300	869420
tr|Q8PZV1|Q8PZV1_METMA Heterodisulfide reductase subunit HdrC OS=Methanosarcina mazei (strain ATCC BAA-159 / DSM 3647 / Goe1 / Go1 / JCM 11833 / OCM 88) OX=192952 GN=MM_0388 PE=4 SV=1	545	1090100	1252100
tr|Q8PVI8|Q8PVI8_METMA Conserved protein OS=Methanosarcina mazei (strain ATCC BAA-159 / DSM 3647 / Goe1 / Go1 / JCM 11833 / OCM 88) OX=192952 GN=MM_1975 PE=4 SV=1	546	1301100	997460
tr|Q8PY88|Q8PY88_METMA Conserved protein OS=Methanosarcina mazei (strain ATCC BAA-159 / DSM 3647 / Goe1 / Go1 / JCM 11833 / OCM 88) OX=192952 GN=MM_0975 PE=4 SV=1	547	405900	1873700
tr|Q8PVC4|Q8PVC4_METMA Aminotransferase OS=Methanosarcina mazei (strain ATCC BAA-159 / DSM 3647 / Goe1 / Go1 / JCM 11833 / OCM 88) OX=192952 GN=MM_2041 PE=3 SV=1	548	1460400	806990
tr|Q8PXB8|Q8PXB8_METMA Conserved protein OS=Methanosarcina mazei (strain ATCC BAA-159 / DSM 3647 / Goe1 / Go1 / JCM 11833 / OCM 88) OX=192952 GN=MM_1304 PE=4 SV=1	549	947100	1302500
sp|Q8PZM3|CCA_METMA CCA-adding enzyme OS=Methanosarcina mazei (strain ATCC BAA-159 / DSM 3647 / Goe1 / Go1 / JCM 11833 / OCM 88) OX=192952 GN=cca PE=3 SV=1	550	656010	1576600
tr|Q8Q0R9|Q8Q0R9_METMA Hist_deacetyl domain-containing protein OS=Methanosarcina mazei (strain ATCC BAA-159 / DSM 3647 / Goe1 / Go1 / JCM 11833 / OCM 88) OX=192952 GN=MM_0067 PE=4 SV=1	551	319840	1867800
tr|Q8PW02|Q8PW02_METMA Aminotransferase OS=Methanosarcina mazei (strain ATCC BAA-159 / DSM 3647 / Goe1 / Go1 / JCM 11833 / OCM 88) OX=192952 GN=MM_1802 PE=3 SV=1	552	1472100	705260
	553	371880	1795000
sp|Q60188|VATD_METMA V-type ATP synthase subunit D OS=Methanosarcina mazei (strain ATCC BAA-159 / DSM 3647 / Goe1 / Go1 / JCM 11833 / OCM 88) OX=192952 GN=atpD PE=3 SV=1	554	1727400	420940
tr|Q8PSY8|Q8PSY8_METMA Uncharacterized protein OS=Methanosarcina mazei (strain ATCC BAA-159 / DSM 3647 / Goe1 / Go1 / JCM 11833 / OCM 88) OX=192952 GN=MM_2935 PE=3 SV=1	555	1348300	798640
tr|Q8Q098|Q8Q098_METMA Conserved protein OS=Methanosarcina mazei (strain ATCC BAA-159 / DSM 3647 / Goe1 / Go1 / JCM 11833 / OCM 88) OX=192952 GN=MM_0239 PE=4 SV=1	556	1003300	1135600
sp|Q8PV50|RL3_METMA 50S ribosomal protein L3 OS=Methanosarcina mazei (strain ATCC BAA-159 / DSM 3647 / Goe1 / Go1 / JCM 11833 / OCM 88) OX=192952 GN=rpl3 PE=3 SV=1	557	734950	1400000
sp|Q8PY53|RL11_METMA 50S ribosomal protein L11 OS=Methanosarcina mazei (strain ATCC BAA-159 / DSM 3647 / Goe1 / Go1 / JCM 11833 / OCM 88) OX=192952 GN=rpl11 PE=3 SV=1	558	727190	1406200
tr|Q8PZR9|Q8PZR9_METMA Conserved protein OS=Methanosarcina mazei (strain ATCC BAA-159 / DSM 3647 / Goe1 / Go1 / JCM 11833 / OCM 88) OX=192952 GN=MM_0423 PE=4 SV=1	559	971900	1150600
tr|Q8PXZ5|Q8PXZ5_METMA Conserved protein OS=Methanosarcina mazei (strain ATCC BAA-159 / DSM 3647 / Goe1 / Go1 / JCM 11833 / OCM 88) OX=192952 GN=MM_1071 PE=4 SV=1	560	653340	1465800
sp|Q8PVC6|RS8E_METMA 30S ribosomal protein S8e OS=Methanosarcina mazei (strain ATCC BAA-159 / DSM 3647 / Goe1 / Go1 / JCM 11833 / OCM 88) OX=192952 GN=rps8e PE=3 SV=1	561	789720	1314100
sp|Q8PZ68|NADM_METMA Nicotinamide-nucleotide adenylyltransferase OS=Methanosarcina mazei (strain ATCC BAA-159 / DSM 3647 / Goe1 / Go1 / JCM 11833 / OCM 88) OX=192952 GN=MM_0626 PE=3 SV=2	562	1252200	850450
tr|Q8PTY6|Q8PTY6_METMA ABC transporter, ATP-binding protein OS=Methanosarcina mazei (strain ATCC BAA-159 / DSM 3647 / Goe1 / Go1 / JCM 11833 / OCM 88) OX=192952 GN=MM_2571 PE=4 SV=1	563	645210	1445500
tr|Q8PZB6|Q8PZB6_METMA Phosphate-binding protein OS=Methanosarcina mazei (strain ATCC BAA-159 / DSM 3647 / Goe1 / Go1 / JCM 11833 / OCM 88) OX=192952 GN=pstS PE=4 SV=1	564	967390	1111100
tr|Q8PYK4|Q8PYK4_METMA Conserved protein OS=Methanosarcina mazei (strain ATCC BAA-159 / DSM 3647 / Goe1 / Go1 / JCM 11833 / OCM 88) OX=192952 GN=MM_0857 PE=4 SV=1	565	651200	1410100
tr|Q8PX80|Q8PX80_METMA Pyruvate synthase gamma subunit OS=Methanosarcina mazei (strain ATCC BAA-159 / DSM 3647 / Goe1 / Go1 / JCM 11833 / OCM 88) OX=192952 GN=MM_1342 PE=4 SV=1	566	2017500	0
sp|Q8PWT6|LEUD_METMA 3-isopropylmalate dehydratase small subunit OS=Methanosarcina mazei (strain ATCC BAA-159 / DSM 3647 / Goe1 / Go1 / JCM 11833 / OCM 88) OX=192952 GN=leuD PE=3 SV=1	567	1205200	784750
sp|Q8PY84|HDRC_METMA Ferredoxin:CoB-CoM heterodisulfide reductase subunit C OS=Methanosarcina mazei (strain ATCC BAA-159 / DSM 3647 / Goe1 / Go1 / JCM 11833 / OCM 88) OX=192952 GN=hdrC PE=3 SV=1	568	754360	1230800
tr|Q8PZQ3|Q8PZQ3_METMA Zinc-finger protein OS=Methanosarcina mazei (strain ATCC BAA-159 / DSM 3647 / Goe1 / Go1 / JCM 11833 / OCM 88) OX=192952 GN=MM_0439 PE=4 SV=1	569	0	1964700
tr|Q8PXS3|Q8PXS3_METMA Glycosyltransferase OS=Methanosarcina mazei (strain ATCC BAA-159 / DSM 3647 / Goe1 / Go1 / JCM 11833 / OCM 88) OX=192952 GN=MM_1143 PE=4 SV=1	570	1322200	619620
sp|Q8PU76|RL24E_METMA 50S ribosomal protein L24e OS=Methanosarcina mazei (strain ATCC BAA-159 / DSM 3647 / Goe1 / Go1 / JCM 11833 / OCM 88) OX=192952 GN=rpl24e PE=3 SV=1	571	928200	1011900
tr|Q8PTX9|Q8PTX9_METMA Ferrous iron transport protein A OS=Methanosarcina mazei (strain ATCC BAA-159 / DSM 3647 / Goe1 / Go1 / JCM 11833 / OCM 88) OX=192952 GN=MM_2578 PE=4 SV=1	572	1548300	380940
sp|Q8PY75|Y989_METMA UPF0251 protein MM_0989 OS=Methanosarcina mazei (strain ATCC BAA-159 / DSM 3647 / Goe1 / Go1 / JCM 11833 / OCM 88) OX=192952 GN=MM_0989 PE=3 SV=1	573	952920	973550
tr|Q8PYQ6|Q8PYQ6_METMA Hypothetical ATP-binding protein OS=Methanosarcina mazei (strain ATCC BAA-159 / DSM 3647 / Goe1 / Go1 / JCM 11833 / OCM 88) OX=192952 GN=MM_0804 PE=4 SV=1	574	1310500	610380
tr|Q8PWQ1|Q8PWQ1_METMA Conserved protein OS=Methanosarcina mazei (strain ATCC BAA-159 / DSM 3647 / Goe1 / Go1 / JCM 11833 / OCM 88) OX=192952 GN=MM_1525 PE=4 SV=1	575	918750	979060
tr|Q8PY79|Q8PY79_METMA Conserved protein OS=Methanosarcina mazei (strain ATCC BAA-159 / DSM 3647 / Goe1 / Go1 / JCM 11833 / OCM 88) OX=192952 GN=MM_0985 PE=4 SV=1	576	725250	1171500
tr|Q8PXY0|Q8PXY0_METMA Metal dependent hydrolase OS=Methanosarcina mazei (strain ATCC BAA-159 / DSM 3647 / Goe1 / Go1 / JCM 11833 / OCM 88) OX=192952 GN=MM_1086 PE=4 SV=1	577	764870	1130800
tr|Q8PSC5|Q8PSC5_METMA Uncharacterized protein OS=Methanosarcina mazei (strain ATCC BAA-159 / DSM 3647 / Goe1 / Go1 / JCM 11833 / OCM 88) OX=192952 GN=MM_3154 PE=4 SV=1	578	1496700	391560
sp|Q8PUG1|LEUC_METMA Probable 3-isopropylmalate dehydratase large subunit OS=Methanosarcina mazei (strain ATCC BAA-159 / DSM 3647 / Goe1 / Go1 / JCM 11833 / OCM 88) OX=192952 GN=leuC PE=3 SV=2	579	657150	1209000
tr|Q8PX36|Q8PX36_METMA Uncharacterized protein OS=Methanosarcina mazei (strain ATCC BAA-159 / DSM 3647 / Goe1 / Go1 / JCM 11833 / OCM 88) OX=192952 GN=MM_1386 PE=4 SV=1	580	1058200	788470
tr|Q8PWX7|Q8PWX7_METMA Conserved protein OS=Methanosarcina mazei (strain ATCC BAA-159 / DSM 3647 / Goe1 / Go1 / JCM 11833 / OCM 88) OX=192952 GN=MM_1449 PE=4 SV=1	581	1109700	728870
tr|Q8PYG4|Q8PYG4_METMA AICAR transformylase OS=Methanosarcina mazei (strain ATCC BAA-159 / DSM 3647 / Goe1 / Go1 / JCM 11833 / OCM 88) OX=192952 GN=MM_0898 PE=3 SV=1	582	1194300	643340
sp|Q8PSV9|SYI_METMA Isoleucine--tRNA ligase OS=Methanosarcina mazei (strain ATCC BAA-159 / DSM 3647 / Goe1 / Go1 / JCM 11833 / OCM 88) OX=192952 GN=ileS PE=3 SV=1	583	704530	1130700
sp|O59638|MTRC_METMA Tetrahydromethanopterin S-methyltransferase subunit C OS=Methanosarcina mazei (strain ATCC BAA-159 / DSM 3647 / Goe1 / Go1 / JCM 11833 / OCM 88) OX=192952 GN=mtrC PE=3 SV=2	584	1125100	702150
tr|Q8PWA1|Q8PWA1_METMA Conserved protein OS=Methanosarcina mazei (strain ATCC BAA-159 / DSM 3647 / Goe1 / Go1 / JCM 11833 / OCM 88) OX=192952 GN=MM_1695 PE=4 SV=1	585	558780	1235300
tr|Q8PY66|Q8PY66_METMA Precorrin-4 C11-methyltransferase OS=Methanosarcina mazei (strain ATCC BAA-159 / DSM 3647 / Goe1 / Go1 / JCM 11833 / OCM 88) OX=192952 GN=MM_0998 PE=3 SV=1	586	292510	1491800
sp|Q8PYJ4|SYM_METMA Methionine--tRNA ligase OS=Methanosarcina mazei (strain ATCC BAA-159 / DSM 3647 / Goe1 / Go1 / JCM 11833 / OCM 88) OX=192952 GN=metG PE=3 SV=2	587	709750	1051000
tr|Q8PXA3|Q8PXA3_METMA Pheromone shutdown protein OS=Methanosarcina mazei (strain ATCC BAA-159 / DSM 3647 / Goe1 / Go1 / JCM 11833 / OCM 88) OX=192952 GN=MM_1319 PE=4 SV=1	588	869990	867620
tr|Q8PTR1|Q8PTR1_METMA Uncharacterized protein OS=Methanosarcina mazei (strain ATCC BAA-159 / DSM 3647 / Goe1 / Go1 / JCM 11833 / OCM 88) OX=192952 GN=MM_2652 PE=4 SV=1	589	0	1731100
tr|Q8PSA0|Q8PSA0_METMA Ketoisovalerate oxidoreductase subunit OS=Methanosarcina mazei (strain ATCC BAA-159 / DSM 3647 / Goe1 / Go1 / JCM 11833 / OCM 88) OX=192952 GN=vorB PE=4 SV=1	590	743680	967930
tr|Q8PXN0|Q8PXN0_METMA Conserved protein OS=Methanosarcina mazei (strain ATCC BAA-159 / DSM 3647 / Goe1 / Go1 / JCM 11833 / OCM 88) OX=192952 GN=MM_1186 PE=4 SV=1	591	920610	790260
sp|Q8PUA8|MTSA_METMA Methylated-thiol--coenzyme M methyltransferase OS=Methanosarcina mazei (strain ATCC BAA-159 / DSM 3647 / Goe1 / Go1 / JCM 11833 / OCM 88) OX=192952 GN=mtsA PE=3 SV=1	592	671430	1033800
tr|Q8PS02|Q8PS02_METMA Uncharacterized protein OS=Methanosarcina mazei (strain ATCC BAA-159 / DSM 3647 / Goe1 / Go1 / JCM 11833 / OCM 88) OX=192952 GN=MM_3286 PE=4 SV=1	593	1502500	199710
sp|Q8PT12|SERC_METMA Phosphoserine aminotransferase OS=Methanosarcina mazei (strain ATCC BAA-159 / DSM 3647 / Goe1 / Go1 / JCM 11833 / OCM 88) OX=192952 GN=serC PE=3 SV=1	594	1199000	500510
tr|Q8PYH3|Q8PYH3_METMA Uncharacterized protein OS=Methanosarcina mazei (strain ATCC BAA-159 / DSM 3647 / Goe1 / Go1 / JCM 11833 / OCM 88) OX=192952 GN=MM_0889 PE=4 SV=1	595	328740	1367500
tr|Q8PU56|Q8PU56_METMA Putative oxidoreductase OS=Methanosarcina mazei (strain ATCC BAA-159 / DSM 3647 / Goe1 / Go1 / JCM 11833 / OCM 88) OX=192952 GN=MM_2493 PE=1 SV=1	596	1345300	323040
tr|Q8PV64|Q8PV64_METMA Conserved protein OS=Methanosarcina mazei (strain ATCC BAA-159 / DSM 3647 / Goe1 / Go1 / JCM 11833 / OCM 88) OX=192952 GN=MM_2110 PE=4 SV=1	597	426570	1238700
tr|Q8PVP9|Q8PVP9_METMA ATP-dependent protease La OS=Methanosarcina mazei (strain ATCC BAA-159 / DSM 3647 / Goe1 / Go1 / JCM 11833 / OCM 88) OX=192952 GN=MM_1913 PE=4 SV=1	598	0	1655300
tr|Q8PY35|Q8PY35_METMA Uncharacterized protein OS=Methanosarcina mazei (strain ATCC BAA-159 / DSM 3647 / Goe1 / Go1 / JCM 11833 / OCM 88) OX=192952 GN=MM_1029 PE=4 SV=1	599	846010	809000
tr|Q8PYI9|Q8PYI9_METMA Putative transcriptional regulator OS=Methanosarcina mazei (strain ATCC BAA-159 / DSM 3647 / Goe1 / Go1 / JCM 11833 / OCM 88) OX=192952 GN=MM_0872 PE=4 SV=1	600	807630	842120
sp|Q8PXI2|HTPX1_METMA Protease HtpX homolog 1 OS=Methanosarcina mazei (strain ATCC BAA-159 / DSM 3647 / Goe1 / Go1 / JCM 11833 / OCM 88) OX=192952 GN=htpX1 PE=3 SV=1	601	895720	752250
tr|Q8PTC7|Q8PTC7_METMA DUF1743 domain-containing protein OS=Methanosarcina mazei (strain ATCC BAA-159 / DSM 3647 / Goe1 / Go1 / JCM 11833 / OCM 88) OX=192952 GN=MM_2789 PE=4 SV=1	602	349030	1291300
tr|Q8PZG5|Q8PZG5_METMA Hydrolase OS=Methanosarcina mazei (strain ATCC BAA-159 / DSM 3647 / Goe1 / Go1 / JCM 11833 / OCM 88) OX=192952 GN=MM_0529 PE=4 SV=1	603	1053700	584320
sp|Q8PV46|RS19_METMA 30S ribosomal protein S19 OS=Methanosarcina mazei (strain ATCC BAA-159 / DSM 3647 / Goe1 / Go1 / JCM 11833 / OCM 88) OX=192952 GN=rps19 PE=3 SV=1	604	892630	733720
tr|Q8PVU1|Q8PVU1_METMA Conserved protein OS=Methanosarcina mazei (strain ATCC BAA-159 / DSM 3647 / Goe1 / Go1 / JCM 11833 / OCM 88) OX=192952 GN=MM_1869 PE=4 SV=1	605	523120	1088600
tr|Q8PY18|Q8PY18_METMA D-alanine-D-alanine ligase related protein OS=Methanosarcina mazei (strain ATCC BAA-159 / DSM 3647 / Goe1 / Go1 / JCM 11833 / OCM 88) OX=192952 GN=MM_1048 PE=4 SV=1	606	985330	620610
tr|Q8PXQ4|Q8PXQ4_METMA UDP-N-acetylglucosamine 4-epimerase OS=Methanosarcina mazei (strain ATCC BAA-159 / DSM 3647 / Goe1 / Go1 / JCM 11833 / OCM 88) OX=192952 GN=MM_1162 PE=4 SV=1	607	1189200	413750
tr|Q8PT56|Q8PT56_METMA Uncharacterized protein OS=Methanosarcina mazei (strain ATCC BAA-159 / DSM 3647 / Goe1 / Go1 / JCM 11833 / OCM 88) OX=192952 GN=MM_2862 PE=4 SV=1	608	689780	905250
tr|Q8PVI9|Q8PVI9_METMA tRNA uridine(34) acetyltransferase OS=Methanosarcina mazei (strain ATCC BAA-159 / DSM 3647 / Goe1 / Go1 / JCM 11833 / OCM 88) OX=192952 GN=MM_1974 PE=3 SV=1	609	477800	1112600
sp|Q8Q0R2|SYDND_METMA Aspartate--tRNA(Asp/Asn) ligase OS=Methanosarcina mazei (strain ATCC BAA-159 / DSM 3647 / Goe1 / Go1 / JCM 11833 / OCM 88) OX=192952 GN=aspS PE=1 SV=1	610	663190	926820
tr|Q8PWP9|Q8PWP9_METMA Citrate synthase OS=Methanosarcina mazei (strain ATCC BAA-159 / DSM 3647 / Goe1 / Go1 / JCM 11833 / OCM 88) OX=192952 GN=MM_1527 PE=3 SV=1	611	908760	671240
tr|Q8PUV9|Q8PUV9_METMA Methyltransf_11 domain-containing protein OS=Methanosarcina mazei (strain ATCC BAA-159 / DSM 3647 / Goe1 / Go1 / JCM 11833 / OCM 88) OX=192952 GN=MM_2219 PE=4 SV=1	612	1281400	295640
sp|Q8PWV6|SYFA_METMA Phenylalanine--tRNA ligase alpha subunit OS=Methanosarcina mazei (strain ATCC BAA-159 / DSM 3647 / Goe1 / Go1 / JCM 11833 / OCM 88) OX=192952 GN=pheS PE=3 SV=1	613	336920	1231600
sp|Q8PVZ4|PRIS_METMA DNA primase small subunit PriS OS=Methanosarcina mazei (strain ATCC BAA-159 / DSM 3647 / Goe1 / Go1 / JCM 11833 / OCM 88) OX=192952 GN=priS PE=3 SV=1	614	566680	998330
sp|Q8PYF6|FEN_METMA Flap endonuclease 1 OS=Methanosarcina mazei (strain ATCC BAA-159 / DSM 3647 / Goe1 / Go1 / JCM 11833 / OCM 88) OX=192952 GN=fen PE=3 SV=1	615	511430	1051600
tr|Q8PTC8|Q8PTC8_METMA Indolepyruvate oxidoreductase subunit IorA OS=Methanosarcina mazei (strain ATCC BAA-159 / DSM 3647 / Goe1 / Go1 / JCM 11833 / OCM 88) OX=192952 GN=MM_2788 PE=4 SV=1	616	452060	1106900
sp|Q8PW43|RPON_METMA DNA-directed RNA polymerase subunit N OS=Methanosarcina mazei (strain ATCC BAA-159 / DSM 3647 / Goe1 / Go1 / JCM 11833 / OCM 88) OX=192952 GN=rpoN PE=3 SV=1	617	1179000	379950
sp|Q8PZI1|ENDA_METMA tRNA-splicing endonuclease OS=Methanosarcina mazei (strain ATCC BAA-159 / DSM 3647 / Goe1 / Go1 / JCM 11833 / OCM 88) OX=192952 GN=endA PE=3 SV=1	618	652430	899470
sp|Q8PZ67|FPOF_METMA F(420)H(2) dehydrogenase subunit F OS=Methanosarcina mazei (strain ATCC BAA-159 / DSM 3647 / Goe1 / Go1 / JCM 11833 / OCM 88) OX=192952 GN=fpoF PE=1 SV=1	619	706010	824440
tr|Q8PYY1|Q8PYY1_METMA Oxidoreductase OS=Methanosarcina mazei (strain ATCC BAA-159 / DSM 3647 / Goe1 / Go1 / JCM 11833 / OCM 88) OX=192952 GN=MM_0718 PE=4 SV=1	620	876340	648920
sp|Q8PS69|HCP_METMA Hydroxylamine reductase OS=Methanosarcina mazei (strain ATCC BAA-159 / DSM 3647 / Goe1 / Go1 / JCM 11833 / OCM 88) OX=192952 GN=hcp PE=3 SV=1	621	577750	943250
tr|Q8PY24|Q8PY24_METMA Putative transcriptional regulator OS=Methanosarcina mazei (strain ATCC BAA-159 / DSM 3647 / Goe1 / Go1 / JCM 11833 / OCM 88) OX=192952 GN=MM_1040 PE=4 SV=1	622	294540	1204900
tr|Q8PXZ8|Q8PXZ8_METMA Two-component response regulator OS=Methanosarcina mazei (strain ATCC BAA-159 / DSM 3647 / Goe1 / Go1 / JCM 11833 / OCM 88) OX=192952 GN=MM_1068 PE=4 SV=1	623	900830	589640
tr|Q8PXS1|Q8PXS1_METMA Conserved protein OS=Methanosarcina mazei (strain ATCC BAA-159 / DSM 3647 / Goe1 / Go1 / JCM 11833 / OCM 88) OX=192952 GN=MM_1145 PE=4 SV=1	624	687630	802080
sp|Q49161|ACDA1_METMA Acetyl-CoA decarbonylase/synthase complex subunit alpha 1 OS=Methanosarcina mazei (strain ATCC BAA-159 / DSM 3647 / Goe1 / Go1 / JCM 11833 / OCM 88) OX=192952 GN=cdhA1 PE=1 SV=3	625	226520	1235800
tr|Q8PV63|Q8PV63_METMA Galactoside-O-acetyltransferase OS=Methanosarcina mazei (strain ATCC BAA-159 / DSM 3647 / Goe1 / Go1 / JCM 11833 / OCM 88) OX=192952 GN=MM_2111 PE=4 SV=1	626	607240	836170
sp|Q8PVT6|COFD_METMA 2-phospho-L-lactate transferase OS=Methanosarcina mazei (strain ATCC BAA-159 / DSM 3647 / Goe1 / Go1 / JCM 11833 / OCM 88) OX=192952 GN=cofD PE=1 SV=1	627	1043300	380290
tr|Q8PTW5|Q8PTW5_METMA Uncharacterized protein OS=Methanosarcina mazei (strain ATCC BAA-159 / DSM 3647 / Goe1 / Go1 / JCM 11833 / OCM 88) OX=192952 GN=MM_2596 PE=4 SV=1	628	672460	749380
tr|Q8PYT4|Q8PYT4_METMA Conserved protein OS=Methanosarcina mazei (strain ATCC BAA-159 / DSM 3647 / Goe1 / Go1 / JCM 11833 / OCM 88) OX=192952 GN=MM_0767 PE=4 SV=1	629	710420	710410
tr|Q8PV80|Q8PV80_METMA Indolepyruvate ferredoxin oxidoreductase subunit beta OS=Methanosarcina mazei (strain ATCC BAA-159 / DSM 3647 / Goe1 / Go1 / JCM 11833 / OCM 88) OX=192952 GN=iorB PE=4 SV=1	630	1269700	141420
sp|Q8PXV2|MFNB_METMA (5-formylfuran-3-yl)methyl phosphate synthase OS=Methanosarcina mazei (strain ATCC BAA-159 / DSM 3647 / Goe1 / Go1 / JCM 11833 / OCM 88) OX=192952 GN=mfnB PE=3 SV=1	631	696930	706420
tr|Q8PW00|Q8PW00_METMA Rubrerythrin OS=Methanosarcina mazei (strain ATCC BAA-159 / DSM 3647 / Goe1 / Go1 / JCM 11833 / OCM 88) OX=192952 GN=MM_1804 PE=4 SV=1	632	660380	738860
tr|Q8PS53|Q8PS53_METMA Conserved protein OS=Methanosarcina mazei (strain ATCC BAA-159 / DSM 3647 / Goe1 / Go1 / JCM 11833 / OCM 88) OX=192952 GN=MM_3231 PE=3 SV=1	633	729390	666270
sp|Q8PYZ8|HPPA1_METMA K(+)-stimulated pyrophosphate-energized sodium pump OS=Methanosarcina mazei (strain ATCC BAA-159 / DSM 3647 / Goe1 / Go1 / JCM 11833 / OCM 88) OX=192952 GN=hppA1 PE=1 SV=1	634	682370	708680
sp|Q8Q093|RISB_METMA 6,7-dimethyl-8-ribityllumazine synthase OS=Methanosarcina mazei (strain ATCC BAA-159 / DSM 3647 / Goe1 / Go1 / JCM 11833 / OCM 88) OX=192952 GN=ribH PE=3 SV=1	635	887620	458570
tr|Q8PST8|Q8PST8_METMA Conserved protein OS=Methanosarcina mazei (strain ATCC BAA-159 / DSM 3647 / Goe1 / Go1 / JCM 11833 / OCM 88) OX=192952 GN=MM_2988 PE=4 SV=1	636	518820	818390
tr|Q8PVG0|Q8PVG0_METMA Phosphate-binding protein OS=Methanosarcina mazei (strain ATCC BAA-159 / DSM 3647 / Goe1 / Go1 / JCM 11833 / OCM 88) OX=192952 GN=MM_2005 PE=4 SV=1	637	526470	797000
tr|Q8PWL9|Q8PWL9_METMA Molybdenum formylmethanofuran dehydrogenase subunit OS=Methanosarcina mazei (strain ATCC BAA-159 / DSM 3647 / Goe1 / Go1 / JCM 11833 / OCM 88) OX=192952 GN=fmdF PE=4 SV=1	638	83424	1230300
tr|Q8PTK9|Q8PTK9_METMA Conserved protein OS=Methanosarcina mazei (strain ATCC BAA-159 / DSM 3647 / Goe1 / Go1 / JCM 11833 / OCM 88) OX=192952 GN=MM_2706 PE=4 SV=1	639	1305400	0
tr|Q8PT77|Q8PT77_METMA Acetolactate synthase OS=Methanosarcina mazei (strain ATCC BAA-159 / DSM 3647 / Goe1 / Go1 / JCM 11833 / OCM 88) OX=192952 GN=MM_2841 PE=3 SV=1	640	0	1303700
tr|Q8PSZ5|Q8PSZ5_METMA DZANK-type domain-containing protein OS=Methanosarcina mazei (strain ATCC BAA-159 / DSM 3647 / Goe1 / Go1 / JCM 11833 / OCM 88) OX=192952 GN=MM_2928 PE=4 SV=1	641	665750	629960
sp|Q8PWV1|IF2B_METMA Translation initiation factor 2 subunit beta OS=Methanosarcina mazei (strain ATCC BAA-159 / DSM 3647 / Goe1 / Go1 / JCM 11833 / OCM 88) OX=192952 GN=eif2b PE=3 SV=1	642	849690	441890
tr|Q8PYV0|Q8PYV0_METMA Putative serine/threonine protein phosphatase OS=Methanosarcina mazei (strain ATCC BAA-159 / DSM 3647 / Goe1 / Go1 / JCM 11833 / OCM 88) OX=192952 GN=MM_0751 PE=4 SV=1	643	556080	733590
tr|Q8PZB3|Q8PZB3_METMA Conserved protein OS=Methanosarcina mazei (strain ATCC BAA-159 / DSM 3647 / Goe1 / Go1 / JCM 11833 / OCM 88) OX=192952 GN=MM_0581 PE=4 SV=1	644	194090	1089300
sp|Q8PZN0|Y462_METMA Putative ABC transporter ATP-binding protein MM_0462 OS=Methanosarcina mazei (strain ATCC BAA-159 / DSM 3647 / Goe1 / Go1 / JCM 11833 / OCM 88) OX=192952 GN=MM_0462 PE=3 SV=2	645	527080	751760
sp|Q8PY55|SECE_METMA Protein translocase subunit SecE OS=Methanosarcina mazei (strain ATCC BAA-159 / DSM 3647 / Goe1 / Go1 / JCM 11833 / OCM 88) OX=192952 GN=secE PE=3 SV=1	646	635030	643150
tr|Q8PSK4|Q8PSK4_METMA Uncharacterized protein OS=Methanosarcina mazei (strain ATCC BAA-159 / DSM 3647 / Goe1 / Go1 / JCM 11833 / OCM 88) OX=192952 GN=MM_3075 PE=4 SV=1	647	469740	797140
tr|Q8Q0H2|Q8Q0H2_METMA ATP-dependent protease La OS=Methanosarcina mazei (strain ATCC BAA-159 / DSM 3647 / Goe1 / Go1 / JCM 11833 / OCM 88) OX=192952 GN=MM_0164 PE=4 SV=1	648	701310	561890
tr|Q8PZ98|Q8PZ98_METMA DNA-directed RNA polymerase subunit E OS=Methanosarcina mazei (strain ATCC BAA-159 / DSM 3647 / Goe1 / Go1 / JCM 11833 / OCM 88) OX=192952 GN=MM_0596 PE=4 SV=1	649	1253100	0
sp|Q8PS49|THIE_METMA Thiamine-phosphate synthase OS=Methanosarcina mazei (strain ATCC BAA-159 / DSM 3647 / Goe1 / Go1 / JCM 11833 / OCM 88) OX=192952 GN=thiE PE=3 SV=1	650	0	1238600
tr|Q8PXT7|Q8PXT7_METMA Conserved protein OS=Methanosarcina mazei (strain ATCC BAA-159 / DSM 3647 / Goe1 / Go1 / JCM 11833 / OCM 88) OX=192952 GN=MM_1129 PE=4 SV=1	651	977000	255900
tr|Q8PTW3|Q8PTW3_METMA Uncharacterized protein OS=Methanosarcina mazei (strain ATCC BAA-159 / DSM 3647 / Goe1 / Go1 / JCM 11833 / OCM 88) OX=192952 GN=MM_2598 PE=4 SV=1	652	596080	617970
tr|Q8Q0B4|Q8Q0B4_METMA Cyclic nucleotide-binding domain-containing protein OS=Methanosarcina mazei (strain ATCC BAA-159 / DSM 3647 / Goe1 / Go1 / JCM 11833 / OCM 88) OX=192952 GN=MM_0223 PE=4 SV=1	653	603000	608790
tr|Q8PY69|Q8PY69_METMA Precorrin-3B C17-methyltransferase OS=Methanosarcina mazei (strain ATCC BAA-159 / DSM 3647 / Goe1 / Go1 / JCM 11833 / OCM 88) OX=192952 GN=MM_0995 PE=4 SV=1	654	699300	503140
tr|Q8PYU5|Q8PYU5_METMA 6-pyruvoyltetrahydropterin synthase OS=Methanosarcina mazei (strain ATCC BAA-159 / DSM 3647 / Goe1 / Go1 / JCM 11833 / OCM 88) OX=192952 GN=MM_0756 PE=4 SV=1	655	710250	480370
tr|Q8Q0F3|Q8Q0F3_METMA Omega-protein OS=Methanosarcina mazei (strain ATCC BAA-159 / DSM 3647 / Goe1 / Go1 / JCM 11833 / OCM 88) OX=192952 GN=MM_0183 PE=3 SV=1	656	376270	808570
tr|Q8PXZ6|Q8PXZ6_METMA Methylcobalamin: Coenzyme M methyltransferase OS=Methanosarcina mazei (strain ATCC BAA-159 / DSM 3647 / Goe1 / Go1 / JCM 11833 / OCM 88) OX=192952 GN=mtaA PE=1 SV=1	657	777060	402710
tr|Q8PZQ6|Q8PZQ6_METMA Thioredoxin OS=Methanosarcina mazei (strain ATCC BAA-159 / DSM 3647 / Goe1 / Go1 / JCM 11833 / OCM 88) OX=192952 GN=MM_0436 PE=4 SV=1	658	603440	571510
tr|Q8Q055|Q8Q055_METMA Threonine synthase OS=Methanosarcina mazei (strain ATCC BAA-159 / DSM 3647 / Goe1 / Go1 / JCM 11833 / OCM 88) OX=192952 GN=MM_0282 PE=3 SV=1	659	555710	614780
tr|Q8PT94|Q8PT94_METMA Indole-3-glycerol phosphate synthase OS=Methanosarcina mazei (strain ATCC BAA-159 / DSM 3647 / Goe1 / Go1 / JCM 11833 / OCM 88) OX=192952 GN=trpC PE=3 SV=1	660	375960	788060
sp|Q8Q0T0|HDRA_METMA Ferredoxin:CoB-CoM heterodisulfide reductase subunit A OS=Methanosarcina mazei (strain ATCC BAA-159 / DSM 3647 / Goe1 / Go1 / JCM 11833 / OCM 88) OX=192952 GN=hdrA PE=3 SV=1	661	93291	1064900
sp|Q8PZL8|ARGJ_METMA Arginine biosynthesis bifunctional protein ArgJ OS=Methanosarcina mazei (strain ATCC BAA-159 / DSM 3647 / Goe1 / Go1 / JCM 11833 / OCM 88) OX=192952 GN=argJ PE=3 SV=2	662	397880	759900
tr|Q8PWN3|Q8PWN3_METMA Uncharacterized protein OS=Methanosarcina mazei (strain ATCC BAA-159 / DSM 3647 / Goe1 / Go1 / JCM 11833 / OCM 88) OX=192952 GN=MM_1551 PE=4 SV=1	663	617250	528350
tr|Q8PVD9|Q8PVD9_METMA Uncharacterized protein OS=Methanosarcina mazei (strain ATCC BAA-159 / DSM 3647 / Goe1 / Go1 / JCM 11833 / OCM 88) OX=192952 GN=MM_2026 PE=4 SV=1	664	54057	1072300
tr|Q8PU86|Q8PU86_METMA ABC transporter, ATP-binding protein OS=Methanosarcina mazei (strain ATCC BAA-159 / DSM 3647 / Goe1 / Go1 / JCM 11833 / OCM 88) OX=192952 GN=MM_2455 PE=4 SV=1	665	166870	946950
tr|Q8PVJ6|Q8PVJ6_METMA RNase_H_2 domain-containing protein OS=Methanosarcina mazei (strain ATCC BAA-159 / DSM 3647 / Goe1 / Go1 / JCM 11833 / OCM 88) OX=192952 GN=MM_1967 PE=4 SV=1	666	77550	1032800
sp|Q8PYP3|PROB_METMA Glutamate 5-kinase OS=Methanosarcina mazei (strain ATCC BAA-159 / DSM 3647 / Goe1 / Go1 / JCM 11833 / OCM 88) OX=192952 GN=proB PE=3 SV=1	667	759100	349880
tr|Q8PVX0|Q8PVX0_METMA RNA methylase OS=Methanosarcina mazei (strain ATCC BAA-159 / DSM 3647 / Goe1 / Go1 / JCM 11833 / OCM 88) OX=192952 GN=MM_1837 PE=3 SV=1	668	424910	678650
tr|Q8PXR4|Q8PXR4_METMA Aspartate aminotransferase OS=Methanosarcina mazei (strain ATCC BAA-159 / DSM 3647 / Goe1 / Go1 / JCM 11833 / OCM 88) OX=192952 GN=MM_1152 PE=3 SV=1	669	775100	324440
sp|Q8Q054|SYL_METMA Leucine--tRNA ligase OS=Methanosarcina mazei (strain ATCC BAA-159 / DSM 3647 / Goe1 / Go1 / JCM 11833 / OCM 88) OX=192952 GN=leuS PE=3 SV=2	670	564780	528000
sp|Q8PU77|NDK_METMA Nucleoside diphosphate kinase OS=Methanosarcina mazei (strain ATCC BAA-159 / DSM 3647 / Goe1 / Go1 / JCM 11833 / OCM 88) OX=192952 GN=ndk PE=3 SV=1	671	506200	577420
tr|Q8Q0X4|Q8Q0X4_METMA Dipeptide ABC transporter, ATP-binding protein OS=Methanosarcina mazei (strain ATCC BAA-159 / DSM 3647 / Goe1 / Go1 / JCM 11833 / OCM 88) OX=192952 GN=dppD PE=4 SV=1	672	332760	736700
tr|Q8Q0F8|Q8Q0F8_METMA Conserved protein OS=Methanosarcina mazei (strain ATCC BAA-159 / DSM 3647 / Goe1 / Go1 / JCM 11833 / OCM 88) OX=192952 GN=MM_0178 PE=4 SV=1	673	522050	545490
sp|Q8PVK0|SYY_METMA Tyrosine--tRNA ligase OS=Methanosarcina mazei (strain ATCC BAA-159 / DSM 3647 / Goe1 / Go1 / JCM 11833 / OCM 88) OX=192952 GN=tyrS PE=3 SV=1	674	772000	290440
tr|Q8PVX9|Q8PVX9_METMA Methyltransferase OS=Methanosarcina mazei (strain ATCC BAA-159 / DSM 3647 / Goe1 / Go1 / JCM 11833 / OCM 88) OX=192952 GN=MM_1826 PE=4 SV=1	675	508040	551280
tr|Q8PXX8|Q8PXX8_METMA ABC transporter, ATP-binding protein OS=Methanosarcina mazei (strain ATCC BAA-159 / DSM 3647 / Goe1 / Go1 / JCM 11833 / OCM 88) OX=192952 GN=MM_1088 PE=1 SV=1	676	71958	975760
tr|Q8PYM1|Q8PYM1_METMA Putative glycosyltransferase OS=Methanosarcina mazei (strain ATCC BAA-159 / DSM 3647 / Goe1 / Go1 / JCM 11833 / OCM 88) OX=192952 GN=MM_0840 PE=4 SV=1	677	891990	154440
sp|P58944|CARB_METMA Carbamoyl-phosphate synthase large chain OS=Methanosarcina mazei (strain ATCC BAA-159 / DSM 3647 / Goe1 / Go1 / JCM 11833 / OCM 88) OX=192952 GN=carB PE=3 SV=1	678	746320	293660
tr|Q8PVD7|Q8PVD7_METMA Uncharacterized protein OS=Methanosarcina mazei (strain ATCC BAA-159 / DSM 3647 / Goe1 / Go1 / JCM 11833 / OCM 88) OX=192952 GN=MM_2028 PE=4 SV=1	679	228110	809330
tr|Q8PVY9|Q8PVY9_METMA Conserved protein OS=Methanosarcina mazei (strain ATCC BAA-159 / DSM 3647 / Goe1 / Go1 / JCM 11833 / OCM 88) OX=192952 GN=MM_1816 PE=4 SV=1	680	80533	953460
tr|Q8PY86|Q8PY86_METMA F420-dependent NADP reductase OS=Methanosarcina mazei (strain ATCC BAA-159 / DSM 3647 / Goe1 / Go1 / JCM 11833 / OCM 88) OX=192952 GN=MM_0977 PE=4 SV=1	681	281580	737610
tr|Q8PWN5|Q8PWN5_METMA Sodium/proline symporter OS=Methanosarcina mazei (strain ATCC BAA-159 / DSM 3647 / Goe1 / Go1 / JCM 11833 / OCM 88) OX=192952 GN=MM_1549 PE=3 SV=1	682	558210	448600
tr|Q8PTA0|Q8PTA0_METMA Anthranilate synthase, component II OS=Methanosarcina mazei (strain ATCC BAA-159 / DSM 3647 / Goe1 / Go1 / JCM 11833 / OCM 88) OX=192952 GN=MM_2817 PE=4 SV=1	683	55876	947260
tr|Q8PZ34|Q8PZ34_METMA Mannose-1-phosphate guanylyltransferase OS=Methanosarcina mazei (strain ATCC BAA-159 / DSM 3647 / Goe1 / Go1 / JCM 11833 / OCM 88) OX=192952 GN=MM_0660 PE=3 SV=1	684	561320	439350
tr|Q8PUX9|Q8PUX9_METMA Type I restriction-modification system specificity subunit OS=Methanosarcina mazei (strain ATCC BAA-159 / DSM 3647 / Goe1 / Go1 / JCM 11833 / OCM 88) OX=192952 GN=MM_2199 PE=4 SV=1	685	545590	447960
tr|Q8PTL2|Q8PTL2_METMA Type I restriction-modification system specificity subunit OS=Methanosarcina mazei (strain ATCC BAA-159 / DSM 3647 / Goe1 / Go1 / JCM 11833 / OCM 88) OX=192952 GN=MM_2703 PE=4 SV=1	686	474170	519280
tr|Q8PUP0|Q8PUP0_METMA Type I restriction-modification system restriction subunit OS=Methanosarcina mazei (strain ATCC BAA-159 / DSM 3647 / Goe1 / Go1 / JCM 11833 / OCM 88) OX=192952 GN=MM_2292 PE=4 SV=1	687	615360	364410
tr|Q8PXY4|Q8PXY4_METMA GTP-binding protein OS=Methanosarcina mazei (strain ATCC BAA-159 / DSM 3647 / Goe1 / Go1 / JCM 11833 / OCM 88) OX=192952 GN=MM_1082 PE=4 SV=1	688	470380	499910
tr|Q8PYW1|Q8PYW1_METMA Conserved protein OS=Methanosarcina mazei (strain ATCC BAA-159 / DSM 3647 / Goe1 / Go1 / JCM 11833 / OCM 88) OX=192952 GN=MM_0738 PE=4 SV=1	689	441570	527610
sp|P58978|MTMC2_METMA Monomethylamine corrinoid protein 2 OS=Methanosarcina mazei (strain ATCC BAA-159 / DSM 3647 / Goe1 / Go1 / JCM 11833 / OCM 88) OX=192952 GN=mtmC2 PE=3 SV=1	690	726630	235180
tr|Q8Q0T6|Q8Q0T6_METMA Conserved protein OS=Methanosarcina mazei (strain ATCC BAA-159 / DSM 3647 / Goe1 / Go1 / JCM 11833 / OCM 88) OX=192952 GN=MM_0049 PE=4 SV=1	691	0	961540
sp|Q8PUQ3|DADD_METMA 5-deoxyadenosine deaminase OS=Methanosarcina mazei (strain ATCC BAA-159 / DSM 3647 / Goe1 / Go1 / JCM 11833 / OCM 88) OX=192952 GN=dadD PE=3 SV=2	692	231890	729610
sp|Q8PX29|MOAA_METMA Probable GTP 3,8-cyclase OS=Methanosarcina mazei (strain ATCC BAA-159 / DSM 3647 / Goe1 / Go1 / JCM 11833 / OCM 88) OX=192952 GN=moaA PE=3 SV=1	693	234390	708370
sp|F1SVL1|FPOC_METMA F(420)H(2) dehydrogenase subunit C OS=Methanosarcina mazei (strain ATCC BAA-159 / DSM 3647 / Goe1 / Go1 / JCM 11833 / OCM 88) OX=192952 GN=fpoC PE=1 SV=1	694	413160	529310
tr|Q8PVS7|Q8PVS7_METMA Conserved protein OS=Methanosarcina mazei (strain ATCC BAA-159 / DSM 3647 / Goe1 / Go1 / JCM 11833 / OCM 88) OX=192952 GN=MM_1883 PE=4 SV=1	695	290580	633630
tr|Q8PUV5|Q8PUV5_METMA Dolichyl-phosphate glucose synthetase OS=Methanosarcina mazei (strain ATCC BAA-159 / DSM 3647 / Goe1 / Go1 / JCM 11833 / OCM 88) OX=192952 GN=MM_2223 PE=4 SV=1	696	608030	308000
tr|Q8PU34|Q8PU34_METMA Universal stress protein OS=Methanosarcina mazei (strain ATCC BAA-159 / DSM 3647 / Goe1 / Go1 / JCM 11833 / OCM 88) OX=192952 GN=MM_2522 PE=4 SV=1	697	509650	402400
tr|Q8PW80|Q8PW80_METMA Transcriptional regulator, ArsR family OS=Methanosarcina mazei (strain ATCC BAA-159 / DSM 3647 / Goe1 / Go1 / JCM 11833 / OCM 88) OX=192952 GN=MM_1716 PE=4 SV=1	698	521530	389190
tr|Q8PYG0|Q8PYG0_METMA Putative methyltransferase OS=Methanosarcina mazei (strain ATCC BAA-159 / DSM 3647 / Goe1 / Go1 / JCM 11833 / OCM 88) OX=192952 GN=MM_0902 PE=4 SV=1	699	369210	540850
tr|Q8PVZ3|Q8PVZ3_METMA Conserved protein OS=Methanosarcina mazei (strain ATCC BAA-159 / DSM 3647 / Goe1 / Go1 / JCM 11833 / OCM 88) OX=192952 GN=MM_1812 PE=4 SV=1	700	472890	435590
tr|Q8PX62|Q8PX62_METMA ABC transporter, ATP-binding protein OS=Methanosarcina mazei (strain ATCC BAA-159 / DSM 3647 / Goe1 / Go1 / JCM 11833 / OCM 88) OX=192952 GN=MM_1360 PE=4 SV=1	701	349410	548720
tr|Q8PS04|Q8PS04_METMA Transcriptional regulator OS=Methanosarcina mazei (strain ATCC BAA-159 / DSM 3647 / Goe1 / Go1 / JCM 11833 / OCM 88) OX=192952 GN=MM_3284 PE=3 SV=1	702	192690	704180
tr|Q8PWQ5|Q8PWQ5_METMA Phosphoglucomutase OS=Methanosarcina mazei (strain ATCC BAA-159 / DSM 3647 / Goe1 / Go1 / JCM 11833 / OCM 88) OX=192952 GN=MM_1521 PE=3 SV=1	703	285730	604040
sp|P80655|MTRB_METMA Tetrahydromethanopterin S-methyltransferase subunit B OS=Methanosarcina mazei (strain ATCC BAA-159 / DSM 3647 / Goe1 / Go1 / JCM 11833 / OCM 88) OX=192952 GN=mtrB PE=1 SV=4	704	578130	307880
tr|Q8PYQ8|Q8PYQ8_METMA 30S ribosomal protein S19e OS=Methanosarcina mazei (strain ATCC BAA-159 / DSM 3647 / Goe1 / Go1 / JCM 11833 / OCM 88) OX=192952 GN=rps19e PE=3 SV=1	705	261750	618600
tr|Q8PUM8|Q8PUM8_METMA Sodium/proline symporter OS=Methanosarcina mazei (strain ATCC BAA-159 / DSM 3647 / Goe1 / Go1 / JCM 11833 / OCM 88) OX=192952 GN=MM_2305 PE=3 SV=1	706	0	879920
tr|Q8PWB0|Q8PWB0_METMA Precorrin-6Y C5,15-methyltransferase (Decarboxylating) OS=Methanosarcina mazei (strain ATCC BAA-159 / DSM 3647 / Goe1 / Go1 / JCM 11833 / OCM 88) OX=192952 GN=MM_1680 PE=4 SV=1	707	503070	376400
tr|Q8PZ64|Q8PZ64_METMA Zinc finger protein OS=Methanosarcina mazei (strain ATCC BAA-159 / DSM 3647 / Goe1 / Go1 / JCM 11833 / OCM 88) OX=192952 GN=MM_0630 PE=4 SV=1	708	868630	0
sp|Q8PXF3|SRP54_METMA Signal recognition particle 54 kDa protein OS=Methanosarcina mazei (strain ATCC BAA-159 / DSM 3647 / Goe1 / Go1 / JCM 11833 / OCM 88) OX=192952 GN=srp54 PE=3 SV=1	709	123070	745540
tr|Q8PTH6|Q8PTH6_METMA Type I restriction-modification system specificity subunit OS=Methanosarcina mazei (strain ATCC BAA-159 / DSM 3647 / Goe1 / Go1 / JCM 11833 / OCM 88) OX=192952 GN=MM_2739 PE=4 SV=1	710	411720	454980
tr|Q8PVN2|Q8PVN2_METMA Sensory transduction protein kinase OS=Methanosarcina mazei (strain ATCC BAA-159 / DSM 3647 / Goe1 / Go1 / JCM 11833 / OCM 88) OX=192952 GN=MM_1931 PE=4 SV=1	711	216930	645470
tr|Q8PW59|Q8PW59_METMA Delta-aminolevulinic acid dehydratase OS=Methanosarcina mazei (strain ATCC BAA-159 / DSM 3647 / Goe1 / Go1 / JCM 11833 / OCM 88) OX=192952 GN=MM_1742 PE=3 SV=1	712	689400	170420
tr|Q8Q0N9|Q8Q0N9_METMA Alanine dehydrogenase OS=Methanosarcina mazei (strain ATCC BAA-159 / DSM 3647 / Goe1 / Go1 / JCM 11833 / OCM 88) OX=192952 GN=ala PE=3 SV=1	713	0	853770
sp|Q8PXE1|FAEHP_METMA Bifunctional enzyme Fae/Hps OS=Methanosarcina mazei (strain ATCC BAA-159 / DSM 3647 / Goe1 / Go1 / JCM 11833 / OCM 88) OX=192952 GN=fae-hps PE=3 SV=1	714	267980	572700
tr|Q8PSR4|Q8PSR4_METMA Uncharacterized protein OS=Methanosarcina mazei (strain ATCC BAA-159 / DSM 3647 / Goe1 / Go1 / JCM 11833 / OCM 88) OX=192952 GN=MM_3012 PE=4 SV=1	715	0	838830
sp|Q8PU50|GGR_METMA Digeranylgeranylglycerophospholipid reductase OS=Methanosarcina mazei (strain ATCC BAA-159 / DSM 3647 / Goe1 / Go1 / JCM 11833 / OCM 88) OX=192952 GN=MM_2499 PE=3 SV=2	716	608530	230080
tr|Q8PUK9|Q8PUK9_METMA Ech Hydrogenase, Subunit OS=Methanosarcina mazei (strain ATCC BAA-159 / DSM 3647 / Goe1 / Go1 / JCM 11833 / OCM 88) OX=192952 GN=echF PE=4 SV=1	717	358940	464700
tr|Q8PXN5|Q8PXN5_METMA Conserved protein OS=Methanosarcina mazei (strain ATCC BAA-159 / DSM 3647 / Goe1 / Go1 / JCM 11833 / OCM 88) OX=192952 GN=MM_1181 PE=4 SV=1	718	236510	585430
tr|Q8PRZ7|Q8PRZ7_METMA UvrABC system protein A OS=Methanosarcina mazei (strain ATCC BAA-159 / DSM 3647 / Goe1 / Go1 / JCM 11833 / OCM 88) OX=192952 GN=uvrA PE=3 SV=1	719	393890	426690
tr|Q8PZS2|Q8PZS2_METMA Pyruvate synthase subunit alpha OS=Methanosarcina mazei (strain ATCC BAA-159 / DSM 3647 / Goe1 / Go1 / JCM 11833 / OCM 88) OX=192952 GN=MM_0420 PE=4 SV=1	720	365140	438470
tr|Q8PWG2|Q8PWG2_METMA 2-amino-3,7-dideoxy-D-threo-hept-6-ulosonate synthase OS=Methanosarcina mazei (strain ATCC BAA-159 / DSM 3647 / Goe1 / Go1 / JCM 11833 / OCM 88) OX=192952 GN=aroA PE=3 SV=1	721	0	788140
sp|Q8Q082|MTXA_METMA Putative methyltransferase Mtx subunit A OS=Methanosarcina mazei (strain ATCC BAA-159 / DSM 3647 / Goe1 / Go1 / JCM 11833 / OCM 88) OX=192952 GN=mtxA PE=3 SV=1	722	346060	437030
tr|Q8PUL9|Q8PUL9_METMA Hydrogenase expression/formation protein OS=Methanosarcina mazei (strain ATCC BAA-159 / DSM 3647 / Goe1 / Go1 / JCM 11833 / OCM 88) OX=192952 GN=hypC PE=3 SV=1	723	778290	0
tr|Q8PVW1|Q8PVW1_METMA Conserved protein OS=Methanosarcina mazei (strain ATCC BAA-159 / DSM 3647 / Goe1 / Go1 / JCM 11833 / OCM 88) OX=192952 GN=MM_1846 PE=4 SV=1	724	100970	676280
tr|Q8PYQ0|Q8PYQ0_METMA Signal recognition particle receptor FtsY OS=Methanosarcina mazei (strain ATCC BAA-159 / DSM 3647 / Goe1 / Go1 / JCM 11833 / OCM 88) OX=192952 GN=ftsY PE=3 SV=1	725	373760	400350
tr|Q8PZW1|Q8PZW1_METMA Sugar-phosphate nucleotydyl transferase OS=Methanosarcina mazei (strain ATCC BAA-159 / DSM 3647 / Goe1 / Go1 / JCM 11833 / OCM 88) OX=192952 GN=MM_0378 PE=4 SV=1	726	81834	690170
sp|Q8PTA5|SYFB_METMA Phenylalanine--tRNA ligase beta subunit OS=Methanosarcina mazei (strain ATCC BAA-159 / DSM 3647 / Goe1 / Go1 / JCM 11833 / OCM 88) OX=192952 GN=pheT PE=3 SV=1	727	311770	456390
sp|Q8Q084|RFCL_METMA Replication factor C large subunit OS=Methanosarcina mazei (strain ATCC BAA-159 / DSM 3647 / Goe1 / Go1 / JCM 11833 / OCM 88) OX=192952 GN=rfcL PE=3 SV=1	728	394750	371100
tr|Q8PXU9|Q8PXU9_METMA Polysaccharide deacetylase OS=Methanosarcina mazei (strain ATCC BAA-159 / DSM 3647 / Goe1 / Go1 / JCM 11833 / OCM 88) OX=192952 GN=MM_1117 PE=4 SV=1	729	241100	521950
tr|Q8PVV5|Q8PVV5_METMA Conserved protein OS=Methanosarcina mazei (strain ATCC BAA-159 / DSM 3647 / Goe1 / Go1 / JCM 11833 / OCM 88) OX=192952 GN=MM_1852 PE=4 SV=1	730	408190	344340
tr|Q8PWM3|Q8PWM3_METMA ABC transporter tungsten-binding protein OS=Methanosarcina mazei (strain ATCC BAA-159 / DSM 3647 / Goe1 / Go1 / JCM 11833 / OCM 88) OX=192952 GN=MM_1561 PE=4 SV=1	731	349920	401730
tr|Q8PYD0|Q8PYD0_METMA Glutathione-regulated potassium-efflux system protein OS=Methanosarcina mazei (strain ATCC BAA-159 / DSM 3647 / Goe1 / Go1 / JCM 11833 / OCM 88) OX=192952 GN=kefC PE=4 SV=1	732	506860	233530
tr|Q8PYY3|Q8PYY3_METMA Uncharacterized protein OS=Methanosarcina mazei (strain ATCC BAA-159 / DSM 3647 / Goe1 / Go1 / JCM 11833 / OCM 88) OX=192952 GN=MM_0716 PE=4 SV=1	733	359150	381060
sp|Q8PW87|RIFK_METMA Riboflavin kinase OS=Methanosarcina mazei (strain ATCC BAA-159 / DSM 3647 / Goe1 / Go1 / JCM 11833 / OCM 88) OX=192952 GN=ribK PE=3 SV=1	734	199190	536920
tr|Q8PUT1|Q8PUT1_METMA Conserved protein OS=Methanosarcina mazei (strain ATCC BAA-159 / DSM 3647 / Goe1 / Go1 / JCM 11833 / OCM 88) OX=192952 GN=MM_2250 PE=4 SV=1	735	0	723830
tr|Q8PRR1|Q8PRR1_METMA Transposase OS=Methanosarcina mazei (strain ATCC BAA-159 / DSM 3647 / Goe1 / Go1 / JCM 11833 / OCM 88) OX=192952 GN=MM_0396 PE=4 SV=1;tr|Q8Q087|Q8Q087_METMA Transposase OS=Methanosarcina mazei (strain ATCC BAA-159 / DSM 3647 / Goe1 /	736	225740	498020
sp|Q8PVZ0|PELO_METMA Protein pelota homolog OS=Methanosarcina mazei (strain ATCC BAA-159 / DSM 3647 / Goe1 / Go1 / JCM 11833 / OCM 88) OX=192952 GN=pelA PE=3 SV=1	737	92950	629880
sp|Q8PUZ4|TBP3_METMA TATA-box-binding protein 3 OS=Methanosarcina mazei (strain ATCC BAA-159 / DSM 3647 / Goe1 / Go1 / JCM 11833 / OCM 88) OX=192952 GN=tbp3 PE=3 SV=1	738	381460	337390
tr|Q8PZP4|Q8PZP4_METMA PRC domain-containing protein OS=Methanosarcina mazei (strain ATCC BAA-159 / DSM 3647 / Goe1 / Go1 / JCM 11833 / OCM 88) OX=192952 GN=MM_0448 PE=4 SV=1	739	0	716010
sp|Q8PU53|COFH2_METMA 5-amino-6-(D-ribitylamino)uracil--L-tyrosine 4-hydroxyphenyl transferase 2 OS=Methanosarcina mazei (strain ATCC BAA-159 / DSM 3647 / Goe1 / Go1 / JCM 11833 / OCM 88) OX=192952 GN=cofH2 PE=3 SV=2	740	335860	379100
tr|Q8PYN5|Q8PYN5_METMA 2,5-diamino-6-(5-phospho-D-ribosylamino)pyrimidin-4(3H)-one reductase OS=Methanosarcina mazei (strain ATCC BAA-159 / DSM 3647 / Goe1 / Go1 / JCM 11833 / OCM 88) OX=192952 GN=MM_0826 PE=1 SV=1	741	325580	389310
tr|Q8PZ62|Q8PZ62_METMA Desulfoferrodoxin OS=Methanosarcina mazei (strain ATCC BAA-159 / DSM 3647 / Goe1 / Go1 / JCM 11833 / OCM 88) OX=192952 GN=MM_0632 PE=3 SV=1	742	413080	300500
sp|F1SVE4|FPOD_METMA F(420)H(2) dehydrogenase subunit D OS=Methanosarcina mazei (strain ATCC BAA-159 / DSM 3647 / Goe1 / Go1 / JCM 11833 / OCM 88) OX=192952 GN=fpoD PE=1 SV=1	743	340480	370230
tr|Q8PXX9|Q8PXX9_METMA ABC transporter, ATP-binding protein OS=Methanosarcina mazei (strain ATCC BAA-159 / DSM 3647 / Goe1 / Go1 / JCM 11833 / OCM 88) OX=192952 GN=MM_1087 PE=4 SV=1	744	342350	365280
tr|Q8PYJ2|Q8PYJ2_METMA Conserved protein OS=Methanosarcina mazei (strain ATCC BAA-159 / DSM 3647 / Goe1 / Go1 / JCM 11833 / OCM 88) OX=192952 GN=MM_0869 PE=4 SV=1	745	371540	332110
tr|Q8Q0W1|Q8Q0W1_METMA Conserved protein OS=Methanosarcina mazei (strain ATCC BAA-159 / DSM 3647 / Goe1 / Go1 / JCM 11833 / OCM 88) OX=192952 GN=MM_0019 PE=4 SV=1	746	427730	268100
tr|Q8Q0G9|Q8Q0G9_METMA Cobalt-zinc-cadmium resistance protein OS=Methanosarcina mazei (strain ATCC BAA-159 / DSM 3647 / Goe1 / Go1 / JCM 11833 / OCM 88) OX=192952 GN=czcD PE=4 SV=1	747	463910	230000
tr|Q8Q0N7|Q8Q0N7_METMA O-linked N-acetylglucosamine transferase OS=Methanosarcina mazei (strain ATCC BAA-159 / DSM 3647 / Goe1 / Go1 / JCM 11833 / OCM 88) OX=192952 GN=MM_0099 PE=4 SV=1	748	0	693000
tr|Q8PWM5|Q8PWM5_METMA Uncharacterized protein OS=Methanosarcina mazei (strain ATCC BAA-159 / DSM 3647 / Goe1 / Go1 / JCM 11833 / OCM 88) OX=192952 GN=MM_1559 PE=4 SV=1	749	240470	450300
sp|Q8PWS2|HIS4_METMA 1-(5-phosphoribosyl)-5-[(5-phosphoribosylamino)methylideneamino] imidazole-4-carboxamide isomerase OS=Methanosarcina mazei (strain ATCC BAA-159 / DSM 3647 / Goe1 / Go1 / JCM 11833 / OCM 88) OX=192952 GN=hisA PE=3 SV=1	750	406880	279910
tr|Q8Q0I9|Q8Q0I9_METMA Iron-sulfur flavoprotein OS=Methanosarcina mazei (strain ATCC BAA-159 / DSM 3647 / Goe1 / Go1 / JCM 11833 / OCM 88) OX=192952 GN=MM_0147 PE=4 SV=1	751	304580	373690
tr|Q8PRS1|Q8PRS1_METMA Transposase OS=Methanosarcina mazei (strain ATCC BAA-159 / DSM 3647 / Goe1 / Go1 / JCM 11833 / OCM 88) OX=192952 GN=MM_0740 PE=4 SV=1	752	0	677490
tr|Q8PXG1|Q8PXG1_METMA Transcriptional regulator, ArsR family OS=Methanosarcina mazei (strain ATCC BAA-159 / DSM 3647 / Goe1 / Go1 / JCM 11833 / OCM 88) OX=192952 GN=MM_1257 PE=4 SV=1	753	0	662020
tr|Q8PTW4|Q8PTW4_METMA Uncharacterized protein OS=Methanosarcina mazei (strain ATCC BAA-159 / DSM 3647 / Goe1 / Go1 / JCM 11833 / OCM 88) OX=192952 GN=MM_2597 PE=4 SV=1	754	323090	336150
tr|Q8PWJ6|Q8PWJ6_METMA Surface layer protein B OS=Methanosarcina mazei (strain ATCC BAA-159 / DSM 3647 / Goe1 / Go1 / JCM 11833 / OCM 88) OX=192952 GN=MM_1589 PE=4 SV=1	755	327610	320360
sp|P58977|MTMC1_METMA Monomethylamine corrinoid protein 1 OS=Methanosarcina mazei (strain ATCC BAA-159 / DSM 3647 / Goe1 / Go1 / JCM 11833 / OCM 88) OX=192952 GN=mtmC1 PE=3 SV=2	756	369890	274920
tr|Q8PX12|Q8PX12_METMA Uncharacterized protein OS=Methanosarcina mazei (strain ATCC BAA-159 / DSM 3647 / Goe1 / Go1 / JCM 11833 / OCM 88) OX=192952 GN=MM_1410 PE=4 SV=1	757	464740	177040
tr|Q8PWQ9|Q8PWQ9_METMA Cysteine desulfurase OS=Methanosarcina mazei (strain ATCC BAA-159 / DSM 3647 / Goe1 / Go1 / JCM 11833 / OCM 88) OX=192952 GN=nifS PE=3 SV=1	758	183000	458690
tr|Q8PSS4|Q8PSS4_METMA Uncharacterized protein OS=Methanosarcina mazei (strain ATCC BAA-159 / DSM 3647 / Goe1 / Go1 / JCM 11833 / OCM 88) OX=192952 GN=MM_3002 PE=4 SV=1	759	0	640690
tr|Q8PYV8|Q8PYV8_METMA Conserved protein OS=Methanosarcina mazei (strain ATCC BAA-159 / DSM 3647 / Goe1 / Go1 / JCM 11833 / OCM 88) OX=192952 GN=MM_0743 PE=4 SV=1;tr|Q8PUU3|Q8PUU3_METMA Conserved protein OS=Methanosarcina mazei (strain ATCC BAA-159 / DSM 3	760	390540	248370
tr|Q8PVZ9|Q8PVZ9_METMA Conserved protein OS=Methanosarcina mazei (strain ATCC BAA-159 / DSM 3647 / Goe1 / Go1 / JCM 11833 / OCM 88) OX=192952 GN=MM_1805 PE=4 SV=1	761	286050	350150
tr|Q8PZW6|Q8PZW6_METMA Hypothetical cytosolic protein OS=Methanosarcina mazei (strain ATCC BAA-159 / DSM 3647 / Goe1 / Go1 / JCM 11833 / OCM 88) OX=192952 GN=MM_0373 PE=4 SV=1	762	371940	262490
tr|Q8PS19|Q8PS19_METMA Serine O-acetyltransferase OS=Methanosarcina mazei (strain ATCC BAA-159 / DSM 3647 / Goe1 / Go1 / JCM 11833 / OCM 88) OX=192952 GN=MM_3269 PE=4 SV=1	763	224160	408280
tr|Q8PZ59|Q8PZ59_METMA Flavoprotein OS=Methanosarcina mazei (strain ATCC BAA-159 / DSM 3647 / Goe1 / Go1 / JCM 11833 / OCM 88) OX=192952 GN=MM_0635 PE=4 SV=1	764	628570	0
tr|Q8PZ46|Q8PZ46_METMA Glycosyltransferase OS=Methanosarcina mazei (strain ATCC BAA-159 / DSM 3647 / Goe1 / Go1 / JCM 11833 / OCM 88) OX=192952 GN=MM_0648 PE=4 SV=1	765	314780	304670
tr|Q8PYR8|Q8PYR8_METMA ACT domain-containing protein OS=Methanosarcina mazei (strain ATCC BAA-159 / DSM 3647 / Goe1 / Go1 / JCM 11833 / OCM 88) OX=192952 GN=MM_0792 PE=4 SV=1	766	298200	318850
tr|Q8PUG9|Q8PUG9_METMA Conserved protein OS=Methanosarcina mazei (strain ATCC BAA-159 / DSM 3647 / Goe1 / Go1 / JCM 11833 / OCM 88) OX=192952 GN=MM_2365 PE=4 SV=1	767	616150	0
tr|Q8PYJ7|Q8PYJ7_METMA Glucoamylase OS=Methanosarcina mazei (strain ATCC BAA-159 / DSM 3647 / Goe1 / Go1 / JCM 11833 / OCM 88) OX=192952 GN=MM_0864 PE=4 SV=1	768	424760	183570
tr|Q8Q023|Q8Q023_METMA Uncharacterized protein OS=Methanosarcina mazei (strain ATCC BAA-159 / DSM 3647 / Goe1 / Go1 / JCM 11833 / OCM 88) OX=192952 GN=MM_0315 PE=4 SV=1	769	599780	0
[truncated: 325 more rows]
